# Supplementary material for: Modeling and implementation of a real-time digital twin for the Stewart platform with real-time trajectory computation
Source: PeerJ Comput Sci. 2025 May 20;11:e2892. doi: 10.7717/peerj-cs.2892 (PMC12192767; doi:10.7717/peerj-cs.2892)
Supplement: Supplemental Information 1 [file peerj-cs-11-2892-s001.zip]

Archive with 48 entries (34 files):
- StewartPro Shadow/
- StewartPro Shadow/intro.docx
- StewartPro Shadow/Inverse_solution_Stewart.m
- StewartPro Shadow/Jacobian_Stewart.m
- StewartPro Shadow/ParameterStewart.m
- StewartPro Shadow/ParameterStewart.mat
- StewartPro Shadow/slprj/
- StewartPro Shadow/slprj/sim/
- StewartPro Shadow/slprj/sim/varcache/
- StewartPro Shadow/slprj/sim/varcache/StewartPlatform/
- StewartPro Shadow/slprj/sim/varcache/StewartPlatform/checksumOfCache.mat
- StewartPro Shadow/slprj/sim/varcache/StewartPlatform/tmwinternal/
- StewartPro Shadow/slprj/sim/varcache/StewartPlatform/tmwinternal/simulink_cache.xml
- StewartPro Shadow/slprj/sim/varcache/StewartPlatform/varInfo.mat
- StewartPro Shadow/StewartPlatform.slx
- StewartPro Shadow/StewartPlatform.slxc
- StewartPro Shadow/StewartPlatformLibrary.slx
- StewartPro Shadow/StewartPlatformSupport/
- StewartPro Shadow/StewartPlatformSupport/Images/
- StewartPro Shadow/StewartPlatformSupport/Images/Coupling.png
- StewartPro Shadow/StewartPlatformSupport/Images/Crosspiece.png
- StewartPro Shadow/StewartPlatformSupport/Images/EndEffector.png
- StewartPro Shadow/StewartPlatformSupport/Images/Flange.png
- StewartPro Shadow/StewartPlatformSupport/Images/Gripper.png
- StewartPro Shadow/StewartPlatformSupport/Images/HexagonPlate.png
- StewartPro Shadow/StewartPlatformSupport/Images/Leg.png
- StewartPro Shadow/StewartPlatformSupport/Images/LegShaft.png
- StewartPro Shadow/StewartPlatformSupport/Images/LowerLeg.png
- StewartPro Shadow/StewartPlatformSupport/Images/Manipulator.png
- StewartPro Shadow/StewartPlatformSupport/Images/MiddleLeg.png
- StewartPro Shadow/StewartPlatformSupport/Images/PlateCoupling.png
- StewartPro Shadow/StewartPlatformSupport/Images/SkewedHexagon.png
- StewartPro Shadow/StewartPlatformSupport/Images/System.png
- StewartPro Shadow/StewartPlatformSupport/Images/Upperleg.png
- StewartPro Shadow/StewartPlatformSupport/Scripts/
- StewartPro Shadow/StewartPlatformSupport/Scripts/StewartPlatformInverseKinematics.m
- StewartPro Shadow/StewartPlatformSupport/Scripts/StewartPlatformSetup.m
- StewartPro Shadow/StewartPlatformSupport/slprj/
- StewartPro Shadow/StewartPlatformSupport/slprj/sim/
- StewartPro Shadow/StewartPlatformSupport/slprj/sim/varcache/
- StewartPro Shadow/StewartPlatformSupport/slprj/sim/varcache/StewartPlatform/
- StewartPro Shadow/StewartPlatformSupport/slprj/sim/varcache/StewartPlatform/checksumOfCache.mat
- StewartPro Shadow/StewartPlatformSupport/slprj/sim/varcache/StewartPlatform/tmwinternal/
- StewartPro Shadow/StewartPlatformSupport/slprj/sim/varcache/StewartPlatform/tmwinternal/simulink_cache.xml
- StewartPro Shadow/StewartPlatformSupport/slprj/sim/varcache/StewartPlatform/varInfo.mat
- StewartPro Shadow/StewartPlatformSupport/StewartPlatform.slxc
- StewartPro Shadow/StewartPro.STEP
- StewartPro Shadow/StewartPro_Scenario.m
