# Supplementary material for: Modeling and implementation of a real-time digital twin for the Stewart platform with real-time trajectory computation
Source: PeerJ Comput Sci. 2025 May 20;11:e2892. doi: 10.7717/peerj-cs.2892 (PMC12192767; doi:10.7717/peerj-cs.2892)
Supplement: Supplemental Information 1 [file peerj-cs-11-2892-s001.zip › StewartPro Shadow/Inverse_solution_Stewart.m]

function L = IK_Stewart(px,py,pz,roll,pitch,yaw)
%% The position of Bi relative to B
B1=[-169.76;-581.96;49.49];
B2=[130.07;-592.10;49.49];
B3=[588.88;143.98;49.49];
B4=[447.74;408.70;49.49];
B5=[-419.12;438;49.49];
B6=[-577.81;183.41;49.49];
%% The position of Pi relative to P
P1=[-350;-346.41;-46.39];
P2=[350;-346.41;-46.39];
P3=[470;-129.9;-46.39];
P4=[125;476.31;-46.39];
P5=[-125;476.31;-46.39];
P6=[-475;-129.9;-46.39];
%% Calculate Transform matrix
  T = [cos(pitch)*cos(yaw),                                 -cos(pitch)*sin(yaw),                                  sin(pitch),           px;
        sin(roll)*sin(pitch)*cos(yaw)+cos(roll)*sin(yaw),-sin(roll)*sin(pitch)*sin(yaw)+cos(roll)*cos(yaw),-sin(roll)*cos(pitch),py;
       -cos(roll)*sin(pitch)*cos(yaw)+sin(roll)*sin(yaw), cos(roll)*sin(pitch)*sin(yaw)+sin(roll)*cos(yaw), cos(roll)*cos(pitch),pz;
        0,                                                      0,                                                      0,                    1 ];
% or
X=[px;py;pz];
RX = [1 0 0;0 cos(roll) -sin(roll);0 sin(roll) cos(roll)];
RY = [cos(pitch) 0 sin(pitch);0 1 0;-sin(pitch) 0 cos(pitch)];
RZ = [cos(yaw) -sin(yaw) 0;sin(yaw) cos(yaw) 0; 0 0 1];
R = RZ*RY*RX;
% %% Calculate P relative to B
% for i = 1:6
%     P_B(:,i) = T*P_P(:,i);
% end
%% Calculate the length
l1=norm(X+R*P1-B1)-600-901.47;
l2=norm(X+R*P2-B2)-600-901.47;
l3=norm(X+R*P3-B3)-600-901.47;
l4=norm(X+R*P4-B4)-600-901.47;
l5=norm(X+R*P5-B5)-600-901.47;
l6=norm(X+R*P6-B6)-600-901.47;
L=[l1;l2;l3;l4;l5;l6]./1000; %%mm to m
end
