# Supplementary material for: Modeling and implementation of a real-time digital twin for the Stewart platform with real-time trajectory computation
Source: PeerJ Comput Sci. 2025 May 20;11:e2892. doi: 10.7717/peerj-cs.2892 (PMC12192767; doi:10.7717/peerj-cs.2892)
Supplement: Supplemental Information 1 [file peerj-cs-11-2892-s001.zip › StewartPro Shadow/ParameterStewart.m]

clc;
clear;
close all;


%dx
X_Displacement_Amplitude = 0;
X_Displacement_Frequency = 0;
X_Displacement_Phase = 0;
X_Displacement_Offset = 0;

%dy
Y_Displacement_Amplitude = 0;
Y_Displacement_Frequency = 0;
Y_Displacement_Phase = 0;
Y_Displacement_Offset = 0;

%dz
Z_Displacement_Amplitude = 5;
Z_Displacement_Frequency = 10;
Z_Displacement_Phase = 0;
Z_Displacement_Offset = 0;

%Rx
X_Rotation_Amplitude = 0;
X_Rotation_Frequency = 0;
X_Rotation_Phase = 0;
X_Rotation_Offset = 0;

%Ry
Y_Rotation_Amplitude = 0;
Y_Rotation_Frequency = 0;
Y_Rotation_Phase = 0;
Y_Rotation_Offset = 0;

%Rz
Z_Rotation_Amplitude = 0;
Z_Rotation_Frequency = 0;
Z_Rotation_Phase = 0;
Z_Rotation_Offset = 0;


%MATLAB
assignin('base', 'X_Displacement_Amplitude', X_Displacement_Amplitude);
assignin('base', 'X_Displacement_Frequency', X_Displacement_Frequency);
assignin('base', 'X_Displacement_Phase', X_Displacement_Phase);
assignin('base', 'X_Displacement_Offset', X_Displacement_Offset);

assignin('base', 'Y_Displacement_Amplitude', Y_Displacement_Amplitude);
assignin('base', 'Y_Displacement_Frequency', Y_Displacement_Frequency);
assignin('base', 'Y_Displacement_Phase', Y_Displacement_Phase);
assignin('base', 'Y_Displacement_Offset', Y_Displacement_Offset);

assignin('base', 'Z_Displacement_Amplitude', Z_Displacement_Amplitude);
assignin('base', 'Z_Displacement_Frequency', Z_Displacement_Frequency);
assignin('base', 'Z_Displacement_Phase', Z_Displacement_Phase);
assignin('base', 'Z_Displacement_Offset', Z_Displacement_Offset);

assignin('base', 'X_Rotation_Amplitude', X_Rotation_Amplitude);
assignin('base', 'X_Rotation_Frequency', X_Rotation_Frequency);
assignin('base', 'X_Rotation_Phase', X_Rotation_Phase);
assignin('base', 'X_Rotation_Offset', X_Rotation_Offset);

assignin('base', 'Y_Rotation_Amplitude', Y_Rotation_Amplitude);
assignin('base', 'Y_Rotation_Frequency', Y_Rotation_Frequency);
assignin('base', 'Y_Rotation_Phase', Y_Rotation_Phase);
assignin('base', 'Y_Rotation_Offset', Y_Rotation_Offset);

assignin('base', 'Z_Rotation_Amplitude', Z_Rotation_Amplitude);
assignin('base', 'Z_Rotation_Frequency', Z_Rotation_Frequency);
assignin('base', 'Z_Rotation_Phase', Z_Rotation_Phase);
assignin('base', 'Z_Rotation_Offset', Z_Rotation_Offset);

%run Simulink
model_name = 'StewartPlatform';
open_system(model_name);
set_param(model_name, 'StopTime', '20')
sim(model_name);
