# Supplementary material for: Modeling and implementation of a real-time digital twin for the Stewart platform with real-time trajectory computation
Source: PeerJ Comput Sci. 2025 May 20;11:e2892. doi: 10.7717/peerj-cs.2892 (PMC12192767; doi:10.7717/peerj-cs.2892)
Supplement: Supplemental Information 1 [file peerj-cs-11-2892-s001.zip › StewartPro Shadow/slprj/sim/varcache/StewartPlatform/tmwinternal/simulink_cache.xml]

<?xml version="1.0" encoding="UTF-8"?>
<MF0 version="1.1" packageUris="http://schema.mathworks.com/mf0/SlCache/19700101">
  <slcache.FileAttributes type="slcache.FileAttributes" uuid="a459111b-1926-4a02-b732-a0ac4d7c3df7">
    <checksum>pW0VT3ZcH48HWT5kBl0Q81RUAlxC6jkEy42MiX3qpvlca+edpYaxWr9nliKxIjX8U3iegOlgHjfoLIw4MTwngA==</checksum>
  </slcache.FileAttributes>
</MF0>
