# Supplementary material for: Modeling and implementation of a real-time digital twin for the Stewart platform with real-time trajectory computation
Source: PeerJ Comput Sci. 2025 May 20;11:e2892. doi: 10.7717/peerj-cs.2892 (PMC12192767; doi:10.7717/peerj-cs.2892)
Supplement: Supplemental Information 1 [file peerj-cs-11-2892-s001.zip › StewartPro Shadow/StewartPlatformSupport/slprj/sim/varcache/StewartPlatform/tmwinternal/simulink_cache.xml]

<?xml version="1.0" encoding="UTF-8"?>
<MF0 version="1.1" packageUris="http://schema.mathworks.com/mf0/SlCache/19700101">
  <slcache.FileAttributes type="slcache.FileAttributes" uuid="fa274b35-2ecd-44eb-80e9-0ae5bae8d5dc">
    <checksum>tA00wEhlNG/kBsMTQmpEWIES/hvsFXUmqxGvOYTeRYWwQGFUAm5hRiaxJZqHAU+wrs0aNs3gx8tg/UtpinkwmA==</checksum>
  </slcache.FileAttributes>
</MF0>
