# Supplementary material for: Modeling and implementation of a real-time digital twin for the Stewart platform with real-time trajectory computation
Source: PeerJ Comput Sci. 2025 May 20;11:e2892. doi: 10.7717/peerj-cs.2892 (PMC12192767; doi:10.7717/peerj-cs.2892)
Supplement: Supplemental Information 1 [file peerj-cs-11-2892-s001.zip › StewartPro Shadow/StewartPro.STEP]

ISO-10303-21;
HEADER;
FILE_DESCRIPTION (( 'STEP AP214' ),
    '1' );
FILE_NAME ('stw-4Altigen_Assemb_4inch.STEP',
    '2024-01-24T14:58:23',
    ( '' ),
    ( '' ),
    'SwSTEP 2.0',
    'SolidWorks 2021',
    '' );
FILE_SCHEMA (( 'AUTOMOTIVE_DESIGN' ));
ENDSEC;

DATA;
#2 = EDGE_CURVE ( 'NONE', #205, #20023, #20960, .T. ) ;
#1 = CARTESIAN_POINT ( 'NONE',  ( -22.34250840063456778, -9.947525641709187738, 5.000000000000000000 ) ) ;
#3 = CARTESIAN_POINT ( 'NONE',  ( 33.90903884547256553, 67.19887931531177117, -33.32786030229397767 ) ) ;
#4 = DIRECTION ( 'NONE',  ( 0.000000000000000000, 0.000000000000000000, 1.000000000000000000 ) ) ;
#5 = AXIS2_PLACEMENT_3D ( 'NONE', #3010, #23696, #5756 ) ;
#6 = CARTESIAN_POINT ( 'NONE',  ( 19.22540477491226341, 228.3751413359813398, -29.36773770030544739 ) ) ;
#7 = VECTOR ( 'NONE', #13589, 1000.000000000000000 ) ;
#8 = CARTESIAN_POINT ( 'NONE',  ( -12.39999999999999503, -4.750000000000002665, 8.800000000000000711 ) ) ;
#9 = DIRECTION ( 'NONE',  ( 0.000000000000000000, 0.000000000000000000, 1.000000000000000000 ) ) ;
#10 = VERTEX_POINT ( 'NONE', #32489 ) ;
#11 = CYLINDRICAL_SURFACE ( 'NONE', #4131, 6.350000000000001421 ) ;
#12 = ORIENTED_EDGE ( 'NONE', *, *, #24800, .T. ) ;
#13 = EDGE_CURVE ( 'NONE', #17927, #29792, #20792, .T. ) ;
#14 = CARTESIAN_POINT ( 'NONE',  ( 17.42513970030747217, 234.5774468747321180, -10.18459523263756772 ) ) ;
#15 =( LENGTH_UNIT ( ) NAMED_UNIT ( * ) SI_UNIT ( .MILLI., .METRE. ) );
#16 = CARTESIAN_POINT ( 'NONE',  ( 0.000000000000000000, 7.418240827102198232, 2.410332556124589409 ) ) ;
#17 = DIRECTION ( 'NONE',  ( -0.000000000000000000, -0.000000000000000000, 1.000000000000000000 ) ) ;
#18 = MECHANICAL_DESIGN_GEOMETRIC_PRESENTATION_REPRESENTATION (  '', ( #13383 ), #33704 ) ;
#19 = DIRECTION ( 'NONE',  ( -2.008711760047268579E-16, 0.000000000000000000, 1.000000000000000000 ) ) ;
#20 = DIRECTION ( 'NONE',  ( -0.000000000000000000, -0.000000000000000000, 1.000000000000000000 ) ) ;
#21 = ORIENTED_EDGE ( 'NONE', *, *, #14743, .F. ) ;
#22 = DIRECTION ( 'NONE',  ( 0.000000000000000000, 0.000000000000000000, -1.000000000000000000 ) ) ;
#23 = EDGE_LOOP ( 'NONE', ( #18826, #24676 ) ) ;
#24 = ORIENTED_EDGE ( 'NONE', *, *, #241, .T. ) ;
#25 = DIRECTION ( 'NONE',  ( 1.000000000000000000, 0.000000000000000000, 0.000000000000000000 ) ) ;
#26 = DIRECTION ( 'NONE',  ( 1.000000000000000000, 0.000000000000000000, 0.000000000000000000 ) ) ;
#27 = SURFACE_SIDE_STYLE ('',( #2640 ) ) ;
#28 = DIRECTION ( 'NONE',  ( -1.000000000000000000, 0.000000000000000000, 0.000000000000000000 ) ) ;
#29 = CARTESIAN_POINT ( 'NONE',  ( 9.974351589168939825, -13.99260479267990753, -0.5241008869677779014 ) ) ;
#30 = APPLICATION_PROTOCOL_DEFINITION ( 'draft international standard', 'automotive_design', 1998, #33961 ) ;
#31 = CARTESIAN_POINT ( 'NONE',  ( 4.704000000000041481, -47.67558352872070060, 5.000000000000000000 ) ) ;
#32 = EDGE_CURVE ( 'NONE', #3630, #25395, #17402, .T. ) ;
#33 = SURFACE_STYLE_USAGE ( .BOTH. , #17799 ) ;
#34 = CARTESIAN_POINT ( 'NONE',  ( -157.6092590597048400, -19.37467601243915283, 0.000000000000000000 ) ) ;
#35 = EDGE_CURVE ( 'NONE', #24862, #24413, #36165, .T. ) ;
#36 = ORIENTED_EDGE ( 'NONE', *, *, #8942, .T. ) ;
#37 = CARTESIAN_POINT ( 'NONE',  ( -0.000000000000000000, -14.65845459364236980, 0.000000000000000000 ) ) ;
#38 = CARTESIAN_POINT ( 'NONE',  ( 19.46481130591667252, 57.91199999999999193, -5.022048681389751579 ) ) ;
#39 = VECTOR ( 'NONE', #17225, 1000.000000000000000 ) ;
#40 = DIRECTION ( 'NONE',  ( -0.000000000000000000, 0.000000000000000000, 1.000000000000000000 ) ) ;
#41 = CARTESIAN_POINT ( 'NONE',  ( 14.89863551273877107, 232.2215727066413251, -10.86724890979220071 ) ) ;
#42 =( LENGTH_UNIT ( ) NAMED_UNIT ( * ) SI_UNIT ( .MILLI., .METRE. ) );
#43 = DIRECTION ( 'NONE',  ( 0.000000000000000000, 1.000000000000000000, -0.000000000000000000 ) ) ;
#44 = CARTESIAN_POINT ( 'NONE',  ( 2.100000000004989431, -74.99999999999725731, -5.000000000000000000 ) ) ;
#46 = EDGE_CURVE ( 'NONE', #28830, #15938, #8832, .T. ) ;
#45 = CARTESIAN_POINT ( 'NONE',  ( 15.30683843641233466, 0.000000000000000000, 7.000000000000000000 ) ) ;
#47 = AXIS2_PLACEMENT_3D ( 'NONE', #10817, #19805, #10422 ) ;
#48 = ORIENTED_EDGE ( 'NONE', *, *, #7568, .T. ) ;
#49 = ORIENTED_EDGE ( 'NONE', *, *, #15863, .T. ) ;
#50 = SURFACE_STYLE_USAGE ( .BOTH. , #19206 ) ;
#51 = CARTESIAN_POINT ( 'NONE',  ( 16.19395403850871773, 4.637605868720408253, -5.262661314261459111 ) ) ;
#52 = CARTESIAN_POINT ( 'NONE',  ( 6.000000000000000000, 20.00000000000000355, -4.000000000000000888 ) ) ;
#53 = DIRECTION ( 'NONE',  ( -0.000000000000000000, 0.000000000000000000, 1.000000000000000000 ) ) ;
#54 = B_SPLINE_CURVE_WITH_KNOTS ( 'NONE', 3,
 ( #19168, #7574, #34444, #4006, #13368, #30893, #34843, #810, #606, #1007, #28690, #4383, #18978, #31086, #1382, #15974, #9988, #25308 ),
 .UNSPECIFIED., .F., .F.,
 ( 4, 2, 2, 2, 2, 2, 2, 2, 4 ),
 ( 0.000000000000000000, 0.3926990816987236954, 0.7853981633974473908, 1.178097245096171308, 1.570796326794895226, 1.963495408493619365, 2.356194490192343061, 2.748893571891066756, 3.141592653589790451 ),
 .UNSPECIFIED. ) ;
#55 =( LENGTH_UNIT ( ) NAMED_UNIT ( * ) SI_UNIT ( .MILLI., .METRE. ) );
#56 = FILL_AREA_STYLE_COLOUR ( '', #11533 ) ;
#57 = EDGE_LOOP ( 'NONE', ( #12851, #37913, #7125, #31366 ) ) ;
#58 = CARTESIAN_POINT ( 'NONE',  ( -117.9873364674200076, 39.25250701095133365, 0.000000000000000000 ) ) ;
#59 = ORIENTED_EDGE ( 'NONE', *, *, #14149, .T. ) ;
#60 = COLOUR_RGB ( '',0.7529411764705882248, 0.7529411764705882248, 0.7529411764705882248 ) ;
#61 = EDGE_CURVE ( 'NONE', #38099, #19019, #17806, .T. ) ;
#62 = ORIENTED_EDGE ( 'NONE', *, *, #12634, .F. ) ;
#63 = CARTESIAN_POINT ( 'NONE',  ( 120.4345110534424919, -81.23826972192057383, 5.000000000000000000 ) ) ;
#64 = ORIENTED_EDGE ( 'NONE', *, *, #36717, .T. ) ;
#65 = ORIENTED_EDGE ( 'NONE', *, *, #31842, .F. ) ;
#66 = SURFACE_STYLE_FILL_AREA ( #39262 ) ;
#67 = EDGE_CURVE ( 'NONE', #9782, #9533, #35493, .T. ) ;
#68 =( GEOMETRIC_REPRESENTATION_CONTEXT ( 3 ) GLOBAL_UNCERTAINTY_ASSIGNED_CONTEXT ( ( #230 ) ) GLOBAL_UNIT_ASSIGNED_CONTEXT ( ( #37142, #707, #34176 ) ) REPRESENTATION_CONTEXT ( 'NONE', 'WORKASPACE' ) );
#69 = LINE ( 'NONE', #27177, #22087 ) ;
#70 = CARTESIAN_POINT ( 'NONE',  ( 30.00000000000000000, 8.000000000000000000, 6.500000000000000000 ) ) ;
#71 =( NAMED_UNIT ( * ) SI_UNIT ( $, .STERADIAN. ) SOLID_ANGLE_UNIT ( ) );
#72 = FILL_AREA_STYLE ('',( #3083 ) ) ;
#73 = DIRECTION ( 'NONE',  ( -1.000000000000000000, 0.000000000000000000, -6.829619984160657454E-15 ) ) ;
#74 =( GEOMETRIC_REPRESENTATION_CONTEXT ( 3 ) GLOBAL_UNCERTAINTY_ASSIGNED_CONTEXT ( ( #7478 ) ) GLOBAL_UNIT_ASSIGNED_CONTEXT ( ( #29197, #5075, #32558 ) ) REPRESENTATION_CONTEXT ( 'NONE', 'WORKASPACE' ) );
#75 = DIRECTION ( 'NONE',  ( 0.000000000000000000, 0.000000000000000000, -1.000000000000000000 ) ) ;
#76 = MECHANICAL_DESIGN_GEOMETRIC_PRESENTATION_REPRESENTATION (  '', ( #29350 ), #34423 ) ;
#77 = LINE ( 'NONE', #6047, #12755 ) ;
#78 = CYLINDRICAL_SURFACE ( 'NONE', #38342, 4.444999999999997620 ) ;
#79 = DIRECTION ( 'NONE',  ( 0.000000000000000000, -1.000000000000000000, 0.000000000000000000 ) ) ;
#80 = EDGE_LOOP ( 'NONE', ( #31372, #20171 ) ) ;
#81 = ORIENTED_EDGE ( 'NONE', *, *, #926, .F. ) ;
#82 = SHAPE_REPRESENTATION ( 'stw-4Montaj1', ( #26535, #10653, #28442 ), #23369 ) ;
#83 = CARTESIAN_POINT ( 'NONE',  ( -16.00000000000000000, 1.959434878635765131E-15, 32.53305005900169533 ) ) ;
#84 = AXIS2_PLACEMENT_3D ( 'NONE', #23352, #10832, #23538 ) ;
#85 = CARTESIAN_POINT ( 'NONE',  ( 16.92376794150162311, 234.9971934393767867, -9.709925835297781305 ) ) ;
#86 =( NAMED_UNIT ( * ) PLANE_ANGLE_UNIT ( ) SI_UNIT ( $, .RADIAN. ) );
#87 = CARTESIAN_POINT ( 'NONE',  ( 19.46481130591667252, 210.3120000000000118, -5.022048681389758684 ) ) ;
#88 = CARTESIAN_POINT ( 'NONE',  ( 27.74089704068969198, 65.59444112410248806, -7.545449504136451324 ) ) ;
#89 = CARTESIAN_POINT ( 'NONE',  ( 50.00000000000000000, 0.000000000000000000, 0.000000000000000000 ) ) ;
#90 = CARTESIAN_POINT ( 'NONE',  ( 15.00000000000000000, -5.899999999999996803, 8.900000000000002132 ) ) ;
#91 = CIRCLE ( 'NONE', #10306, 13.34499999999999886 ) ;
#92 = EDGE_LOOP ( 'NONE', ( #1076, #30840, #7196, #26887 ) ) ;
#93 = COLOUR_RGB ( '',0.7529411764705882248, 0.7529411764705882248, 0.7529411764705882248 ) ;
#94 = DIRECTION ( 'NONE',  ( 8.326672684688675286E-17, 0.3090169943749472847, -0.9510565162951536422 ) ) ;
#95 = EDGE_CURVE ( 'NONE', #38272, #32778, #8422, .T. ) ;
#96 = DIRECTION ( 'NONE',  ( 0.3907311284892907022, 0.9205048534524330472, 0.000000000000000000 ) ) ;
#97 = PLANE ( 'NONE',  #6396 ) ;
#98 = CARTESIAN_POINT ( 'NONE',  ( -14.49999999999999645, -9.650000000000007461, 10.59999999999999964 ) ) ;
#99 = CIRCLE ( 'NONE', #32517, 1.650000000009615997 ) ;
#100 = ORIENTED_EDGE ( 'NONE', *, *, #24640, .T. ) ;
#101 = CARTESIAN_POINT ( 'NONE',  ( 15.30683843641170583, -0.4684983814393335888, -7.000000000001111999 ) ) ;
#102 = CARTESIAN_POINT ( 'NONE',  ( 63.25000000000144240, -126.8062842111171733, -5.000000000000000000 ) ) ;
#103 = ORIENTED_EDGE ( 'NONE', *, *, #3875, .F. ) ;
#104 = DIRECTION ( 'NONE',  ( -0.000000000000000000, -0.000000000000000000, -1.000000000000000000 ) ) ;
#105 = MECHANICAL_DESIGN_GEOMETRIC_PRESENTATION_REPRESENTATION (  '', ( #23024 ), #36373 ) ;
#106 = VERTEX_POINT ( 'NONE', #5806 ) ;
#107 = EDGE_CURVE ( 'NONE', #12395, #2679, #2259, .T. ) ;
#108 = CARTESIAN_POINT ( 'NONE',  ( 9.000000000000000000, 14.93158730583391147, 4.851566811686672587 ) ) ;
#109 = CARTESIAN_POINT ( 'NONE',  ( 16.62055729537803472, 228.4755728323158337, -29.32600545172521933 ) ) ;
#110 = ORIENTED_EDGE ( 'NONE', *, *, #36306, .T. ) ;
#111 = DIRECTION ( 'NONE',  ( -1.000000000000000000, -0.000000000000000000, -0.000000000000000000 ) ) ;
#113 = EDGE_LOOP ( 'NONE', ( #12142, #13717 ) ) ;
#112 = DIRECTION ( 'NONE',  ( 1.000000000000000000, 0.000000000000000000, 0.000000000000000000 ) ) ;
#114 = CARTESIAN_POINT ( 'NONE',  ( 0.1000000000000014211, 1.634291153462142650E-15, 13.34499999999999886 ) ) ;
#115 = DIRECTION ( 'NONE',  ( -0.000000000000000000, 1.000000000000000000, -0.000000000000000000 ) ) ;
#116 = ORIENTED_EDGE ( 'NONE', *, *, #33741, .T. ) ;
#117 = ORIENTED_EDGE ( 'NONE', *, *, #20697, .F. ) ;
#118 = VERTEX_POINT ( 'NONE', #39236 ) ;
#119 = FACE_OUTER_BOUND ( 'NONE', #37902, .T. ) ;
#120 = DIRECTION ( 'NONE',  ( -1.000000000000000000, 0.000000000000000000, 0.000000000000000000 ) ) ;
#121 = CARTESIAN_POINT ( 'NONE',  ( 31.45638570417427715, 13.33408772694719246, 4.268042250295943418 ) ) ;
#122 = AXIS2_PLACEMENT_3D ( 'NONE', #34847, #7581, #4952 ) ;
#123 = CARTESIAN_POINT ( 'NONE',  ( 33.26779396436246117, -12.82172408536272101, 5.622765974444979165 ) ) ;
#125 = ORIENTED_EDGE ( 'NONE', *, *, #15070, .T. ) ;
#124 = CARTESIAN_POINT ( 'NONE',  ( 4.208212806053458266, 57.91199999999999193, -4.681787193946539638 ) ) ;
#126 = EDGE_LOOP ( 'NONE', ( #4143, #28870, #38497, #22793 ) ) ;
#127 = PRESENTATION_LAYER_ASSIGNMENT (  '', '', ( #27503 ) ) ;
#128 = FACE_OUTER_BOUND ( 'NONE', #29763, .T. ) ;
#129 = CARTESIAN_POINT ( 'NONE',  ( 31.63573318722936989, 71.37399999999999523, -10.32677846433906410 ) ) ;
#130 = CARTESIAN_POINT ( 'NONE',  ( 34.35066465656205281, 66.47473160238168077, -3.529813985696768519 ) ) ;
#131 = DIRECTION ( 'NONE',  ( 1.000000000000000000, 0.000000000000000000, 0.000000000000000000 ) ) ;
#132 = EDGE_CURVE ( 'NONE', #18793, #18729, #31760, .T. ) ;
#133 = VECTOR ( 'NONE', #29083, 1000.000000000000000 ) ;
#134 = CARTESIAN_POINT ( 'NONE',  ( 17.34748880427476081, 6.766739589961741963, 1.850939735463510205 ) ) ;
#135 = COLOUR_RGB ( '',0.6862745098039215730, 0.6862745098039215730, 0.6862745098039215730 ) ;
#136 = SURFACE_STYLE_FILL_AREA ( #24644 ) ;
#137 = CIRCLE ( 'NONE', #4567, 2.540000000000008029 ) ;
#138 = FILL_AREA_STYLE ('',( #27449 ) ) ;
#139 = DIRECTION ( 'NONE',  ( 0.000000000000000000, -1.000000000000000000, 0.000000000000000000 ) ) ;
#140 = ORIENTED_EDGE ( 'NONE', *, *, #23327, .F. ) ;
#141 = AXIS2_PLACEMENT_3D ( 'NONE', #12912, #25048, #14528 ) ;
#142 =( LENGTH_UNIT ( ) NAMED_UNIT ( * ) SI_UNIT ( .MILLI., .METRE. ) );
#143 = EDGE_CURVE ( 'NONE', #22856, #7868, #12715, .T. ) ;
#144 = SURFACE_STYLE_FILL_AREA ( #24248 ) ;
#145 = FACE_BOUND ( 'NONE', #21618, .T. ) ;
#146 = MECHANICAL_DESIGN_GEOMETRIC_PRESENTATION_REPRESENTATION (  '', ( #8435 ), #6483 ) ;
#147 = VERTEX_POINT ( 'NONE', #27145 ) ;
#148 = AXIS2_PLACEMENT_3D ( 'NONE', #21747, #3620, #219 ) ;
#149 = EDGE_CURVE ( 'NONE', #31227, #8370, #12010, .T. ) ;
#150 = DIRECTION ( 'NONE',  ( 0.000000000000000000, 0.000000000000000000, 1.000000000000000000 ) ) ;
#151 = ORIENTED_EDGE ( 'NONE', *, *, #23639, .F. ) ;
#152 = CARTESIAN_POINT ( 'NONE',  ( 26.44575033277751075, 13.72435802717799902, -2.775096711125499382 ) ) ;
#153 = ORIENTED_EDGE ( 'NONE', *, *, #8511, .F. ) ;
#155 = ORIENTED_EDGE ( 'NONE', *, *, #35486, .T. ) ;
#154 = CARTESIAN_POINT ( 'NONE',  ( 64.95190528383282924, 37.50000000000569145, 0.000000000000000000 ) ) ;
#156 = EDGE_CURVE ( 'NONE', #6569, #13909, #34936, .T. ) ;
#157 = CIRCLE ( 'NONE', #9077, 16.00000000000000000 ) ;
#158 = EDGE_CURVE ( 'NONE', #26391, #28065, #30122, .T. ) ;
#159 =( REPRESENTATION_RELATIONSHIP ('NONE','NONE', #37971, #15115 ) REPRESENTATION_RELATIONSHIP_WITH_TRANSFORMATION ( #35630 )SHAPE_REPRESENTATION_RELATIONSHIP( ) );
#160 = ORIENTED_EDGE ( 'NONE', *, *, #32924, .F. ) ;
#161 = EDGE_LOOP ( 'NONE', ( #14867, #13241 ) ) ;
#163 = ORIENTED_EDGE ( 'NONE', *, *, #1074, .F. ) ;
#162 = CARTESIAN_POINT ( 'NONE',  ( -40.00000000000000000, 0.000000000000000000, 0.000000000000000000 ) ) ;
#164 = CARTESIAN_POINT ( 'NONE',  ( 18.91904125440297335, 7.762011972087544898, -10.50085602285449227 ) ) ;
#165 = CIRCLE ( 'NONE', #36401, 4.000000000000001776 ) ;
#166 = DIRECTION ( 'NONE',  ( -0.000000000000000000, -0.000000000000000000, -1.000000000000000000 ) ) ;
#167 = CARTESIAN_POINT ( 'NONE',  ( 23.40000000000000213, 12.39959676763724161, 6.499999999999999112 ) ) ;
#168 = ORIENTED_EDGE ( 'NONE', *, *, #25586, .F. ) ;
#169 = VECTOR ( 'NONE', #30750, 1000.000000000000000 ) ;
#170 = AXIS2_PLACEMENT_3D ( 'NONE', #13476, #28791, #37730 ) ;
#171 = ORIENTED_EDGE ( 'NONE', *, *, #36794, .F. ) ;
#172 = CARTESIAN_POINT ( 'NONE',  ( 17.80628344385704764, 227.6474999999999227, -9.652000000000001023 ) ) ;
#173 = FILL_AREA_STYLE_COLOUR ( '', #9353 ) ;
#174 =( LENGTH_UNIT ( ) NAMED_UNIT ( * ) SI_UNIT ( .MILLI., .METRE. ) );
#175 = AXIS2_PLACEMENT_3D ( 'NONE', #27039, #39132, #18299 ) ;
#177 = ORIENTED_EDGE ( 'NONE', *, *, #28191, .F. ) ;
#176 = LINE ( 'NONE', #12357, #10959 ) ;
#178 =( GEOMETRIC_REPRESENTATION_CONTEXT ( 3 ) GLOBAL_UNCERTAINTY_ASSIGNED_CONTEXT ( ( #11350 ) ) GLOBAL_UNIT_ASSIGNED_CONTEXT ( ( #766, #13139, #12743 ) ) REPRESENTATION_CONTEXT ( 'NONE', 'WORKASPACE' ) );
#179 = VERTEX_POINT ( 'NONE', #38644 ) ;
#180 = UNCERTAINTY_MEASURE_WITH_UNIT (LENGTH_MEASURE( 1.000000000000000082E-05 ), #12449, 'distance_accuracy_value', 'NONE');
#181 = CARTESIAN_POINT ( 'NONE',  ( 18.03399999999999892, 60.95999999999999375, -19.81200000000000117 ) ) ;
#182 =( LENGTH_UNIT ( ) NAMED_UNIT ( * ) SI_UNIT ( .MILLI., .METRE. ) );
#183 = FACE_OUTER_BOUND ( 'NONE', #31910, .T. ) ;
#184 = DIRECTION ( 'NONE',  ( -0.000000000000000000, -1.000000000000000000, -0.000000000000000000 ) ) ;
#185 = CARTESIAN_POINT ( 'NONE',  ( 6.121400000000067898, 2.946400000000000130, -35.12819999999999965 ) ) ;
#186 = CIRCLE ( 'NONE', #25611, 14.00000000000000000 ) ;
#187 = EDGE_CURVE ( 'NONE', #7950, #26823, #35676, .T. ) ;
#188 = CARTESIAN_POINT ( 'NONE',  ( 0.000000000000000000, 0.000000000000000000, -6.499999999999997335 ) ) ;
#189 = CARTESIAN_POINT ( 'NONE',  ( 0.000000000000000000, 194.2073904691418988, 5.000000000000000000 ) ) ;
#190 = CIRCLE ( 'NONE', #7846, 4.499999999999990230 ) ;
#191 = CARTESIAN_POINT ( 'NONE',  ( -35.35533905932764043, -35.35533905932707910, -5.000000000000000000 ) ) ;
#192 = CARTESIAN_POINT ( 'NONE',  ( 0.7620000000000022311, 218.4399999999999977, -11.73332340825436937 ) ) ;
#193 = DIRECTION ( 'NONE',  ( 1.000000000000000000, 0.000000000000000000, 0.000000000000000000 ) ) ;
#194 = EDGE_CURVE ( 'NONE', #33040, #23617, #5412, .T. ) ;
#195 = AXIS2_PLACEMENT_3D ( 'NONE', #16379, #16951, #19575 ) ;
#196 = CARTESIAN_POINT ( 'NONE',  ( 31.36505968255305632, 66.35546783019060513, -35.89991621000386601 ) ) ;
#197 = CARTESIAN_POINT ( 'NONE',  ( 25.53693579168337990, 13.98805363566065552, 0.6453857191221216150 ) ) ;
#198 = EDGE_CURVE ( 'NONE', #2502, #31136, #10742, .T. ) ;
#200 =( NAMED_UNIT ( * ) SI_UNIT ( $, .STERADIAN. ) SOLID_ANGLE_UNIT ( ) );
#199 = AXIS2_PLACEMENT_3D ( 'NONE', #14256, #32733, #17647 ) ;
#201 = SURFACE_SIDE_STYLE ('',( #15356 ) ) ;
#202 = DIRECTION ( 'NONE',  ( -0.000000000000000000, -1.000000000000000000, -0.000000000000000000 ) ) ;
#203 = ORIENTED_EDGE ( 'NONE', *, *, #17773, .F. ) ;
#204 = CARTESIAN_POINT ( 'NONE',  ( 55.88000000000000256, 132.0800000000000125, -19.81200000000000117 ) ) ;
#205 = VERTEX_POINT ( 'NONE', #38 ) ;
#206 = MECHANICAL_DESIGN_GEOMETRIC_PRESENTATION_REPRESENTATION (  '', ( #844 ), #8462 ) ;
#207 = DIRECTION ( 'NONE',  ( -0.000000000000000000, 1.000000000000000000, -0.000000000000000000 ) ) ;
#208 = EDGE_CURVE ( 'NONE', #21252, #21298, #20322, .T. ) ;
#209 = EDGE_CURVE ( 'NONE', #4387, #5246, #15969, .T. ) ;
#210 = CARTESIAN_POINT ( 'NONE',  ( 2.592490012893090334, 57.91199999999999193, -7.926490012893073533 ) ) ;
#211 = CARTESIAN_POINT ( 'NONE',  ( 4.500000000000000000, -11.17491406646805530, -3.630949683905630110 ) ) ;
#212 = DIRECTION ( 'NONE',  ( 0.000000000000000000, 0.000000000000000000, -1.000000000000000000 ) ) ;
#213 = ADVANCED_FACE ( 'NONE', ( #6602 ), #18806, .F. ) ;
#214 = CYLINDRICAL_SURFACE ( 'NONE', #3450, 6.000000000000000000 ) ;
#215 = CARTESIAN_POINT ( 'NONE',  ( 2.005774019098183203E-15, -3.280597732040050118, -15.49035887526383881 ) ) ;
#216 = PRESENTATION_LAYER_ASSIGNMENT (  '', '', ( #8510 ) ) ;
#217 = FILL_AREA_STYLE ('',( #21947 ) ) ;
#218 = VERTEX_POINT ( 'NONE', #6809 ) ;
#219 = DIRECTION ( 'NONE',  ( -0.000000000000000000, 0.000000000000000000, -1.000000000000000000 ) ) ;
#220 = EDGE_LOOP ( 'NONE', ( #34374, #20217, #3664, #11535, #38567, #5598 ) ) ;
#221 = ORIENTED_EDGE ( 'NONE', *, *, #20638, .T. ) ;
#222 = CARTESIAN_POINT ( 'NONE',  ( 32.11557107433338132, -12.57291531379733485, -6.160740979557652430 ) ) ;
#223 = FILL_AREA_STYLE_COLOUR ( '', #26264 ) ;
#225 = EDGE_LOOP ( 'NONE', ( #34180, #17498 ) ) ;
#224 = CARTESIAN_POINT ( 'NONE',  ( 9.593701710026287799, -13.88903769585817827, -1.775793940161503048 ) ) ;
#226 = MECHANICAL_DESIGN_GEOMETRIC_PRESENTATION_REPRESENTATION (  '', ( #29481 ), #9772 ) ;
#227 = AXIS2_PLACEMENT_3D ( 'NONE', #32628, #11951, #17339 ) ;
#228 = ITEM_DEFINED_TRANSFORMATION ( 'NONE', 'NONE', #18977,  #3540 ) ;
#229 = DIRECTION ( 'NONE',  ( -1.000000000000000000, 0.000000000000000000, -1.224606353822375779E-16 ) ) ;
#230 = UNCERTAINTY_MEASURE_WITH_UNIT (LENGTH_MEASURE( 1.000000000000000082E-05 ), #37142, 'distance_accuracy_value', 'NONE');
#231 = CARTESIAN_POINT ( 'NONE',  ( 14.50000000000000178, -6.999999999999994671, -5.000000000000000000 ) ) ;
#232 = DIRECTION ( 'NONE',  ( -1.000000000000000000, 0.000000000000000000, 0.000000000000000000 ) ) ;
#233 = CARTESIAN_POINT ( 'NONE',  ( 3.249999999999971578, 14.00000000000000888, 7.130851091217509086E-16 ) ) ;
#234 = ORIENTED_EDGE ( 'NONE', *, *, #2966, .T. ) ;
#235 = VECTOR ( 'NONE', #13201, 1000.000000000000000 ) ;
#236 = CARTESIAN_POINT ( 'NONE',  ( 27.02641858167564592, 13.58504567683256958, 3.389958819889395514 ) ) ;
#237 = CARTESIAN_POINT ( 'NONE',  ( 15.30683843641170050, -0.4684983814393263168, -7.000000000001109335 ) ) ;
#238 = CIRCLE ( 'NONE', #18689, 12.99999999999998224 ) ;
#239 = CARTESIAN_POINT ( 'NONE',  ( 7.250000000000000000, 34.00000000000000000, -4.000000000000001776 ) ) ;
#240 = CARTESIAN_POINT ( 'NONE',  ( 9.000000000000007105, 13.33080820358069118, 2.480925012081404812 ) ) ;
#241 = EDGE_CURVE ( 'NONE', #9858, #13065, #25404, .T. ) ;
#242 = MECHANICAL_DESIGN_GEOMETRIC_PRESENTATION_REPRESENTATION (  '', ( #18106 ), #32655 ) ;
#243 = FILL_AREA_STYLE ('',( #15399 ) ) ;
#244 = CARTESIAN_POINT ( 'NONE',  ( 15.31347452375529272, 0.4695857143242169185, -6.988180454286390564 ) ) ;
#245 = CONICAL_SURFACE ( 'NONE', #7245, 1.385210759304354999, 0.05235987755983000091 ) ;
#246 = CARTESIAN_POINT ( 'NONE',  ( 30.00000000000000000, 12.88000000000000078, 0.000000000000000000 ) ) ;
#247 = PRESENTATION_LAYER_ASSIGNMENT (  '', '', ( #4096 ) ) ;
#249 = EDGE_LOOP ( 'NONE', ( #16940, #13504, #18915 ) ) ;
#248 = VECTOR ( 'NONE', #20442, 1000.000000000000000 ) ;
#250 = ORIENTED_EDGE ( 'NONE', *, *, #6337, .T. ) ;
#251 = PLANE ( 'NONE',  #10185 ) ;
#252 = MECHANICAL_DESIGN_GEOMETRIC_PRESENTATION_REPRESENTATION (  '', ( #20029 ), #24425 ) ;
#253 = CARTESIAN_POINT ( 'NONE',  ( 15.33367054388675577, 0.9442096779356626834, -6.951553120428023647 ) ) ;
#254 =( LENGTH_UNIT ( ) NAMED_UNIT ( * ) SI_UNIT ( .MILLI., .METRE. ) );
#255 = CARTESIAN_POINT ( 'NONE',  ( -178.2073904691411599, -43.99923766743037135, 0.000000000000000000 ) ) ;
#256 = ADVANCED_FACE ( 'NONE', ( #10016 ), #37635, .T. ) ;
#257 = CARTESIAN_POINT ( 'NONE',  ( 87.60759651720285035, -63.23826972192026119, 5.000000000000000000 ) ) ;
#258 = AXIS2_PLACEMENT_3D ( 'NONE', #27291, #26700, #21330 ) ;
#259 = CARTESIAN_POINT ( 'NONE',  ( 2.205203604100837378, 13.94241402762752458, 1.292030849353258626 ) ) ;
#260 = ORIENTED_EDGE ( 'NONE', *, *, #2891, .F. ) ;
#261 = CARTESIAN_POINT ( 'NONE',  ( 0.000000000000000000, 1.224646799147353256E-15, -10.00000000000000000 ) ) ;
#262 =( NAMED_UNIT ( * ) PLANE_ANGLE_UNIT ( ) SI_UNIT ( $, .RADIAN. ) );
#263 = VERTEX_POINT ( 'NONE', #37463 ) ;
#264 = FILL_AREA_STYLE ('',( #12833 ) ) ;
#265 = ORIENTED_EDGE ( 'NONE', *, *, #31182, .T. ) ;
#266 = PRODUCT_DEFINITION_CONTEXT ( 'detailed design', #11327, 'design' ) ;
#267 = CIRCLE ( 'NONE', #16837, 1.778000000000000025 ) ;
#268 = DIRECTION ( 'NONE',  ( 1.000000000000000000, -0.000000000000000000, 2.008711760047268579E-16 ) ) ;
#269 = ORIENTED_EDGE ( 'NONE', *, *, #194, .T. ) ;
#270 = VERTEX_POINT ( 'NONE', #31690 ) ;
#271 = CARTESIAN_POINT ( 'NONE',  ( -12.39999999999999503, -4.750000000000002665, 0.000000000000000000 ) ) ;
#272 = EDGE_CURVE ( 'NONE', #17015, #15477, #8231, .T. ) ;
#273 = CIRCLE ( 'NONE', #2184, 1.650000000000047207 ) ;
#274 = FACE_OUTER_BOUND ( 'NONE', #4492, .T. ) ;
#275 = CARTESIAN_POINT ( 'NONE',  ( 1.777999999999982483, 57.91199999999999193, -32.51199999999998624 ) ) ;
#276 = PLANE ( 'NONE',  #15241 ) ;
#277 = CIRCLE ( 'NONE', #23190, 76.54983443527099496 ) ;
#278 = FILL_AREA_STYLE ('',( #18843 ) ) ;
#279 = UNCERTAINTY_MEASURE_WITH_UNIT (LENGTH_MEASURE( 1.000000000000000082E-05 ), #37120, 'distance_accuracy_value', 'NONE');
#280 = FACE_OUTER_BOUND ( 'NONE', #35288, .T. ) ;
#281 = FACE_OUTER_BOUND ( 'NONE', #36986, .T. ) ;
#282 = CYLINDRICAL_SURFACE ( 'NONE', #7268, 1.649999999999929301 ) ;
#283 = DIRECTION ( 'NONE',  ( 1.000000000000000000, 0.000000000000000000, 0.000000000000000000 ) ) ;
#284 = ORIENTED_EDGE ( 'NONE', *, *, #7344, .F. ) ;
#285 = ORIENTED_EDGE ( 'NONE', *, *, #16322, .T. ) ;
#286 = UNCERTAINTY_MEASURE_WITH_UNIT (LENGTH_MEASURE( 1.000000000000000082E-05 ), #1278, 'distance_accuracy_value', 'NONE');
#287 = VECTOR ( 'NONE', #34121, 1000.000000000000000 ) ;
#288 = LINE ( 'NONE', #33354, #6607 ) ;
#289 = CARTESIAN_POINT ( 'NONE',  ( 21.25900747147326086, 231.0297863821734552, -10.91021857469437961 ) ) ;
#290 = CARTESIAN_POINT ( 'NONE',  ( -61.97280742185929370, 182.1809602235735497, 5.000000000000000000 ) ) ;
#291 = CIRCLE ( 'NONE', #13029, 1.777999999999998249 ) ;
#292 = ADVANCED_FACE ( 'NONE', ( #4588 ), #4223, .T. ) ;
#293 = EDGE_CURVE ( 'NONE', #9333, #3331, #9543, .T. ) ;
#294 = AXIS2_PLACEMENT_3D ( 'NONE', #35254, #16775, #29087 ) ;
#295 = AXIS2_PLACEMENT_3D ( 'NONE', #35866, #39232, #8630 ) ;
#296 = EDGE_CURVE ( 'NONE', #3715, #35407, #17830, .T. ) ;
#297 = FACE_OUTER_BOUND ( 'NONE', #23280, .T. ) ;
#298 = EDGE_LOOP ( 'NONE', ( #31818, #21523 ) ) ;
#299 = DIRECTION ( 'NONE',  ( 0.000000000000000000, -1.000000000000000000, 0.000000000000000000 ) ) ;
#300 = LINE ( 'NONE', #24602, #18970 ) ;
#301 = CARTESIAN_POINT ( 'NONE',  ( 8.000000000000001776, 6.291498035211409601, -5.673322861204900036 ) ) ;
#302 = DIRECTION ( 'NONE',  ( 1.000000000000000000, 0.000000000000000000, 0.000000000000000000 ) ) ;
#303 = CARTESIAN_POINT ( 'NONE',  ( 28.01395926645725964, 13.40231814590062775, -4.048648732390900840 ) ) ;
#304 = ORIENTED_EDGE ( 'NONE', *, *, #12169, .T. ) ;
#305 =( NAMED_UNIT ( * ) SI_UNIT ( $, .STERADIAN. ) SOLID_ANGLE_UNIT ( ) );
#306 = DIRECTION ( 'NONE',  ( 1.000000000000000000, 0.000000000000000000, 0.000000000000000000 ) ) ;
#307 = VERTEX_POINT ( 'NONE', #38023 ) ;
#308 = PLANE ( 'NONE',  #24538 ) ;
#309 = STYLED_ITEM ( 'NONE', ( #4753 ), #34770 ) ;
#310 = VERTEX_POINT ( 'NONE', #4409 ) ;
#312 = CARTESIAN_POINT ( 'NONE',  ( -10.13714981195357190, 144.9184809255912398, 5.000000000000000000 ) ) ;
#311 = CIRCLE ( 'NONE', #32724, 19.05000000000000071 ) ;
#313 = CARTESIAN_POINT ( 'NONE',  ( 2.005774019098183203E-15, -6.806107019455130747, 14.29651869525078034 ) ) ;
#314 = ORIENTED_EDGE ( 'NONE', *, *, #30380, .F. ) ;
#315 = DIRECTION ( 'NONE',  ( 0.000000000000000000, -1.000000000000000000, 0.000000000000000000 ) ) ;
#316 = COLOUR_RGB ( '',0.7529411764705882248, 0.7529411764705882248, 0.7529411764705882248 ) ;
#318 = ORIENTED_EDGE ( 'NONE', *, *, #29137, .T. ) ;
#317 = CARTESIAN_POINT ( 'NONE',  ( 8.000000000000003553, -5.736819603826627478, -2.731113007806778459 ) ) ;
#319 = CARTESIAN_POINT ( 'NONE',  ( 30.00000000000000000, -12.88000000000000256, 0.000000000000000000 ) ) ;
#320 = DIRECTION ( 'NONE',  ( 7.395570986446994434E-32, -1.000000000000000000, 2.315930758125650019E-32 ) ) ;
#321 = SHAPE_REPRESENTATION_RELATIONSHIP ( 'NONE' , 'NONE' ,  #33945, #28548 ) ;
#322 = ORIENTED_EDGE ( 'NONE', *, *, #33828, .F. ) ;
#323 = VERTEX_POINT ( 'NONE', #22164 ) ;
#324 = CIRCLE ( 'NONE', #30873, 1.000000000000000888 ) ;
#325 = ORIENTED_EDGE ( 'NONE', *, *, #1631, .T. ) ;
#326 = PRESENTATION_STYLE_ASSIGNMENT (( #33397 ) ) ;
#327 = STYLED_ITEM ( 'NONE', ( #33234 ), #1864 ) ;
#328 = CARTESIAN_POINT ( 'NONE',  ( 5.529739536483921469, 2.946400000000000130, -5.130799999999998029 ) ) ;
#329 = DIRECTION ( 'NONE',  ( 1.000000000000000000, -0.000000000000000000, -0.000000000000000000 ) ) ;
#330 = DIRECTION ( 'NONE',  ( -1.000000000000000000, 0.000000000000000000, 0.000000000000000000 ) ) ;
#331 = CARTESIAN_POINT ( 'NONE',  ( 32.70219215103458055, -12.68920085442544377, 5.915434664673914433 ) ) ;
#333 = ORIENTED_EDGE ( 'NONE', *, *, #15748, .F. ) ;
#332 = DIRECTION ( 'NONE',  ( 0.000000000000000000, 1.000000000000000000, -0.000000000000000000 ) ) ;
#334 = EDGE_LOOP ( 'NONE', ( #3039, #38523, #37326, #30036 ) ) ;
#335 = AXIS2_PLACEMENT_3D ( 'NONE', #1466, #35117, #29135 ) ;
#336 =( NAMED_UNIT ( * ) PLANE_ANGLE_UNIT ( ) SI_UNIT ( $, .RADIAN. ) );
#337 = DIRECTION ( 'NONE',  ( -0.000000000000000000, -1.000000000000000000, -0.000000000000000000 ) ) ;
#338 = CARTESIAN_POINT ( 'NONE',  ( 1.500000000000001332, -8.153913551401867466, 16.80000000000000071 ) ) ;
#339 = CARTESIAN_POINT ( 'NONE',  ( -1.846832748673589104E-32, -13.58364242387982834, -2.527978628896817792 ) ) ;
#340 =( GEOMETRIC_REPRESENTATION_CONTEXT ( 3 ) GLOBAL_UNCERTAINTY_ASSIGNED_CONTEXT ( ( #18636 ) ) GLOBAL_UNIT_ASSIGNED_CONTEXT ( ( #24456, #11933, #12328 ) ) REPRESENTATION_CONTEXT ( 'NONE', 'WORKASPACE' ) );
#341 = EDGE_CURVE ( 'NONE', #18560, #3669, #36231, .T. ) ;
#342 = CIRCLE ( 'NONE', #25797, 14.00000000000001243 ) ;
#343 = CARTESIAN_POINT ( 'NONE',  ( 2.499999999999391598, 4.330127018922561355, 0.000000000000000000 ) ) ;
#344 = CYLINDRICAL_SURFACE ( 'NONE', #10559, 14.00000000000000533 ) ;
#345 = DIRECTION ( 'NONE',  ( 0.000000000000000000, -0.000000000000000000, -1.000000000000000000 ) ) ;
#346 = DIRECTION ( 'NONE',  ( 1.000000000000000000, 0.000000000000000000, 0.000000000000000000 ) ) ;
#347 = CARTESIAN_POINT ( 'NONE',  ( 94.99999999999977263, 7.999999999999972466, -58.49999999999992184 ) ) ;
#348 =( GEOMETRIC_REPRESENTATION_CONTEXT ( 3 ) GLOBAL_UNCERTAINTY_ASSIGNED_CONTEXT ( ( #13335 ) ) GLOBAL_UNIT_ASSIGNED_CONTEXT ( ( #10524, #16693, #23431 ) ) REPRESENTATION_CONTEXT ( 'NONE', 'WORKASPACE' ) );
#349 = ORIENTED_EDGE ( 'NONE', *, *, #11698, .F. ) ;
#350 = CARTESIAN_POINT ( 'NONE',  ( 29.64751736866095655, 0.000000000000000000, -5.000000000000000000 ) ) ;
#351 = CARTESIAN_POINT ( 'NONE',  ( 104.8268158988520042, -128.8074891035710436, 5.000000000000000000 ) ) ;
#352 = SURFACE_SIDE_STYLE ('',( #37181 ) ) ;
#353 = ORIENTED_EDGE ( 'NONE', *, *, #37841, .T. ) ;
#354 = FACE_BOUND ( 'NONE', #37564, .T. ) ;
#355 = LINE ( 'NONE', #32811, #29923 ) ;
#356 = ORIENTED_EDGE ( 'NONE', *, *, #17837, .F. ) ;
#357 = DIRECTION ( 'NONE',  ( -0.000000000000000000, -0.000000000000000000, 1.000000000000000000 ) ) ;
#358 = EDGE_LOOP ( 'NONE', ( #34367, #12031, #12327, #23728 ) ) ;
#359 = CARTESIAN_POINT ( 'NONE',  ( 7.000000000000000000, 6.750000000000000000, 7.000000000000000000 ) ) ;
#361 = EDGE_LOOP ( 'NONE', ( #12052, #20708, #925, #28036 ) ) ;
#360 = DIRECTION ( 'NONE',  ( -0.8399700954517573814, -0.5426326922944891828, 0.000000000000000000 ) ) ;
#362 = ORIENTED_EDGE ( 'NONE', *, *, #21993, .F. ) ;
#363 = ORIENTED_EDGE ( 'NONE', *, *, #11641, .T. ) ;
#364 = ORIENTED_EDGE ( 'NONE', *, *, #18300, .F. ) ;
#366 = ORIENTED_EDGE ( 'NONE', *, *, #14270, .F. ) ;
#365 = DIRECTION ( 'NONE',  ( -0.000000000000000000, -0.000000000000000000, -1.000000000000000000 ) ) ;
#367 = DIRECTION ( 'NONE',  ( 1.000000000000000000, 0.000000000000000000, 0.000000000000000000 ) ) ;
#368 = STYLED_ITEM ( 'NONE', ( #5486 ), #35216 ) ;
#369 = CARTESIAN_POINT ( 'NONE',  ( 30.00000000000000000, -8.000000000000000000, 0.000000000000000000 ) ) ;
#370 = AXIS2_PLACEMENT_3D ( 'NONE', #24718, #19, #11986 ) ;
#371 = CARTESIAN_POINT ( 'NONE',  ( 1.000000000000000888, 0.000000000000000000, 0.000000000000000000 ) ) ;
#372 = ORIENTED_EDGE ( 'NONE', *, *, #33691, .T. ) ;
#373 =( NAMED_UNIT ( * ) SI_UNIT ( $, .STERADIAN. ) SOLID_ANGLE_UNIT ( ) );
#374 = VERTEX_POINT ( 'NONE', #6996 ) ;
#375 = CARTESIAN_POINT ( 'NONE',  ( 18.03399999999999892, 227.6474999999999511, -9.652000000000001023 ) ) ;
#376 =( NAMED_UNIT ( * ) PLANE_ANGLE_UNIT ( ) SI_UNIT ( $, .RADIAN. ) );
#377 =( LENGTH_UNIT ( ) NAMED_UNIT ( * ) SI_UNIT ( .MILLI., .METRE. ) );
#378 = FILL_AREA_STYLE ('',( #26355 ) ) ;
#379 = AXIS2_PLACEMENT_3D ( 'NONE', #30509, #12388, #15574 ) ;
#380 = DIRECTION ( 'NONE',  ( 1.000000000000000000, 7.384246004946629579E-18, 4.102834654454325784E-17 ) ) ;
#381 = CARTESIAN_POINT ( 'NONE',  ( 27.51732893220335896, 57.91199999999999193, -6.156813983144572511 ) ) ;
#383 = ORIENTED_EDGE ( 'NONE', *, *, #7993, .F. ) ;
#382 = FACE_OUTER_BOUND ( 'NONE', #18710, .T. ) ;
#384 = VERTEX_POINT ( 'NONE', #13577 ) ;
#385 = EDGE_CURVE ( 'NONE', #9577, #1045, #25723, .T. ) ;
#386 = CIRCLE ( 'NONE', #12487, 2.249999999999998668 ) ;
#387 = DIRECTION ( 'NONE',  ( -0.000000000000000000, -1.000000000000000000, -0.000000000000000000 ) ) ;
#388 = DIRECTION ( 'NONE',  ( 0.000000000000000000, -0.000000000000000000, -1.000000000000000000 ) ) ;
#389 = DIRECTION ( 'NONE',  ( -0.000000000000000000, 0.000000000000000000, 1.000000000000000000 ) ) ;
#390 = DIRECTION ( 'NONE',  ( -0.000000000000000000, -0.000000000000000000, 1.000000000000000000 ) ) ;
#391 = ADVANCED_FACE ( 'NONE', ( #16189, #28923 ), #37860, .T. ) ;
#392 = AXIS2_PLACEMENT_3D ( 'NONE', #29491, #35263, #17169 ) ;
#393 = CYLINDRICAL_SURFACE ( 'NONE', #26414, 3.174999999999995826 ) ;
#394 = DIRECTION ( 'NONE',  ( 1.000000000000000000, 0.000000000000000000, 0.000000000000000000 ) ) ;
#395 = VECTOR ( 'NONE', #14804, 1000.000000000000000 ) ;
#396 = EDGE_CURVE ( 'NONE', #18534, #28643, #19757, .T. ) ;
#397 = CARTESIAN_POINT ( 'NONE',  ( -17.99999999999999289, -18.00000000000000000, 24.99999999999999645 ) ) ;
#398 = CARTESIAN_POINT ( 'NONE',  ( 62.02566791299562254, 146.1809602235735497, 5.000000000000000000 ) ) ;
#399 = DIRECTION ( 'NONE',  ( -1.000000000000000000, 0.000000000000000000, 0.000000000000000000 ) ) ;
#400 = AXIS2_PLACEMENT_3D ( 'NONE', #33917, #18612, #25358 ) ;
#401 = CYLINDRICAL_SURFACE ( 'NONE', #36708, 14.00000000000000000 ) ;
#402 =( NAMED_UNIT ( * ) SI_UNIT ( $, .STERADIAN. ) SOLID_ANGLE_UNIT ( ) );
#403 = CARTESIAN_POINT ( 'NONE',  ( 21.92379730628830714, 232.0595250779252297, -29.19814755400192041 ) ) ;
#404 =( REPRESENTATION_RELATIONSHIP ('NONE','NONE', #37971, #33945 ) REPRESENTATION_RELATIONSHIP_WITH_TRANSFORMATION ( #30112 )SHAPE_REPRESENTATION_RELATIONSHIP( ) );
#405 =( GEOMETRIC_REPRESENTATION_CONTEXT ( 3 ) GLOBAL_UNCERTAINTY_ASSIGNED_CONTEXT ( ( #30065 ) ) GLOBAL_UNIT_ASSIGNED_CONTEXT ( ( #37047, #31272, #10183 ) ) REPRESENTATION_CONTEXT ( 'NONE', 'WORKASPACE' ) );
#406 = CARTESIAN_POINT ( 'NONE',  ( 28.98891425189335891, 56.94847784071603058, 0.000000000000000000 ) ) ;
#407 = EDGE_LOOP ( 'NONE', ( #28682, #22105 ) ) ;
#408 = CARTESIAN_POINT ( 'NONE',  ( 157.6092590597235130, -19.37467601242828152, 5.000000000000000000 ) ) ;
#409 = ORIENTED_EDGE ( 'NONE', *, *, #14593, .T. ) ;
#410 =( GEOMETRIC_REPRESENTATION_CONTEXT ( 3 ) GLOBAL_UNCERTAINTY_ASSIGNED_CONTEXT ( ( #1023 ) ) GLOBAL_UNIT_ASSIGNED_CONTEXT ( ( #6210, #1911, #35731 ) ) REPRESENTATION_CONTEXT ( 'NONE', 'WORKASPACE' ) );
#411 = CARTESIAN_POINT ( 'NONE',  ( 16.21655969672228892, 1.936934338209065132, 12.91378598506937792 ) ) ;
#412 = EDGE_CURVE ( 'NONE', #4070, #6249, #8256, .T. ) ;
#413 = TOROIDAL_SURFACE ( 'NONE', #21448, 11.75000000000000000, 2.381000000000094818 ) ;
#414 = SURFACE_STYLE_USAGE ( .BOTH. , #12181 ) ;
#415 = CARTESIAN_POINT ( 'NONE',  ( 19.45213127749487114, 210.3120000000000118, -34.60317252552314216 ) ) ;
#416 = MECHANICAL_DESIGN_GEOMETRIC_PRESENTATION_REPRESENTATION (  '', ( #17615 ), #24587 ) ;
#417 = FACE_OUTER_BOUND ( 'NONE', #21394, .T. ) ;
#418 = CARTESIAN_POINT ( 'NONE',  ( 143.1827144567284904, -113.6100213922793500, 5.000000000000000000 ) ) ;
#419 = ORIENTED_EDGE ( 'NONE', *, *, #7056, .T. ) ;
#420 = CARTESIAN_POINT ( 'NONE',  ( 18.83882342019512635, 210.3120000000000118, -28.28285239290033815 ) ) ;
#421 = ORIENTED_EDGE ( 'NONE', *, *, #20374, .F. ) ;
#422 = EDGE_LOOP ( 'NONE', ( #35343, #3469 ) ) ;
#423 =( LENGTH_UNIT ( ) NAMED_UNIT ( * ) SI_UNIT ( .MILLI., .METRE. ) );
#424 = PRESENTATION_LAYER_ASSIGNMENT (  '', '', ( #35380 ) ) ;
#425 = CARTESIAN_POINT ( 'NONE',  ( 5.000000000000011546, 0.000000000000000000, 5.000000000000000000 ) ) ;
#427 = EDGE_LOOP ( 'NONE', ( #31266, #1100, #13847, #21640 ) ) ;
#426 = DIRECTION ( 'NONE',  ( 1.000000000000000000, 0.000000000000000000, 0.000000000000000000 ) ) ;
#428 = EDGE_CURVE ( 'NONE', #4800, #6319, #30194, .T. ) ;
#429 = ADVANCED_FACE ( 'NONE', ( #16606 ), #32103, .F. ) ;
#430 = ITEM_DEFINED_TRANSFORMATION ( 'NONE', 'NONE', #5557,  #3540 ) ;
#431 =( NAMED_UNIT ( * ) PLANE_ANGLE_UNIT ( ) SI_UNIT ( $, .RADIAN. ) );
#432 = DIRECTION ( 'NONE',  ( 1.000000000000000000, 0.000000000000000000, 0.000000000000000000 ) ) ;
#433 = FILL_AREA_STYLE_COLOUR ( '', #39000 ) ;
#434 = CARTESIAN_POINT ( 'NONE',  ( 15.00000000000000000, -5.899999999999998579, -5.899999999999999467 ) ) ;
#435 = VECTOR ( 'NONE', #36999, 999.9999999999998863 ) ;
#436 = VERTEX_POINT ( 'NONE', #11003 ) ;
#437 = CARTESIAN_POINT ( 'NONE',  ( 27.02437095900381792, 13.58552637178012290, -3.387984704252605006 ) ) ;
#438 = CARTESIAN_POINT ( 'NONE',  ( 16.06320036771218440, -4.305184658705592859, -5.538063763826867714 ) ) ;
#439 = FACE_OUTER_BOUND ( 'NONE', #36530, .T. ) ;
#440 = DIRECTION ( 'NONE',  ( -0.000000000000000000, -0.000000000000000000, 1.000000000000000000 ) ) ;
#441 = AXIS2_PLACEMENT_3D ( 'NONE', #16724, #1957, #26061 ) ;
#442 = AXIS2_PLACEMENT_3D ( 'NONE', #8964, #8772, #21126 ) ;
#444 = ADVANCED_FACE ( 'NONE', ( #25747 ), #20352, .T. ) ;
#443 =( LENGTH_UNIT ( ) NAMED_UNIT ( * ) SI_UNIT ( .MILLI., .METRE. ) );
#445 = ADVANCED_FACE ( 'NONE', ( #34893 ), #19609, .F. ) ;
#446 = DIRECTION ( 'NONE',  ( -0.9604975572369580661, -0.000000000000000000, 0.2782884161114801969 ) ) ;
#447 =( NAMED_UNIT ( * ) SI_UNIT ( $, .STERADIAN. ) SOLID_ANGLE_UNIT ( ) );
#448 = VECTOR ( 'NONE', #13684, 1000.000000000000000 ) ;
#449 = DIRECTION ( 'NONE',  ( 1.261617073437677999E-16, -1.000000000000000000, -0.000000000000000000 ) ) ;
#450 = ADVANCED_FACE ( 'NONE', ( #13797 ), #16989, .T. ) ;
#451 = MECHANICAL_DESIGN_GEOMETRIC_PRESENTATION_REPRESENTATION (  '', ( #11924 ), #5525 ) ;
#452 = VERTEX_POINT ( 'NONE', #9195 ) ;
#453 = VERTEX_POINT ( 'NONE', #8404 ) ;
#454 = CARTESIAN_POINT ( 'NONE',  ( 17.34748880427494555, 6.766739589961730417, 1.850939735463541735 ) ) ;
#455 = CARTESIAN_POINT ( 'NONE',  ( 8.000000000000005329, -3.947088815990722477, -11.12007477715915549 ) ) ;
#456 = FACE_BOUND ( 'NONE', #16312, .T. ) ;
#457 = AXIS2_PLACEMENT_3D ( 'NONE', #35955, #36753, #24619 ) ;
#458 = CYLINDRICAL_SURFACE ( 'NONE', #37555, 4.499999999999997335 ) ;
#459 = EDGE_CURVE ( 'NONE', #9303, #18793, #10178, .T. ) ;
#460 = SURFACE_SIDE_STYLE ('',( #3852 ) ) ;
#461 = LINE ( 'NONE', #30736, #28974 ) ;
#462 = VERTEX_POINT ( 'NONE', #17981 ) ;
#463 = LINE ( 'NONE', #1054, #24564 ) ;
#464 = LINE ( 'NONE', #21601, #27558 ) ;
#465 = EDGE_LOOP ( 'NONE', ( #37941, #2352, #14820, #35110 ) ) ;
#466 = VERTEX_POINT ( 'NONE', #36455 ) ;
#467 =( GEOMETRIC_REPRESENTATION_CONTEXT ( 3 ) GLOBAL_UNCERTAINTY_ASSIGNED_CONTEXT ( ( #29278 ) ) GLOBAL_UNIT_ASSIGNED_CONTEXT ( ( #13401, #13019, #36541 ) ) REPRESENTATION_CONTEXT ( 'NONE', 'WORKASPACE' ) );
#468 = EDGE_CURVE ( 'NONE', #10039, #17529, #14656, .T. ) ;
#469 = SURFACE_STYLE_USAGE ( .BOTH. , #27574 ) ;
#470 = ORIENTED_EDGE ( 'NONE', *, *, #36199, .F. ) ;
#471 = ORIENTED_EDGE ( 'NONE', *, *, #19312, .F. ) ;
#472 = CARTESIAN_POINT ( 'NONE',  ( -92.98733646741757752, 82.55377720017187926, -5.000000000000000000 ) ) ;
#473 = CARTESIAN_POINT ( 'NONE',  ( 29.99999999999994316, -12.87999999999998835, 1.301042606982605321E-14 ) ) ;
#474 = DIRECTION ( 'NONE',  ( -0.000000000000000000, -1.000000000000000000, -0.000000000000000000 ) ) ;
#475 = CARTESIAN_POINT ( 'NONE',  ( 15.36699999999999910, -17.27200000000000202, -15.36699999999999910 ) ) ;
#476 = CARTESIAN_POINT ( 'NONE',  ( 33.42525621510348088, 68.01292749604037624, -5.810719198793992568 ) ) ;
#477 = EDGE_CURVE ( 'NONE', #28054, #5454, #8243, .T. ) ;
#479 = EDGE_CURVE ( 'NONE', #8362, #30999, #2631, .T. ) ;
#478 = DIRECTION ( 'NONE',  ( -0.7835899080897298363, 0.6212784045336914307, 1.745524320296685580E-17 ) ) ;
#480 = CARTESIAN_POINT ( 'NONE',  ( 63.23079944439687239, 8.804542354855657393, -51.50125840264333021 ) ) ;
#481 = CARTESIAN_POINT ( 'NONE',  ( 14.22638246778207538, 38.97779419603467943, -5.000000000000000000 ) ) ;
#482 = CARTESIAN_POINT ( 'NONE',  ( 26.54690781349834339, 48.42784632319895621, 5.000000000000000000 ) ) ;
#483 = FILL_AREA_STYLE_COLOUR ( '', #12380 ) ;
#484 = CARTESIAN_POINT ( 'NONE',  ( 7.250000000000000000, 8.899999999999998579, 0.000000000000000000 ) ) ;
#485 = ORIENTED_EDGE ( 'NONE', *, *, #25970, .T. ) ;
#486 = AXIS2_PLACEMENT_3D ( 'NONE', #31051, #3772, #4163 ) ;
#487 = ORIENTED_EDGE ( 'NONE', *, *, #31305, .F. ) ;
#488 = DIRECTION ( 'NONE',  ( 1.000000000000000000, 6.829619984160663765E-15, -6.829619984160657454E-15 ) ) ;
#490 = EDGE_CURVE ( 'NONE', #21522, #23929, #7656, .T. ) ;
#489 = CARTESIAN_POINT ( 'NONE',  ( 17.96777907802574248, 234.6396721439928115, -9.649759775271576245 ) ) ;
#491 = EDGE_CURVE ( 'NONE', #20669, #18717, #35851, .T. ) ;
#492 = B_SPLINE_CURVE_WITH_KNOTS ( 'NONE', 3,
 ( #10483, #8068, #28601, #29163, #7471, #37908, #1491, #25995, #26396, #19659, #11244, #23391, #10678, #29355, #16467, #37717, #31955, #16852, #1889, #38094, #32160, #20233, #31765, #22811, #16660, #13654, #34944, #7673, #14046, #38482, #19858, #22998, #13464, #17043 ),
 .UNSPECIFIED., .F., .F.,
 ( 4, 2, 2, 2, 2, 2, 2, 2, 2, 2, 2, 2, 2, 2, 2, 2, 4 ),
 ( 0.000000000000000000, 0.0007899309203816047998, 0.001579861840763209600, 0.002369792761144814616, 0.003159723681526419199, 0.003949654601908023782, 0.004739585522289629232, 0.005529516442671233815, 0.006319447363052838398, 0.007109378283434442981, 0.007899309203816047564, 0.008689240124197653015, 0.009479171044579258465, 0.01026910196496086218, 0.01105903288534246763, 0.01184896380572407135, 0.01263889472610567680 ),
 .UNSPECIFIED. ) ;
#493 = FILL_AREA_STYLE ('',( #27795 ) ) ;
#494 = DIRECTION ( 'NONE',  ( 1.000000000000000000, 0.000000000000000000, 0.000000000000000000 ) ) ;
#495 = AXIS2_PLACEMENT_3D ( 'NONE', #22197, #18835, #9252 ) ;
#496 = EDGE_CURVE ( 'NONE', #6297, #28773, #1941, .T. ) ;
#497 = AXIS2_PLACEMENT_3D ( 'NONE', #8612, #32669, #23924 ) ;
#498 = DIRECTION ( 'NONE',  ( 1.000000000000000000, 0.000000000000000000, 0.000000000000000000 ) ) ;
#499 = AXIS2_PLACEMENT_3D ( 'NONE', #319, #33580, #3521 ) ;
#500 = ORIENTED_EDGE ( 'NONE', *, *, #4513, .T. ) ;
#501 = FACE_OUTER_BOUND ( 'NONE', #25116, .T. ) ;
#502 = CARTESIAN_POINT ( 'NONE',  ( 8.000000000000000000, -7.648774322757665445, -3.641018986647292621 ) ) ;
#503 = DIRECTION ( 'NONE',  ( -0.000000000000000000, 0.000000000000000000, 1.000000000000000000 ) ) ;
#504 = ORIENTED_EDGE ( 'NONE', *, *, #20511, .F. ) ;
#505 = PRESENTATION_STYLE_ASSIGNMENT (( #11963 ) ) ;
#506 = CARTESIAN_POINT ( 'NONE',  ( -24.36282744282743806, 0.000000000000000000, 0.000000000000000000 ) ) ;
#507 = ORIENTED_EDGE ( 'NONE', *, *, #13831, .F. ) ;
#508 = CARTESIAN_POINT ( 'NONE',  ( 30.42992452702634765, 12.39959676763724161, -6.500000000000007105 ) ) ;
#509 = FILL_AREA_STYLE_COLOUR ( '', #28821 ) ;
#510 = ORIENTED_EDGE ( 'NONE', *, *, #36098, .T. ) ;
#511 = LINE ( 'NONE', #6876, #10513 ) ;
#512 = CARTESIAN_POINT ( 'NONE',  ( 3.455203604100837822, 13.94241402762752813, 1.292030849353257960 ) ) ;
#513 = VERTEX_POINT ( 'NONE', #20769 ) ;
#514 = DIRECTION ( 'NONE',  ( -0.000000000000000000, -0.000000000000000000, -1.000000000000000000 ) ) ;
#516 = ORIENTED_EDGE ( 'NONE', *, *, #37639, .T. ) ;
#515 = CARTESIAN_POINT ( 'NONE',  ( 8.000000000000003553, 2.731113007806762472, -5.736819603826634584 ) ) ;
#517 = FACE_OUTER_BOUND ( 'NONE', #13477, .T. ) ;
#518 =( NAMED_UNIT ( * ) PLANE_ANGLE_UNIT ( ) SI_UNIT ( $, .RADIAN. ) );
#519 = ORIENTED_EDGE ( 'NONE', *, *, #22836, .T. ) ;
#520 = VERTEX_POINT ( 'NONE', #23528 ) ;
#521 = CIRCLE ( 'NONE', #29772, 15.00000000000002665 ) ;
#522 = ORIENTED_EDGE ( 'NONE', *, *, #5597, .T. ) ;
#523 = CIRCLE ( 'NONE', #19025, 2.540000000000004032 ) ;
#524 = CARTESIAN_POINT ( 'NONE',  ( 1.483542550030807705, 218.4399999999999977, -10.76092903858862115 ) ) ;
#525 = CARTESIAN_POINT ( 'NONE',  ( 28.97779675506184205, 67.99117649866369106, -31.16476764635107699 ) ) ;
#526 = DIRECTION ( 'NONE',  ( 6.829619984160665343E-15, 0.000000000000000000, 1.000000000000000000 ) ) ;
#527 = AXIS2_PLACEMENT_3D ( 'NONE', #22812, #35142, #1890 ) ;
#528 = LINE ( 'NONE', #18494, #758 ) ;
#530 = ORIENTED_EDGE ( 'NONE', *, *, #32420, .F. ) ;
#529 = SURFACE_STYLE_FILL_AREA ( #28034 ) ;
#531 = VERTEX_POINT ( 'NONE', #14774 ) ;
#532 = DIRECTION ( 'NONE',  ( 0.4999999999999999445, 0.8660254037844387076, 0.000000000000000000 ) ) ;
#533 = CARTESIAN_POINT ( 'NONE',  ( 15.82039778316144840, -3.570010198351177610, 6.030377090487322178 ) ) ;
#534 = FACE_OUTER_BOUND ( 'NONE', #26779, .T. ) ;
#536 = ADVANCED_FACE ( 'NONE', ( #32870 ), #29900, .F. ) ;
#535 = DIRECTION ( 'NONE',  ( 0.7052371156339637404, 0.05138687315144006840, 0.7071067811865511255 ) ) ;
#537 = ADVANCED_FACE ( 'NONE', ( #24321 ), #9000, .T. ) ;
#538 = CARTESIAN_POINT ( 'NONE',  ( 15.43451606399769105, -1.851944167886298231, 6.766452025749273957 ) ) ;
#539 = FILL_AREA_STYLE_COLOUR ( '', #20630 ) ;
#540 = LINE ( 'NONE', #735, #4203 ) ;
#541 = CARTESIAN_POINT ( 'NONE',  ( 34.82872614392270094, 57.91199999999999193, -9.132470224321490804 ) ) ;
#542 = CARTESIAN_POINT ( 'NONE',  ( 1.000000000000000888, 0.000000000000000000, 4.336808689942017736E-16 ) ) ;
#543 = EDGE_LOOP ( 'NONE', ( #25173, #8877, #1445, #24, #17040, #11635, #17722, #14859, #8895 ) ) ;
#544 =( LENGTH_UNIT ( ) NAMED_UNIT ( * ) SI_UNIT ( .MILLI., .METRE. ) );
#545 = SURFACE_STYLE_USAGE ( .BOTH. , #12321 ) ;
#546 = LINE ( 'NONE', #27655, #29285 ) ;
#547 = ORIENTED_EDGE ( 'NONE', *, *, #25745, .T. ) ;
#548 = AXIS2_PLACEMENT_3D ( 'NONE', #14784, #11596, #36260 ) ;
#549 = DIRECTION ( 'NONE',  ( 1.000000000000000000, 0.000000000000000000, -0.000000000000000000 ) ) ;
#550 = CARTESIAN_POINT ( 'NONE',  ( 28.38838830311420125, 64.15803520062905818, -9.154071216477685624 ) ) ;
#551 = ORIENTED_EDGE ( 'NONE', *, *, #20894, .T. ) ;
#552 = CARTESIAN_POINT ( 'NONE',  ( 33.66545450353718394, 56.61815547562345330, 5.000000000000000000 ) ) ;
#553 = ORIENTED_EDGE ( 'NONE', *, *, #15658, .T. ) ;
#555 = ORIENTED_EDGE ( 'NONE', *, *, #19622, .T. ) ;
#554 = CARTESIAN_POINT ( 'NONE',  ( -35.70869606787377393, -16.87582190134788007, -5.000000000000000000 ) ) ;
#556 = AXIS2_PLACEMENT_3D ( 'NONE', #7743, #31843, #1765 ) ;
#557 = ORIENTED_EDGE ( 'NONE', *, *, #20179, .F. ) ;
#558 = VERTEX_POINT ( 'NONE', #30098 ) ;
#559 = ORIENTED_EDGE ( 'NONE', *, *, #21282, .F. ) ;
#561 = ORIENTED_EDGE ( 'NONE', *, *, #11169, .T. ) ;
#560 = CARTESIAN_POINT ( 'NONE',  ( -27.00000000000000711, 26.50000000000000355, 29.50000000000000355 ) ) ;
#562 = FILL_AREA_STYLE_COLOUR ( '', #3847 ) ;
#563 = DIRECTION ( 'NONE',  ( -0.7080422310916903994, -2.105716894791625727E-17, -0.7061700921100392270 ) ) ;
#564 =( NAMED_UNIT ( * ) SI_UNIT ( $, .STERADIAN. ) SOLID_ANGLE_UNIT ( ) );
#565 = DIRECTION ( 'NONE',  ( 0.000000000000000000, -1.000000000000000000, -6.123233995736766036E-17 ) ) ;
#566 = EDGE_CURVE ( 'NONE', #5341, #37492, #37513, .T. ) ;
#567 = CARTESIAN_POINT ( 'NONE',  ( -35.35533905932764043, -35.35533905932707910, -5.000000000000000000 ) ) ;
#568 = ORIENTED_EDGE ( 'NONE', *, *, #19809, .F. ) ;
#569 = FACE_OUTER_BOUND ( 'NONE', #4057, .T. ) ;
#570 = ORIENTED_EDGE ( 'NONE', *, *, #25799, .T. ) ;
#571 = DIRECTION ( 'NONE',  ( 0.000000000000000000, -1.000000000000000000, 0.000000000000000000 ) ) ;
#572 = CARTESIAN_POINT ( 'NONE',  ( -2778.987612750842345, -311.9155432708550393, 31.99999999999960565 ) ) ;
#573 = FILL_AREA_STYLE_COLOUR ( '', #20558 ) ;
#574 = EDGE_CURVE ( 'NONE', #27209, #26867, #14980, .T. ) ;
#575 = DIRECTION ( 'NONE',  ( 1.000000000000000000, 0.000000000000000000, 0.000000000000000000 ) ) ;
#576 = SURFACE_STYLE_FILL_AREA ( #34416 ) ;
#578 = ORIENTED_EDGE ( 'NONE', *, *, #566, .T. ) ;
#577 = DIRECTION ( 'NONE',  ( 0.000000000000000000, 1.000000000000000000, -5.053215498074303875E-16 ) ) ;
#579 = ORIENTED_EDGE ( 'NONE', *, *, #1744, .T. ) ;
#580 = ITEM_DEFINED_TRANSFORMATION ( 'NONE', 'NONE', #39193,  #3540 ) ;
#581 = CLOSED_SHELL ( 'NONE', ( #12370, #3889 ) ) ;
#582 = AXIS2_PLACEMENT_3D ( 'NONE', #31841, #19747, #35211 ) ;
#583 = UNCERTAINTY_MEASURE_WITH_UNIT (LENGTH_MEASURE( 1.000000000000000082E-05 ), #182, 'distance_accuracy_value', 'NONE');
#584 = DIRECTION ( 'NONE',  ( -1.000000000000000000, -8.012344526598289311E-15, 0.000000000000000000 ) ) ;
#585 = CARTESIAN_POINT ( 'NONE',  ( -19.00000000000000355, -9.649999999999971934, 0.000000000000000000 ) ) ;
#586 = CARTESIAN_POINT ( 'NONE',  ( 1.251948775786169588, 60.95999999999999375, -31.24199999999999733 ) ) ;
#587 = DIRECTION ( 'NONE',  ( -1.000000000000000000, 0.000000000000000000, 0.000000000000000000 ) ) ;
#588 = AXIS2_PLACEMENT_3D ( 'NONE', #37025, #18751, #15957 ) ;
#589 = LINE ( 'NONE', #1178, #18166 ) ;
#590 = DIRECTION ( 'NONE',  ( 1.000000000000000000, 0.000000000000000000, 0.000000000000000000 ) ) ;
#591 = SURFACE_STYLE_FILL_AREA ( #37227 ) ;
#592 = CARTESIAN_POINT ( 'NONE',  ( -42.84699980944016318, -28.22049697738350105, 0.000000000000000000 ) ) ;
#593 = CARTESIAN_POINT ( 'NONE',  ( -187.1097433503843206, -37.42045454061975818, 5.000000000000000000 ) ) ;
#594 = VECTOR ( 'NONE', #7260, 1000.000000000000000 ) ;
#595 = VECTOR ( 'NONE', #7354, 1000.000000000000000 ) ;
#596 = DIRECTION ( 'NONE',  ( 0.000000000000000000, 0.000000000000000000, 1.000000000000000000 ) ) ;
#597 = FILL_AREA_STYLE_COLOUR ( '', #36232 ) ;
#598 = CARTESIAN_POINT ( 'NONE',  ( 27.95135014389983041, 67.76521531925288855, -8.746314784976505052 ) ) ;
#599 = DIRECTION ( 'NONE',  ( -0.9659258262890680902, 0.000000000000000000, -0.2588190451025212391 ) ) ;
#600 = ORIENTED_EDGE ( 'NONE', *, *, #1414, .T. ) ;
#601 = ORIENTED_EDGE ( 'NONE', *, *, #26197, .F. ) ;
#602 = EDGE_CURVE ( 'NONE', #29887, #21554, #13418, .T. ) ;
#603 = COLOUR_RGB ( '',0.6862745098039215730, 0.6862745098039215730, 0.6862745098039215730 ) ;
#604 = FACE_OUTER_BOUND ( 'NONE', #33276, .T. ) ;
#605 = AXIS2_PLACEMENT_3D ( 'NONE', #12197, #24129, #36669 ) ;
#606 = CARTESIAN_POINT ( 'NONE',  ( 8.000000000000005329, -1.162501121317488950, 6.246492501492057592 ) ) ;
#607 = CARTESIAN_POINT ( 'NONE',  ( -17.99999999999999289, -18.00000000000000000, 24.99999999999999645 ) ) ;
#608 = CARTESIAN_POINT ( 'NONE',  ( 71.88200000000000500, 0.000000000000000000, -19.81200000000000117 ) ) ;
#609 = ADVANCED_FACE ( 'NONE', ( #39020 ), #24121, .F. ) ;
#610 = DIRECTION ( 'NONE',  ( 0.000000000000000000, -1.000000000000000000, -0.000000000000000000 ) ) ;
#611 = VERTEX_POINT ( 'NONE', #2836 ) ;
#612 = DIRECTION ( 'NONE',  ( 0.000000000000000000, 1.000000000000000000, -0.000000000000000000 ) ) ;
#613 = ORIENTED_EDGE ( 'NONE', *, *, #6407, .T. ) ;
#614 = ORIENTED_EDGE ( 'NONE', *, *, #16640, .T. ) ;
#615 = CARTESIAN_POINT ( 'NONE',  ( 30.86304597370504155, -12.42303927122699214, -6.455785748774022892 ) ) ;
#617 = LINE ( 'NONE', #25507, #10119 ) ;
#616 = VECTOR ( 'NONE', #31654, 1000.000000000000000 ) ;
#618 = LINE ( 'NONE', #12798, #2766 ) ;
#619 = FILL_AREA_STYLE_COLOUR ( '', #34941 ) ;
#621 = VERTEX_POINT ( 'NONE', #30306 ) ;
#620 = LINE ( 'NONE', #30908, #35713 ) ;
#622 = CIRCLE ( 'NONE', #29872, 10.25000000000000000 ) ;
#623 = ORIENTED_EDGE ( 'NONE', *, *, #21496, .T. ) ;
#624 = APPLICATION_PROTOCOL_DEFINITION ( 'draft international standard', 'automotive_design', 1998, #31694 ) ;
#625 = PRESENTATION_STYLE_ASSIGNMENT (( #18996 ) ) ;
#626 = UNCERTAINTY_MEASURE_WITH_UNIT (LENGTH_MEASURE( 1.000000000000000082E-05 ), #8099, 'distance_accuracy_value', 'NONE');
#627 = DIRECTION ( 'NONE',  ( 0.000000000000000000, -0.000000000000000000, -1.000000000000000000 ) ) ;
#628 = CARTESIAN_POINT ( 'NONE',  ( -9.362827442827448721, 3.248383313318517437E-14, 0.000000000000000000 ) ) ;
#629 = CARTESIAN_POINT ( 'NONE',  ( 5.470971374173893231, 13.53172735182113229, -3.592099734875429107 ) ) ;
#630 = ORIENTED_EDGE ( 'NONE', *, *, #33290, .F. ) ;
#631 = DIRECTION ( 'NONE',  ( 0.000000000000000000, 0.000000000000000000, -1.000000000000000000 ) ) ;
#632 = CARTESIAN_POINT ( 'NONE',  ( 16.82932775603603659, -5.941779203837922907, -3.707434620716404616 ) ) ;
#633 = CARTESIAN_POINT ( 'NONE',  ( 2.407954438466138658, 9.843481099141458301, -1.779148000612198910 ) ) ;
#634 = DIRECTION ( 'NONE',  ( -0.8438440302189501585, -0.000000000000000000, -0.5365885319906114059 ) ) ;
#635 = FACE_OUTER_BOUND ( 'NONE', #12640, .T. ) ;
#636 = CIRCLE ( 'NONE', #1269, 3.175000000000002043 ) ;
#637 = DIRECTION ( 'NONE',  ( 4.440892098500625669E-16, 2.315930758125653303E-32, 1.000000000000000000 ) ) ;
#638 = STYLED_ITEM ( 'NONE', ( #10053 ), #11475 ) ;
#639 = ADVANCED_FACE ( 'NONE', ( #18380 ), #15180, .F. ) ;
#640 = CARTESIAN_POINT ( 'NONE',  ( 8.919642610344675461E-17, 210.3120000000000118, -27.89067659174563119 ) ) ;
#641 = DIRECTION ( 'NONE',  ( 1.000000000000000000, 0.000000000000000000, 0.000000000000000000 ) ) ;
#642 = VECTOR ( 'NONE', #4698, 1000.000000000000000 ) ;
#643 = PRODUCT_DEFINITION ( 'BILINMEYEN', '', #11330, #11392 ) ;
#644 = ORIENTED_EDGE ( 'NONE', *, *, #34380, .F. ) ;
#645 = VECTOR ( 'NONE', #9218, 1000.000000000000000 ) ;
#646 = ORIENTED_EDGE ( 'NONE', *, *, #36170, .T. ) ;
#647 = CARTESIAN_POINT ( 'NONE',  ( -26.02566791299562610, 146.2338207147102480, 0.000000000000000000 ) ) ;
#649 = ADVANCED_FACE ( 'NONE', ( #25124 ), #37391, .T. ) ;
#648 = CARTESIAN_POINT ( 'NONE',  ( 17.25271991837649566, 6.630349151432691102, 2.291042222718391308 ) ) ;
#650 = CARTESIAN_POINT ( 'NONE',  ( 8.000000000000003553, 11.12736124065265209, 3.615498834186674060 ) ) ;
#651 =( NAMED_UNIT ( * ) SI_UNIT ( $, .STERADIAN. ) SOLID_ANGLE_UNIT ( ) );
#652 = EDGE_CURVE ( 'NONE', #25993, #22289, #19616, .T. ) ;
#653 = CARTESIAN_POINT ( 'NONE',  ( 30.00000000000000000, 28.00000000000000000, -6.499999999999999112 ) ) ;
#654 = DIRECTION ( 'NONE',  ( 0.000000000000000000, 0.000000000000000000, 1.000000000000000000 ) ) ;
#655 = DIRECTION ( 'NONE',  ( -0.000000000000000000, -1.000000000000000000, -0.000000000000000000 ) ) ;
#656 = VERTEX_POINT ( 'NONE', #418 ) ;
#657 = CARTESIAN_POINT ( 'NONE',  ( 19.14603163717019996, 8.000000000000000000, 10.29818603824088008 ) ) ;
#658 = LINE ( 'NONE', #13033, #26921 ) ;
#659 = ORIENTED_EDGE ( 'NONE', *, *, #29209, .T. ) ;
#660 = EDGE_LOOP ( 'NONE', ( #32717, #18426, #15065, #15928 ) ) ;
#661 = ADVANCED_FACE ( 'NONE', ( #24720 ), #9586, .T. ) ;
#662 = MECHANICAL_DESIGN_GEOMETRIC_PRESENTATION_REPRESENTATION (  '', ( #26112 ), #3861 ) ;
#663 = UNCERTAINTY_MEASURE_WITH_UNIT (LENGTH_MEASURE( 1.000000000000000082E-05 ), #30519, 'distance_accuracy_value', 'NONE');
#664 = ORIENTED_EDGE ( 'NONE', *, *, #38739, .F. ) ;
#665 = EDGE_CURVE ( 'NONE', #814, #970, #2439, .T. ) ;
#666 = ORIENTED_EDGE ( 'NONE', *, *, #26766, .T. ) ;
#667 = LINE ( 'NONE', #15835, #169 ) ;
#668 = CARTESIAN_POINT ( 'NONE',  ( 9.179000612915537261, -13.78717935564936425, 2.441639542107549410 ) ) ;
#669 = FACE_OUTER_BOUND ( 'NONE', #11742, .T. ) ;
#670 = CARTESIAN_POINT ( 'NONE',  ( 55.88000000000000256, 129.0320000000000107, -0.7619999999999987894 ) ) ;
#671 = CARTESIAN_POINT ( 'NONE',  ( 71.88200000000000500, 2.946400000000000130, -19.81200000000000117 ) ) ;
#672 = CARTESIAN_POINT ( 'NONE',  ( -2501.319928664955114, -257.2244454577062811, 17.87870451083183809 ) ) ;
#673 = DIRECTION ( 'NONE',  ( 0.000000000000000000, 0.000000000000000000, -1.000000000000000000 ) ) ;
#674 = CARTESIAN_POINT ( 'NONE',  ( 19.13584145348013976, 227.7881577818075982, -9.708889867854539446 ) ) ;
#675 = PRESENTATION_STYLE_ASSIGNMENT (( #1268 ) ) ;
#676 = SURFACE_STYLE_USAGE ( .BOTH. , #15436 ) ;
#677 = PRESENTATION_LAYER_ASSIGNMENT (  '', '', ( #20398 ) ) ;
#678 = CARTESIAN_POINT ( 'NONE',  ( 1.777999999999999803, 210.3120000000000118, -27.93791350271570550 ) ) ;
#679 = VERTEX_POINT ( 'NONE', #9791 ) ;
#680 = AXIS2_PLACEMENT_3D ( 'NONE', #15767, #18766, #599 ) ;
#681 = ORIENTED_EDGE ( 'NONE', *, *, #1478, .F. ) ;
#682 = UNCERTAINTY_MEASURE_WITH_UNIT (LENGTH_MEASURE( 1.000000000000000082E-05 ), #15948, 'distance_accuracy_value', 'NONE');
#683 = DIRECTION ( 'NONE',  ( 0.000000000000000000, 0.000000000000000000, 1.000000000000000000 ) ) ;
#684 = CARTESIAN_POINT ( 'NONE',  ( 21.27478183501851206, 233.5426082742353913, -10.18170277612362185 ) ) ;
#685 = SURFACE_SIDE_STYLE ('',( #24794 ) ) ;
#686 = CARTESIAN_POINT ( 'NONE',  ( 12.63717255717255661, -0.9999999999999993339, -5.916079783099617018 ) ) ;
#687 = ADVANCED_FACE ( 'NONE', ( #22140 ), #34078, .F. ) ;
#688 = AXIS2_PLACEMENT_3D ( 'NONE', #2725, #5479, #20453 ) ;
#689 =( REPRESENTATION_RELATIONSHIP ('NONE','NONE', #25808, #2900 ) REPRESENTATION_RELATIONSHIP_WITH_TRANSFORMATION ( #19340 )SHAPE_REPRESENTATION_RELATIONSHIP( ) );
#690 = DIRECTION ( 'NONE',  ( -0.000000000000000000, -0.000000000000000000, -1.000000000000000000 ) ) ;
#691 = EDGE_CURVE ( 'NONE', #30102, #19374, #3812, .T. ) ;
#692 = EDGE_LOOP ( 'NONE', ( #12750, #14257 ) ) ;
#693 = SURFACE_SIDE_STYLE ('',( #21630 ) ) ;
#694 = DIRECTION ( 'NONE',  ( 0.000000000000000000, 0.000000000000000000, -1.000000000000000000 ) ) ;
#695 = DIRECTION ( 'NONE',  ( 0.000000000000000000, 0.000000000000000000, 1.000000000000000000 ) ) ;
#696 = EDGE_CURVE ( 'NONE', #29904, #33760, #31276, .T. ) ;
#697 = LINE ( 'NONE', #1088, #29325 ) ;
#698 = ORIENTED_EDGE ( 'NONE', *, *, #17925, .F. ) ;
#699 = AXIS2_PLACEMENT_3D ( 'NONE', #7015, #12624, #15218 ) ;
#700 = CARTESIAN_POINT ( 'NONE',  ( 25.50035877401411710, -13.99988468390332663, -0.05682285991286063764 ) ) ;
#701 = DIRECTION ( 'NONE',  ( 0.000000000000000000, 0.000000000000000000, -1.000000000000000000 ) ) ;
#702 = ORIENTED_EDGE ( 'NONE', *, *, #3101, .T. ) ;
#703 = CARTESIAN_POINT ( 'NONE',  ( 36.15958358343686996, 13.84439183067767765, -2.119264023503824035 ) ) ;
#704 = DIRECTION ( 'NONE',  ( 0.000000000000000000, 0.000000000000000000, 1.000000000000000000 ) ) ;
#705 = ORIENTED_EDGE ( 'NONE', *, *, #34830, .F. ) ;
#706 = CARTESIAN_POINT ( 'NONE',  ( 88.77774848695266030, 50.04342142169851826, 5.000000000000000000 ) ) ;
#707 =( NAMED_UNIT ( * ) PLANE_ANGLE_UNIT ( ) SI_UNIT ( $, .RADIAN. ) );
#708 = EDGE_CURVE ( 'NONE', #8464, #20401, #5601, .T. ) ;
#709 = EDGE_CURVE ( 'NONE', #4531, #6637, #10380, .T. ) ;
#710 = ORIENTED_EDGE ( 'NONE', *, *, #37164, .F. ) ;
#711 = CARTESIAN_POINT ( 'NONE',  ( -0.000000000000000000, 5.828549285829705440, -12.24309914145319134 ) ) ;
#713 = ORIENTED_EDGE ( 'NONE', *, *, #13896, .F. ) ;
#712 = FACE_OUTER_BOUND ( 'NONE', #39087, .T. ) ;
#714 = CARTESIAN_POINT ( 'NONE',  ( 32.72949656609521440, -13.53301691792659689, 3.589658592373972112 ) ) ;
#715 = SURFACE_STYLE_USAGE ( .BOTH. , #3913 ) ;
#716 = ORIENTED_EDGE ( 'NONE', *, *, #34768, .F. ) ;
#717 = ORIENTED_EDGE ( 'NONE', *, *, #14424, .F. ) ;
#718 = VECTOR ( 'NONE', #5625, 1000.000000000000000 ) ;
#719 = ORIENTED_EDGE ( 'NONE', *, *, #13787, .F. ) ;
#720 = DIRECTION ( 'NONE',  ( 0.000000000000000000, 1.000000000000000000, -0.000000000000000000 ) ) ;
#721 = CARTESIAN_POINT ( 'NONE',  ( 23.40000000000000213, -12.39959676763724161, -6.500000000000000000 ) ) ;
#722 = CARTESIAN_POINT ( 'NONE',  ( 14.50000000000000178, 13.75000000000000178, 0.000000000000000000 ) ) ;
#723 = CARTESIAN_POINT ( 'NONE',  ( 26.81829703417428235, 60.95999999999999375, -7.163360383416353727 ) ) ;
#725 = VERTEX_POINT ( 'NONE', #13952 ) ;
#724 = CARTESIAN_POINT ( 'NONE',  ( -46.13714981195360565, 108.9184809255913109, 0.000000000000000000 ) ) ;
#726 = ORIENTED_EDGE ( 'NONE', *, *, #24483, .F. ) ;
#727 = VECTOR ( 'NONE', #2678, 1000.000000000000000 ) ;
#728 =( NAMED_UNIT ( * ) SI_UNIT ( $, .STERADIAN. ) SOLID_ANGLE_UNIT ( ) );
#729 = CARTESIAN_POINT ( 'NONE',  ( 15.52364318418525357, -2.353599714449294389, 6.601251885579411116 ) ) ;
#730 = DIRECTION ( 'NONE',  ( 0.000000000000000000, 0.000000000000000000, -1.000000000000000000 ) ) ;
#731 = PRESENTATION_STYLE_ASSIGNMENT (( #34379 ) ) ;
#732 = AXIS2_PLACEMENT_3D ( 'NONE', #10904, #4899, #8305 ) ;
#733 =( GEOMETRIC_REPRESENTATION_CONTEXT ( 3 ) GLOBAL_UNCERTAINTY_ASSIGNED_CONTEXT ( ( #1497 ) ) GLOBAL_UNIT_ASSIGNED_CONTEXT ( ( #6353, #3980, #15543 ) ) REPRESENTATION_CONTEXT ( 'NONE', 'WORKASPACE' ) );
#734 = CIRCLE ( 'NONE', #9640, 14.00000000000000000 ) ;
#735 = CARTESIAN_POINT ( 'NONE',  ( 7.654042494670957606E-16, -6.750000000000000000, 6.250000000000000000 ) ) ;
#736 = EDGE_CURVE ( 'NONE', #5247, #35459, #10721, .T. ) ;
#737 = VECTOR ( 'NONE', #4877, 1000.000000000000000 ) ;
#738 = DIRECTION ( 'NONE',  ( 0.7052371156339637404, 0.05138687315144006840, -0.7071067811865511255 ) ) ;
#739 = LINE ( 'NONE', #7310, #28384 ) ;
#740 = CARTESIAN_POINT ( 'NONE',  ( 95.00000000000000000, -8.000000000000000000, -76.54983443527099496 ) ) ;
#741 = CARTESIAN_POINT ( 'NONE',  ( 90.90759651720293277, -63.23826972192026119, 5.000000000000000000 ) ) ;
#742 = CARTESIAN_POINT ( 'NONE',  ( 0.000000000000000000, 65.00000000000004263, -5.000000000000000000 ) ) ;
#743 = DIRECTION ( 'NONE',  ( -0.000000000000000000, 0.000000000000000000, 1.000000000000000000 ) ) ;
#744 =( GEOMETRIC_REPRESENTATION_CONTEXT ( 3 ) GLOBAL_UNCERTAINTY_ASSIGNED_CONTEXT ( ( #30575 ) ) GLOBAL_UNIT_ASSIGNED_CONTEXT ( ( #28512, #31096, #28122 ) ) REPRESENTATION_CONTEXT ( 'NONE', 'WORKASPACE' ) );
#745 = PRESENTATION_STYLE_ASSIGNMENT (( #18702 ) ) ;
#746 = VERTEX_POINT ( 'NONE', #26089 ) ;
#747 = B_SPLINE_CURVE_WITH_KNOTS ( 'NONE', 3,
 ( #21176, #2641, #29, #24331, #5995, #224, #9395, #30317, #14991, #20982, #3233, #9595, #24526, #12591, #9205, #18393, #21753, #2845 ),
 .UNSPECIFIED., .F., .F.,
 ( 4, 2, 2, 2, 2, 2, 2, 2, 4 ),
 ( 0.01257165225762204436, 0.01335724174746566288, 0.01414283123730928141, 0.01492842072715290166, 0.01571401021699652192, 0.01649959970684013871, 0.01728518919668375897, 0.01807077868652737923, 0.01885636817637099949 ),
 .UNSPECIFIED. ) ;
#748 = DIRECTION ( 'NONE',  ( 0.000000000000000000, -0.03640805545226623308, 0.9993370069692127933 ) ) ;
#749 = VERTEX_POINT ( 'NONE', #38380 ) ;
#750 = DIRECTION ( 'NONE',  ( 1.000000000000000000, 0.000000000000000000, 0.000000000000000000 ) ) ;
#751 = ORIENTED_EDGE ( 'NONE', *, *, #11685, .F. ) ;
#752 = DIRECTION ( 'NONE',  ( 1.000000000000000000, 0.000000000000000000, 0.000000000000000000 ) ) ;
#753 = AXIS2_PLACEMENT_3D ( 'NONE', #211, #15973, #27912 ) ;
#755 = ORIENTED_EDGE ( 'NONE', *, *, #1258, .F. ) ;
#754 = DIRECTION ( 'NONE',  ( 1.000000000000000000, 0.000000000000000000, 0.000000000000000000 ) ) ;
#757 = EDGE_CURVE ( 'NONE', #30014, #15924, #22185, .T. ) ;
#756 = ORIENTED_EDGE ( 'NONE', *, *, #23455, .T. ) ;
#758 = VECTOR ( 'NONE', #30613, 1000.000000000000000 ) ;
#759 = ORIENTED_EDGE ( 'NONE', *, *, #27483, .T. ) ;
#760 = DIRECTION ( 'NONE',  ( -1.000000000000000000, 0.000000000000000000, 0.000000000000000000 ) ) ;
#761 = AXIS2_PLACEMENT_3D ( 'NONE', #19076, #12488, #12685 ) ;
#762 = EDGE_LOOP ( 'NONE', ( #24627, #6834, #34372, #19661 ) ) ;
#764 = ORIENTED_EDGE ( 'NONE', *, *, #2284, .F. ) ;
#763 = DIRECTION ( 'NONE',  ( 0.000000000000000000, 0.000000000000000000, -1.000000000000000000 ) ) ;
#765 = CARTESIAN_POINT ( 'NONE',  ( 19.37940659659770049, 219.2019999999999982, -5.779349142452406163 ) ) ;
#766 =( LENGTH_UNIT ( ) NAMED_UNIT ( * ) SI_UNIT ( .MILLI., .METRE. ) );
#767 = SURFACE_SIDE_STYLE ('',( #34030 ) ) ;
#768 = CARTESIAN_POINT ( 'NONE',  ( 0.1000000000000030032, 0.000000000000000000, 0.000000000000000000 ) ) ;
#769 = ORIENTED_EDGE ( 'NONE', *, *, #8274, .F. ) ;
#770 = FILL_AREA_STYLE ('',( #30852 ) ) ;
#771 = VERTEX_POINT ( 'NONE', #10956 ) ;
#772 = MECHANICAL_DESIGN_GEOMETRIC_PRESENTATION_REPRESENTATION (  '', ( #23018 ), #28750 ) ;
#773 = LINE ( 'NONE', #28278, #10711 ) ;
#774 = FACE_OUTER_BOUND ( 'NONE', #36964, .T. ) ;
#775 = ADVANCED_FACE ( 'NONE', ( #22910 ), #7380, .F. ) ;
#776 = CARTESIAN_POINT ( 'NONE',  ( 3.469446951953614189E-15, 0.000000000000000000, 0.000000000000000000 ) ) ;
#777 = CYLINDRICAL_SURFACE ( 'NONE', #26172, 1.649999999999929301 ) ;
#778 = ORIENTED_EDGE ( 'NONE', *, *, #8001, .F. ) ;
#779 = PRESENTATION_LAYER_ASSIGNMENT (  '', '', ( #33195 ) ) ;
#780 = ORIENTED_EDGE ( 'NONE', *, *, #4309, .F. ) ;
#781 = B_SPLINE_CURVE_WITH_KNOTS ( 'NONE', 3,
 ( #34426, #28291, #37225, #31454 ),
 .UNSPECIFIED., .F., .F.,
 ( 4, 4 ),
 ( 0.01413467266255365520, 0.01554633909461317076 ),
 .UNSPECIFIED. ) ;
#782 = AXIS2_PLACEMENT_3D ( 'NONE', #22997, #16659, #11057 ) ;
#783 = ITEM_DEFINED_TRANSFORMATION ( 'NONE', 'NONE', #16355,  #17616 ) ;
#784 = STYLED_ITEM ( 'NONE', ( #16136 ), #31934 ) ;
#785 = FILL_AREA_STYLE_COLOUR ( '', #27335 ) ;
#786 = DIRECTION ( 'NONE',  ( 0.8660254037844106190, 0.5000000000000486278, 0.000000000000000000 ) ) ;
#787 = DIRECTION ( 'NONE',  ( 0.000000000000000000, 0.000000000000000000, 1.000000000000000000 ) ) ;
#788 = PRESENTATION_STYLE_ASSIGNMENT (( #15151 ) ) ;
#789 = CARTESIAN_POINT ( 'NONE',  ( -144.8327144566980280, -113.6100213922902213, 5.000000000000000000 ) ) ;
#790 = CARTESIAN_POINT ( 'NONE',  ( 14.50000000000000000, 6.999999999999997335, -5.000000000000000000 ) ) ;
#791 = AXIS2_PLACEMENT_3D ( 'NONE', #3545, #345, #7105 ) ;
#792 = CARTESIAN_POINT ( 'NONE',  ( 29.38454516448407361, 67.99481840698298640, -8.865622028462448512 ) ) ;
#793 = VECTOR ( 'NONE', #25701, 1000.000000000000000 ) ;
#794 = ADVANCED_FACE ( 'NONE', ( #1386, #23098, #1586, #31862, #34647, #28501, #19570, #31664, #38187, #1985, #4565, #4386, #20320, #25698, #16753, #22720, #25897, #16562, #8156, #28692, #29068, #10583, #4201, #34845, #19956, #32248, #11151, #7577, #1208, #35229, #7965, #37998, #32053, #23291, #13371, #4765, #14145, #1785, #20142 ), #17141, .F. ) ;
#795 = COLOUR_RGB ( '',0.6862745098039215730, 0.6862745098039215730, 0.6862745098039215730 ) ;
#796 = PRESENTATION_STYLE_ASSIGNMENT (( #12966 ) ) ;
#797 = CARTESIAN_POINT ( 'NONE',  ( 0.000000000000000000, 0.000000000000000000, 0.5999999999999999778 ) ) ;
#798 = EDGE_CURVE ( 'NONE', #17663, #5786, #20919, .T. ) ;
#799 = CARTESIAN_POINT ( 'NONE',  ( 20.76221291399804869, 233.1515102904878063, -28.93465564337328999 ) ) ;
#800 = COLOUR_RGB ( '',0.6862745098039215730, 0.6862745098039215730, 0.6862745098039215730 ) ;
#801 = EDGE_CURVE ( 'NONE', #23619, #19261, #11335, .T. ) ;
#802 = CARTESIAN_POINT ( 'NONE',  ( 36.50000000000000000, 12.39959676763724161, -6.499999999999999112 ) ) ;
#803 = ORIENTED_EDGE ( 'NONE', *, *, #26835, .T. ) ;
#804 = VERTEX_POINT ( 'NONE', #21117 ) ;
#805 = COLOUR_RGB ( '',0.7529411764705882248, 0.7529411764705882248, 0.7529411764705882248 ) ;
#806 = AXIS2_PLACEMENT_3D ( 'NONE', #4117, #19095, #31199 ) ;
#807 = CYLINDRICAL_SURFACE ( 'NONE', #24448, 1.650000000000047207 ) ;
#809 = DIRECTION ( 'NONE',  ( -0.000000000000000000, -1.000000000000000000, -0.000000000000000000 ) ) ;
#808 = AXIS2_PLACEMENT_3D ( 'NONE', #23151, #2844, #32681 ) ;
#810 = CARTESIAN_POINT ( 'NONE',  ( 8.000000000000007105, -0.3278335920363104616, 6.345281913689372111 ) ) ;
#811 = CYLINDRICAL_SURFACE ( 'NONE', #16822, 1.650000000000047207 ) ;
#812 = CIRCLE ( 'NONE', #33870, 1.000000000000000888 ) ;
#813 = SURFACE_STYLE_FILL_AREA ( #9389 ) ;
#814 = VERTEX_POINT ( 'NONE', #2388 ) ;
#815 = CARTESIAN_POINT ( 'NONE',  ( 14.94265051770208075, 230.4058175494693614, -28.77723942178778671 ) ) ;
#816 = ORIENTED_EDGE ( 'NONE', *, *, #38114, .T. ) ;
#817 = ORIENTED_EDGE ( 'NONE', *, *, #36672, .F. ) ;
#818 = DIRECTION ( 'NONE',  ( 0.000000000000000000, 0.000000000000000000, -1.000000000000000000 ) ) ;
#819 = VECTOR ( 'NONE', #2390, 1000.000000000000000 ) ;
#820 = DIRECTION ( 'NONE',  ( 0.000000000000000000, 0.000000000000000000, -1.000000000000000000 ) ) ;
#821 = DIRECTION ( 'NONE',  ( 1.000000000000000000, -1.875100056389392342E-17, 3.723240909602212712E-17 ) ) ;
#822 = DIRECTION ( 'NONE',  ( -0.6298714873699046146, 0.7766993687382680589, 0.000000000000000000 ) ) ;
#823 = SURFACE_SIDE_STYLE ('',( #3824 ) ) ;
#825 = ORIENTED_EDGE ( 'NONE', *, *, #26766, .F. ) ;
#824 = DIRECTION ( 'NONE',  ( 0.000000000000000000, -1.000000000000000000, 0.000000000000000000 ) ) ;
#826 = VERTEX_POINT ( 'NONE', #36194 ) ;
#827 = MECHANICAL_DESIGN_GEOMETRIC_PRESENTATION_REPRESENTATION (  '', ( #19934 ), #22439 ) ;
#828 = CARTESIAN_POINT ( 'NONE',  ( 0.1000000000000030032, 0.000000000000000000, 0.000000000000000000 ) ) ;
#829 = CARTESIAN_POINT ( 'NONE',  ( -0.000000000000000000, -39.54341091125109386, 0.000000000000000000 ) ) ;
#830 = CARTESIAN_POINT ( 'NONE',  ( 4.237553879211946040, 13.74927840366785681, -2.644317135133591901 ) ) ;
#831 = B_SPLINE_CURVE_WITH_KNOTS ( 'NONE', 3,
 ( #23218, #4317, #25626, #10312, #34971, #25436, #26214, #19497, #19881, #37744, #4499, #22652, #13296, #1128, #25830, #13678, #26018, #37930, #34573, #13878, #37553, #14071, #19687, #10703, #34774, #22453, #20073, #7311, #35360, #7894 ),
 .UNSPECIFIED., .F., .F.,
 ( 4, 2, 2, 2, 2, 2, 2, 2, 2, 2, 2, 2, 2, 2, 4 ),
 ( 0.000000000000000000, 0.0003723624156281156884, 0.0007447248312562313767, 0.001117087246884347282, 0.001489449662512462753, 0.002234174493768698901, 0.002978899325024935048, 0.003351261740653057025, 0.003723624156281178134, 0.004095986571909299677, 0.004468348987537421220, 0.004840711403165542763, 0.005213073818793665173, 0.005585436234421786716, 0.005957798650049908259 ),
 .UNSPECIFIED. ) ;
#832 = VERTEX_POINT ( 'NONE', #5738 ) ;
#833 = DIRECTION ( 'NONE',  ( 0.000000000000000000, 0.000000000000000000, 1.000000000000000000 ) ) ;
#834 = CARTESIAN_POINT ( 'NONE',  ( 17.02576942058741949, -6.276797465946822641, 3.131954445782588081 ) ) ;
#835 = MECHANICAL_DESIGN_GEOMETRIC_PRESENTATION_REPRESENTATION (  '', ( #19324 ), #37672 ) ;
#836 = CARTESIAN_POINT ( 'NONE',  ( 27.27222097649528720, -13.53272199534560372, 3.590680996581641971 ) ) ;
#837 = VECTOR ( 'NONE', #9797, 1000.000000000000000 ) ;
#838 = ADVANCED_FACE ( 'NONE', ( #26490 ), #15138, .F. ) ;
#839 = CYLINDRICAL_SURFACE ( 'NONE', #21337, 15.00000000000001421 ) ;
#840 = VECTOR ( 'NONE', #20160, 1000.000000000000000 ) ;
#841 = SURFACE_SIDE_STYLE ('',( #33507 ) ) ;
#842 =( LENGTH_UNIT ( ) NAMED_UNIT ( * ) SI_UNIT ( .MILLI., .METRE. ) );
#843 = AXIS2_PLACEMENT_3D ( 'NONE', #38490, #28788, #32728 ) ;
#844 = STYLED_ITEM ( 'NONE', ( #913 ), #22560 ) ;
#845 = EDGE_CURVE ( 'NONE', #16692, #2778, #23679, .T. ) ;
#846 = CARTESIAN_POINT ( 'NONE',  ( 27.87328274413368945, 65.13333958845640836, -7.682310617834818167 ) ) ;
#847 = DIRECTION ( 'NONE',  ( 1.000000000000000000, 7.534734477300161464E-15, 0.000000000000000000 ) ) ;
#848 = VECTOR ( 'NONE', #37959, 1000.000000000000000 ) ;
#849 = ORIENTED_EDGE ( 'NONE', *, *, #15855, .F. ) ;
#850 = ORIENTED_EDGE ( 'NONE', *, *, #15155, .F. ) ;
#851 = CARTESIAN_POINT ( 'NONE',  ( 30.00000000000000000, 12.88000000000000078, 4.500000000000000000 ) ) ;
#852 = DIRECTION ( 'NONE',  ( -0.7459376616259150161, 0.000000000000000000, 0.6660157693088519792 ) ) ;
#853 = CARTESIAN_POINT ( 'NONE',  ( 6.349097347356291721, 0.000000000000000000, -10.25000000000000000 ) ) ;
#854 = DIRECTION ( 'NONE',  ( -0.000000000000000000, 1.000000000000000000, -0.000000000000000000 ) ) ;
#855 = CARTESIAN_POINT ( 'NONE',  ( 36.15958358343686285, 13.84439183067767765, -2.119264023503828920 ) ) ;
#856 = DIRECTION ( 'NONE',  ( 0.000000000000000000, -0.3090169943749472292, 0.9510565162951535312 ) ) ;
#857 = CARTESIAN_POINT ( 'NONE',  ( 23.39999999999995950, 8.000000000000000000, -6.499999999999979572 ) ) ;
#858 = ORIENTED_EDGE ( 'NONE', *, *, #23557, .T. ) ;
#859 = MECHANICAL_DESIGN_GEOMETRIC_PRESENTATION_REPRESENTATION (  '', ( #7200 ), #29448 ) ;
#860 = EDGE_LOOP ( 'NONE', ( #19728, #25497, #30400, #38786, #34780 ) ) ;
#861 = CARTESIAN_POINT ( 'NONE',  ( 30.00000000000000000, 12.88000000000000078, -4.500000000000000000 ) ) ;
#862 = ORIENTED_EDGE ( 'NONE', *, *, #14418, .T. ) ;
#863 = ORIENTED_EDGE ( 'NONE', *, *, #18526, .T. ) ;
#864 =( LENGTH_UNIT ( ) NAMED_UNIT ( * ) SI_UNIT ( .MILLI., .METRE. ) );
#865 = EDGE_CURVE ( 'NONE', #27513, #24687, #22790, .T. ) ;
#866 = CARTESIAN_POINT ( 'NONE',  ( 60.00000000000506617, -126.8062842111171733, -5.000000000000000000 ) ) ;
#867 = COLOUR_RGB ( '',0.7529411764705882248, 0.7529411764705882248, 0.7529411764705882248 ) ;
#868 = CARTESIAN_POINT ( 'NONE',  ( 7.900000000000000355, 11.03225558902376946, 3.584597134749385017 ) ) ;
#869 = CARTESIAN_POINT ( 'NONE',  ( 32.07606789345224030, 68.01346079558280167, -4.457981728987198800 ) ) ;
#870 = PRODUCT_CONTEXT ( 'NONE', #24305, 'mechanical' ) ;
#871 = AXIS2_PLACEMENT_3D ( 'NONE', #434, #28131, #33890 ) ;
#872 = CARTESIAN_POINT ( 'NONE',  ( 47.78714981196094413, 108.9184809255956452, 0.000000000000000000 ) ) ;
#873 = LINE ( 'NONE', #27983, #24151 ) ;
#874 = SURFACE_STYLE_FILL_AREA ( #12649 ) ;
#875 = CIRCLE ( 'NONE', #17432, 1.650000000000047207 ) ;
#876 = VERTEX_POINT ( 'NONE', #36403 ) ;
#877 = VERTEX_POINT ( 'NONE', #29850 ) ;
#878 = PRESENTATION_LAYER_ASSIGNMENT (  '', '', ( #18084 ) ) ;
#879 = EDGE_CURVE ( 'NONE', #14520, #26879, #5549, .T. ) ;
#880 = CARTESIAN_POINT ( 'NONE',  ( 14.50000000000000178, 9.250000000000001776, 0.000000000000000000 ) ) ;
#881 = CARTESIAN_POINT ( 'NONE',  ( 21.53951571642456031, 233.1274002376080148, -10.27488035703192892 ) ) ;
#882 = B_SPLINE_CURVE_WITH_KNOTS ( 'NONE', 3,
 ( #36067, #33896, #18807, #8833, #25525, #13205, #21971, #836, #19195, #34291, #28135, #34465, #31298, #6997, #19393, #15998, #13009, #3641 ),
 .UNSPECIFIED., .F., .F.,
 ( 4, 2, 2, 2, 2, 2, 2, 2, 4 ),
 ( 0.007027228733773495037, 0.007904544968462620322, 0.008781861203151747342, 0.009659177437840872626, 0.01053649367252999791, 0.01141380990721912320, 0.01229112614190824848, 0.01316844237659737550, 0.01404575861128650079 ),
 .UNSPECIFIED. ) ;
#883 = PRESENTATION_STYLE_ASSIGNMENT (( #36922 ) ) ;
#884 = DIRECTION ( 'NONE',  ( 1.000000000000000000, -7.395570986446998813E-32, 4.440892098500628134E-16 ) ) ;
#885 = EDGE_CURVE ( 'NONE', #31097, #12507, #33225, .T. ) ;
#886 = STYLED_ITEM ( 'NONE', ( #36778 ), #33934 ) ;
#887 = EDGE_CURVE ( 'NONE', #2115, #6837, #27903, .T. ) ;
#888 = DIRECTION ( 'NONE',  ( 0.000000000000000000, 0.000000000000000000, -1.000000000000000000 ) ) ;
#889 = CIRCLE ( 'NONE', #31429, 2.249999999999998668 ) ;
#890 = EDGE_LOOP ( 'NONE', ( #15040, #17897, #22041, #10526 ) ) ;
#891 = DIRECTION ( 'NONE',  ( -0.000000000000000000, 0.000000000000000000, 1.000000000000000000 ) ) ;
#892 = FILL_AREA_STYLE ('',( #18650 ) ) ;
#893 = CARTESIAN_POINT ( 'NONE',  ( 0.000000000000000000, -61.00000000000002842, 10.99999999999999289 ) ) ;
#894 = DIRECTION ( 'NONE',  ( 0.000000000000000000, 0.000000000000000000, 1.000000000000000000 ) ) ;
#895 = VECTOR ( 'NONE', #14062, 1000.000000000000000 ) ;
#896 =( NAMED_UNIT ( * ) SI_UNIT ( $, .STERADIAN. ) SOLID_ANGLE_UNIT ( ) );
#897 = ORIENTED_EDGE ( 'NONE', *, *, #37958, .F. ) ;
#898 = AXIS2_PLACEMENT_3D ( 'NONE', #12049, #17848, #36315 ) ;
#899 = CARTESIAN_POINT ( 'NONE',  ( 25.97775677490851365, -13.85338868546170765, -2.038902740670164082 ) ) ;
#900 = DIRECTION ( 'NONE',  ( 1.000000000000000000, 0.000000000000000000, 0.000000000000000000 ) ) ;
#901 = ORIENTED_EDGE ( 'NONE', *, *, #36973, .F. ) ;
#902 = CARTESIAN_POINT ( 'NONE',  ( 32.88875513479891310, 39.34792270866478248, -5.000000000000000000 ) ) ;
#903 = LINE ( 'NONE', #37139, #15446 ) ;
#904 = ORIENTED_EDGE ( 'NONE', *, *, #38114, .F. ) ;
#905 = CARTESIAN_POINT ( 'NONE',  ( 28.81484214455267789, -13.29933188453978588, 4.380975699820658598 ) ) ;
#906 = CARTESIAN_POINT ( 'NONE',  ( 2.005774019098183203E-15, -8.633604901041566748, 13.27307070638299713 ) ) ;
#907 = ORIENTED_EDGE ( 'NONE', *, *, #18265, .F. ) ;
#908 = FACE_OUTER_BOUND ( 'NONE', #20449, .T. ) ;
#909 = EDGE_CURVE ( 'NONE', #5051, #37710, #5935, .T. ) ;
#911 = ORIENTED_EDGE ( 'NONE', *, *, #24089, .T. ) ;
#910 = DIRECTION ( 'NONE',  ( 0.000000000000000000, 0.000000000000000000, -1.000000000000000000 ) ) ;
#912 = SURFACE_STYLE_FILL_AREA ( #31572 ) ;
#913 = PRESENTATION_STYLE_ASSIGNMENT (( #33979 ) ) ;
#914 = AXIS2_PLACEMENT_3D ( 'NONE', #26526, #2224, #29697 ) ;
#915 = ORIENTED_EDGE ( 'NONE', *, *, #23513, .F. ) ;
#916 = VERTEX_POINT ( 'NONE', #14343 ) ;
#917 = ORIENTED_EDGE ( 'NONE', *, *, #14373, .F. ) ;
#918 = LINE ( 'NONE', #6481, #36694 ) ;
#919 = CARTESIAN_POINT ( 'NONE',  ( 6.000000000000000888, 9.165151389911679658, 4.000000000000000888 ) ) ;
#920 = CARTESIAN_POINT ( 'NONE',  ( 27.65887383951737988, 66.21022509497525732, -32.18390483758282983 ) ) ;
#921 = CARTESIAN_POINT ( 'NONE',  ( 34.08543793608997419, 57.91199999999999193, -7.963568394487452018 ) ) ;
#923 = VERTEX_POINT ( 'NONE', #11544 ) ;
#922 = DIRECTION ( 'NONE',  ( 0.000000000000000000, -1.000000000000000000, 0.000000000000000000 ) ) ;
#924 = EDGE_CURVE ( 'NONE', #12129, #9753, #1150, .T. ) ;
#925 = ORIENTED_EDGE ( 'NONE', *, *, #5219, .T. ) ;
#926 = EDGE_CURVE ( 'NONE', #6065, #29559, #35809, .T. ) ;
#927 = EDGE_CURVE ( 'NONE', #13966, #36954, #30049, .T. ) ;
#929 = CARTESIAN_POINT ( 'NONE',  ( 15.00000000000000000, 1.224646799147353256E-15, -10.00000000000000000 ) ) ;
#928 = CIRCLE ( 'NONE', #14298, 2.100000000000000977 ) ;
#930 = CARTESIAN_POINT ( 'NONE',  ( 16.09865003615120571, -4.388862576090189371, 5.463179341684954338 ) ) ;
#931 = PRESENTATION_STYLE_ASSIGNMENT (( #24638 ) ) ;
#932 = SURFACE_SIDE_STYLE ('',( #30811 ) ) ;
#933 = AXIS2_PLACEMENT_3D ( 'NONE', #33094, #26751, #2850 ) ;
#934 = B_SPLINE_CURVE_WITH_KNOTS ( 'NONE', 3,
 ( #35104, #37871, #26358, #28749, #17199, #23356, #38245, #25955, #37675, #13429, #29318, #31918, #1456, #8219, #7829, #28568, #14010, #25562 ),
 .UNSPECIFIED., .F., .F.,
 ( 4, 2, 2, 2, 2, 2, 2, 2, 4 ),
 ( 0.000000000000000000, 0.0008784035917216868796, 0.001756807183443373759, 0.002635210775165059555, 0.003513614366886745784, 0.004392017958608432013, 0.005270421550330117375, 0.006148825142051802736, 0.007027228733773487231 ),
 .UNSPECIFIED. ) ;
#935 = STYLED_ITEM ( 'NONE', ( #31880 ), #6860 ) ;
#936 = DIRECTION ( 'NONE',  ( 1.000000000000000000, 0.000000000000000000, 0.000000000000000000 ) ) ;
#937 = EDGE_CURVE ( 'NONE', #24863, #24211, #2543, .T. ) ;
#938 = DIRECTION ( 'NONE',  ( -0.000000000000000000, 0.000000000000000000, 1.000000000000000000 ) ) ;
#939 = ADVANCED_FACE ( 'NONE', ( #25267 ), #28073, .F. ) ;
#940 = CARTESIAN_POINT ( 'NONE',  ( 7.900000000000005684, 1.040949779275250140E-15, 8.500000000000000000 ) ) ;
#941 = DIRECTION ( 'NONE',  ( -0.000000000000000000, -0.000000000000000000, -1.000000000000000000 ) ) ;
#942 = EDGE_CURVE ( 'NONE', #14296, #34396, #24675, .T. ) ;
#943 =( GEOMETRIC_REPRESENTATION_CONTEXT ( 3 ) GLOBAL_UNCERTAINTY_ASSIGNED_CONTEXT ( ( #20611 ) ) GLOBAL_UNIT_ASSIGNED_CONTEXT ( ( #37246, #15977, #25310 ) ) REPRESENTATION_CONTEXT ( 'NONE', 'WORKASPACE' ) );
#944 = LINE ( 'NONE', #13116, #26037 ) ;
#945 =( LENGTH_UNIT ( ) NAMED_UNIT ( * ) SI_UNIT ( .MILLI., .METRE. ) );
#946 = FACE_BOUND ( 'NONE', #4149, .T. ) ;
#947 = SURFACE_SIDE_STYLE ('',( #15918 ) ) ;
#948 = EDGE_CURVE ( 'NONE', #30559, #31033, #6137, .T. ) ;
#949 = EDGE_LOOP ( 'NONE', ( #13753, #8777, #32966, #22525 ) ) ;
#950 = DIRECTION ( 'NONE',  ( -0.000000000000000000, -0.000000000000000000, -1.000000000000000000 ) ) ;
#951 = SURFACE_SIDE_STYLE ('',( #14916 ) ) ;
#952 = ORIENTED_EDGE ( 'NONE', *, *, #8561, .F. ) ;
#953 = DIRECTION ( 'NONE',  ( -0.000000000000000000, -1.000000000000000000, -0.000000000000000000 ) ) ;
#954 = VERTEX_POINT ( 'NONE', #27477 ) ;
#955 = CARTESIAN_POINT ( 'NONE',  ( -16.00000000000000000, 1.959434878635765131E-15, 32.53305005900169533 ) ) ;
#957 = ORIENTED_EDGE ( 'NONE', *, *, #2661, .T. ) ;
#956 = DIRECTION ( 'NONE',  ( -1.000000000000000000, -0.000000000000000000, -0.000000000000000000 ) ) ;
#958 = AXIS2_PLACEMENT_3D ( 'NONE', #11817, #24145, #36276 ) ;
#959 = CARTESIAN_POINT ( 'NONE',  ( -13.74787273513264729, -6.120947303651923299, 0.000000000000000000 ) ) ;
#960 = ORIENTED_EDGE ( 'NONE', *, *, #32341, .F. ) ;
#961 = LINE ( 'NONE', #28452, #39251 ) ;
#962 = ORIENTED_EDGE ( 'NONE', *, *, #24719, .T. ) ;
#963 = EDGE_CURVE ( 'NONE', #21118, #3078, #8817, .T. ) ;
#965 = VERTEX_POINT ( 'NONE', #15534 ) ;
#964 = DIRECTION ( 'NONE',  ( 1.000000000000000000, 0.000000000000000000, 0.000000000000000000 ) ) ;
#966 = DIRECTION ( 'NONE',  ( -1.000000000000000000, 0.000000000000000000, -1.224606353822375779E-16 ) ) ;
#967 = FILL_AREA_STYLE ('',( #1158 ) ) ;
#968 = AXIS2_PLACEMENT_3D ( 'NONE', #10556, #9762, #18955 ) ;
#969 = CARTESIAN_POINT ( 'NONE',  ( 9.000000000000000000, -0.4058892091878150699, 7.856063321710694325 ) ) ;
#970 = VERTEX_POINT ( 'NONE', #3970 ) ;
#971 = EDGE_CURVE ( 'NONE', #21991, #3707, #6914, .T. ) ;
#972 = EDGE_LOOP ( 'NONE', ( #11440, #24420, #36812, #13135 ) ) ;
#973 =( NAMED_UNIT ( * ) PLANE_ANGLE_UNIT ( ) SI_UNIT ( $, .RADIAN. ) );
#974 = DIRECTION ( 'NONE',  ( -0.9659258262890680902, 0.000000000000000000, -0.2588190451025212391 ) ) ;
#975 = SHAPE_REPRESENTATION_RELATIONSHIP ( 'NONE' , 'NONE' ,  #20237, #32735 ) ;
#976 = CARTESIAN_POINT ( 'NONE',  ( 95.00000000000000000, -8.000000000000000000, 0.000000000000000000 ) ) ;
#977 = SURFACE_SIDE_STYLE ('',( #10343 ) ) ;
#979 = ORIENTED_EDGE ( 'NONE', *, *, #12613, .T. ) ;
#978 = CYLINDRICAL_SURFACE ( 'NONE', #26219, 10.25000000000000000 ) ;
#980 = VECTOR ( 'NONE', #4701, 1000.000000000000000 ) ;
#981 = EDGE_CURVE ( 'NONE', #39040, #16850, #11356, .T. ) ;
#982 = VERTEX_POINT ( 'NONE', #36809 ) ;
#983 = ITEM_DEFINED_TRANSFORMATION ( 'NONE', 'NONE', #21434,  #3540 ) ;
#984 = SURFACE_STYLE_USAGE ( .BOTH. , #18545 ) ;
#985 = FACE_OUTER_BOUND ( 'NONE', #2878, .T. ) ;
#986 = CARTESIAN_POINT ( 'NONE',  ( 0.000000000000000000, 57.91199999999999193, -30.73400000000000176 ) ) ;
#987 = CIRCLE ( 'NONE', #21980, 0.6796972345960543560 ) ;
#988 = FILL_AREA_STYLE_COLOUR ( '', #25760 ) ;
#989 = FILL_AREA_STYLE ('',( #28295 ) ) ;
#990 = AXIS2_PLACEMENT_3D ( 'NONE', #26710, #32446, #11565 ) ;
#991 = STYLED_ITEM ( 'NONE', ( #14739 ), #1865 ) ;
#992 = EDGE_CURVE ( 'NONE', #23093, #36188, #24094, .T. ) ;
#993 = EDGE_CURVE ( 'NONE', #30999, #7543, #15857, .T. ) ;
#994 = FACE_OUTER_BOUND ( 'NONE', #28588, .T. ) ;
#995 =( NAMED_UNIT ( * ) SI_UNIT ( $, .STERADIAN. ) SOLID_ANGLE_UNIT ( ) );
#996 = CIRCLE ( 'NONE', #37231, 1.649999999992463051 ) ;
#997 = PRODUCT_DEFINITION_SHAPE ( 'NONE', 'NONE',  #39382 ) ;
#998 = VECTOR ( 'NONE', #34521, 1000.000000000000000 ) ;
#999 = LINE ( 'NONE', #19550, #27787 ) ;
#1000 = CARTESIAN_POINT ( 'NONE',  ( 21.65274082384712528, 229.8847396865135124, -29.30617005837060063 ) ) ;
#1001 = LINE ( 'NONE', #28098, #9050 ) ;
#1002 = EDGE_CURVE ( 'NONE', #9673, #7191, #27678, .T. ) ;
#1003 = VERTEX_POINT ( 'NONE', #167 ) ;
#1004 = FACE_OUTER_BOUND ( 'NONE', #1574, .T. ) ;
#1005 = ORIENTED_EDGE ( 'NONE', *, *, #31159, .T. ) ;
#1006 = STYLED_ITEM ( 'NONE', ( #34075 ), #25491 ) ;
#1007 = CARTESIAN_POINT ( 'NONE',  ( 8.000000000000005329, -2.731113007806772686, 5.736819603826631919 ) ) ;
#1008 = FACE_OUTER_BOUND ( 'NONE', #10297, .T. ) ;
#1009 = PRESENTATION_STYLE_ASSIGNMENT (( #3810 ) ) ;
#1010 = VERTEX_POINT ( 'NONE', #21312 ) ;
#1011 = VECTOR ( 'NONE', #20890, 1000.000000000000000 ) ;
#1012 = CARTESIAN_POINT ( 'NONE',  ( 0.000000000000000000, -6.750000000000000000, 0.000000000000000000 ) ) ;
#1013 = ORIENTED_EDGE ( 'NONE', *, *, #32449, .T. ) ;
#1014 = ORIENTED_EDGE ( 'NONE', *, *, #17507, .T. ) ;
#1015 = DIRECTION ( 'NONE',  ( 0.000000000000000000, 0.000000000000000000, -1.000000000000000000 ) ) ;
#1016 = CARTESIAN_POINT ( 'NONE',  ( 0.000000000000000000, 0.000000000000000000, 0.000000000000000000 ) ) ;
#1017 = CARTESIAN_POINT ( 'NONE',  ( 14.50000000000000000, -4.749999999999999112, 8.800000000000000711 ) ) ;
#1019 = ORIENTED_EDGE ( 'NONE', *, *, #4594, .T. ) ;
#1018 = LINE ( 'NONE', #9801, #21134 ) ;
#1021 = EDGE_CURVE ( 'NONE', #20401, #9795, #11564, .T. ) ;
#1020 = EDGE_LOOP ( 'NONE', ( #1777, #25232, #1503, #29408, #29198, #18323 ) ) ;
#1022 = EDGE_CURVE ( 'NONE', #12740, #16203, #21559, .T. ) ;
#1023 = UNCERTAINTY_MEASURE_WITH_UNIT (LENGTH_MEASURE( 1.000000000000000082E-05 ), #6210, 'distance_accuracy_value', 'NONE');
#1024 = PLANE ( 'NONE',  #29813 ) ;
#1025 = DIRECTION ( 'NONE',  ( 1.000000000000000000, 0.000000000000000000, 0.000000000000000000 ) ) ;
#1026 = FACE_OUTER_BOUND ( 'NONE', #15949, .T. ) ;
#1027 = EDGE_CURVE ( 'NONE', #23617, #26652, #19052, .T. ) ;
#1028 = VERTEX_POINT ( 'NONE', #6529 ) ;
#1029 = CARTESIAN_POINT ( 'NONE',  ( 10.60000000000000142, 8.846086448598134311, 16.80000000000000071 ) ) ;
#1030 = MECHANICAL_DESIGN_GEOMETRIC_PRESENTATION_REPRESENTATION (  '', ( #15697 ), #6101 ) ;
#1031 = CARTESIAN_POINT ( 'NONE',  ( 74.61955314456292854, 2.946400000000001906, -23.88464986735931461 ) ) ;
#1032 = CARTESIAN_POINT ( 'NONE',  ( 2.823312397241805716, 9.699121749566360862, 2.444499528233563534 ) ) ;
#1033 = CARTESIAN_POINT ( 'NONE',  ( 9.000000000000005329, -12.24310151959472748, -5.828541966660495177 ) ) ;
#1034 = EDGE_CURVE ( 'NONE', #13738, #37724, #37447, .T. ) ;
#1035 = B_SPLINE_CURVE_WITH_KNOTS ( 'NONE', 3,
 ( #14635, #9056, #36307, #15231, #3475, #2883, #21028, #2693, #24375, #21219, #6237, #6431, #11647, #5841, #38871, #39075, #33125, #9253, #15035, #18433, #18045, #30157, #12040, #23975, #6041, #32923, #18621, #27379, #20824, #21418, #27179, #30562, #39263, #30363, #30754, #35905 ),
 .UNSPECIFIED., .F., .F.,
 ( 4, 2, 2, 2, 2, 2, 2, 2, 2, 2, 2, 2, 2, 2, 2, 2, 2, 4 ),
 ( 0.000000000000000000, 0.06250000000000038858, 0.1250000000000002776, 0.1875000000000001665, 0.2500000000000000555, 0.3124999999999999445, 0.3749999999999998335, 0.4374999999999997224, 0.4999999999999996114, 0.5624999999999994449, 0.6249999999999994449, 0.6874999999999993339, 0.7499999999999993339, 0.8124999999999992228, 0.8437499999999993339, 0.8749999999999994449, 0.9374999999999994449, 1.000000000000000000 ),
 .UNSPECIFIED. ) ;
#1036 = CARTESIAN_POINT ( 'NONE',  ( 30.29283343335212564, 13.25707358356285859, 4.499999999999991118 ) ) ;
#1037 = DIRECTION ( 'NONE',  ( -0.000000000000000000, -0.000000000000000000, -1.000000000000000000 ) ) ;
#1038 = VECTOR ( 'NONE', #26487, 1000.000000000000000 ) ;
#1039 = EDGE_CURVE ( 'NONE', #22814, #4665, #35533, .T. ) ;
#1040 = FILL_AREA_STYLE_COLOUR ( '', #11849 ) ;
#1041 = FACE_OUTER_BOUND ( 'NONE', #11738, .T. ) ;
#1042 = DIRECTION ( 'NONE',  ( 0.4999999999999996114, -0.000000000000000000, 0.8660254037844388186 ) ) ;
#1043 = AXIS2_PLACEMENT_3D ( 'NONE', #20640, #12421, #24550 ) ;
#1044 = AXIS2_PLACEMENT_3D ( 'NONE', #27705, #4, #9775 ) ;
#1045 = VERTEX_POINT ( 'NONE', #25852 ) ;
#1046 = VERTEX_POINT ( 'NONE', #28461 ) ;
#1047 = COLOUR_RGB ( '',1.000000000000000000, 0.000000000000000000, 0.000000000000000000 ) ;
#1048 = CARTESIAN_POINT ( 'NONE',  ( -97.74474632914997585, -45.68021120367443899, 5.000000000000000000 ) ) ;
#1049 = CARTESIAN_POINT ( 'NONE',  ( 97.23359114671630721, -126.8062842111313842, 5.000000000000000000 ) ) ;
#1050 = CARTESIAN_POINT ( 'NONE',  ( 18.90292271942584534, 56.94847784071608743, 0.000000000000000000 ) ) ;
#1051 =( NAMED_UNIT ( * ) SI_UNIT ( $, .STERADIAN. ) SOLID_ANGLE_UNIT ( ) );
#1052 = AXIS2_PLACEMENT_3D ( 'NONE', #36207, #12355, #24476 ) ;
#1053 = CARTESIAN_POINT ( 'NONE',  ( 9.000000000000000000, -13.27306673830484129, -8.633601948221720335 ) ) ;
#1054 = CARTESIAN_POINT ( 'NONE',  ( 5.529739536484003182, 2.946400000000000130, -35.12819999999999965 ) ) ;
#1055 = PRESENTATION_STYLE_ASSIGNMENT (( #6628 ) ) ;
#1056 = EDGE_LOOP ( 'NONE', ( #16423, #21017 ) ) ;
#1057 = DIRECTION ( 'NONE',  ( 0.000000000000000000, 1.000000000000000000, 0.000000000000000000 ) ) ;
#1058 = VERTEX_POINT ( 'NONE', #25651 ) ;
#1059 = PRODUCT_DEFINITION_CONTEXT ( 'detailed design', #29651, 'design' ) ;
#1060 =( LENGTH_UNIT ( ) NAMED_UNIT ( * ) SI_UNIT ( .MILLI., .METRE. ) );
#1061 = ORIENTED_EDGE ( 'NONE', *, *, #2459, .F. ) ;
#1062 = EDGE_LOOP ( 'NONE', ( #12628, #13984 ) ) ;
#1063 = LINE ( 'NONE', #21998, #12908 ) ;
#1064 = VECTOR ( 'NONE', #20468, 1000.000000000000000 ) ;
#1065 = DIRECTION ( 'NONE',  ( -0.000000000000000000, -0.000000000000000000, -1.000000000000000000 ) ) ;
#1066 = CARTESIAN_POINT ( 'NONE',  ( 62.33749375462089404, 13.67327117742781439, -56.99982193729618984 ) ) ;
#1067 = CARTESIAN_POINT ( 'NONE',  ( 0.1000000000000031836, 11.03225558902377124, 3.584597134749385905 ) ) ;
#1068 = EDGE_CURVE ( 'NONE', #6138, #27974, #28646, .T. ) ;
#1069 = CARTESIAN_POINT ( 'NONE',  ( -2630.954578609761029, -21.58174435334652586, 101.5833734852628396 ) ) ;
#1070 = DIRECTION ( 'NONE',  ( 0.000000000000000000, -1.000000000000000000, -6.123233995736766036E-17 ) ) ;
#1071 = UNCERTAINTY_MEASURE_WITH_UNIT (LENGTH_MEASURE( 1.000000000000000082E-05 ), #14748, 'distance_accuracy_value', 'NONE');
#1072 =( NAMED_UNIT ( * ) PLANE_ANGLE_UNIT ( ) SI_UNIT ( $, .RADIAN. ) );
#1073 = CARTESIAN_POINT ( 'NONE',  ( 28.98891425189339799, 37.21779419603468142, 5.000000000000000000 ) ) ;
#1074 = EDGE_CURVE ( 'NONE', #9843, #15133, #31093, .T. ) ;
#1075 = AXIS2_PLACEMENT_3D ( 'NONE', #3552, #24853, #12118 ) ;
#1076 = ORIENTED_EDGE ( 'NONE', *, *, #6407, .F. ) ;
#1077 = ORIENTED_EDGE ( 'NONE', *, *, #11364, .T. ) ;
#1078 = CARTESIAN_POINT ( 'NONE',  ( 32.90894502708755454, 57.91199999999999193, -29.27076800651771649 ) ) ;
#1079 = CARTESIAN_POINT ( 'NONE',  ( 21.26748100395939645, 231.6733515536645882, -10.91425009224961507 ) ) ;
#1080 = PLANE ( 'NONE',  #27733 ) ;
#1081 = DIRECTION ( 'NONE',  ( -0.000000000000000000, 0.000000000000000000, 1.000000000000000000 ) ) ;
#1082 = VECTOR ( 'NONE', #3527, 1000.000000000000000 ) ;
#1083 = AXIS2_PLACEMENT_3D ( 'NONE', #5840, #11450, #26979 ) ;
#1084 = VERTEX_POINT ( 'NONE', #4157 ) ;
#1085 = PLANE ( 'NONE',  #21697 ) ;
#1086 = FILL_AREA_STYLE_COLOUR ( '', #23790 ) ;
#1087 = MECHANICAL_DESIGN_GEOMETRIC_PRESENTATION_REPRESENTATION (  '', ( #22097 ), #12570 ) ;
#1088 = CARTESIAN_POINT ( 'NONE',  ( 12.50292271942585209, 37.21779419603468142, 5.000000000000000000 ) ) ;
#1089 = EDGE_LOOP ( 'NONE', ( #30861, #22712, #36443, #37094, #30310, #37332, #22957, #14299 ) ) ;
#1090 = PLANE ( 'NONE',  #16593 ) ;
#1091 = VECTOR ( 'NONE', #34576, 1000.000000000000000 ) ;
#1092 = FACE_OUTER_BOUND ( 'NONE', #38221, .T. ) ;
#1093 = ORIENTED_EDGE ( 'NONE', *, *, #34238, .F. ) ;
#1094 = DIRECTION ( 'NONE',  ( -1.000000000000000000, 0.000000000000000000, 0.000000000000000000 ) ) ;
#1095 = DIRECTION ( 'NONE',  ( 7.709882115452499860E-16, 0.000000000000000000, 1.000000000000000000 ) ) ;
#1096 = ORIENTED_EDGE ( 'NONE', *, *, #149, .F. ) ;
#1097 = DIRECTION ( 'NONE',  ( -0.000000000000000000, -0.000000000000000000, -1.000000000000000000 ) ) ;
#1098 = EDGE_CURVE ( 'NONE', #37861, #33011, #18410, .T. ) ;
#1099 = CARTESIAN_POINT ( 'NONE',  ( 19.45213127749487114, 218.4399999999999977, -5.020827474476857510 ) ) ;
#1100 = ORIENTED_EDGE ( 'NONE', *, *, #13932, .T. ) ;
#1101 = FACE_OUTER_BOUND ( 'NONE', #8145, .T. ) ;
#1102 = CARTESIAN_POINT ( 'NONE',  ( -4.354174377005525898, -16.24999999999962341, 0.000000000000000000 ) ) ;
#1103 = CARTESIAN_POINT ( 'NONE',  ( 16.07035211538074648, -0.3827561612079595221, 13.04432846841004334 ) ) ;
#1104 =( GEOMETRIC_REPRESENTATION_CONTEXT ( 3 ) GLOBAL_UNCERTAINTY_ASSIGNED_CONTEXT ( ( #25750 ) ) GLOBAL_UNIT_ASSIGNED_CONTEXT ( ( #13640, #4088, #7063 ) ) REPRESENTATION_CONTEXT ( 'NONE', 'WORKASPACE' ) );
#1105 = CARTESIAN_POINT ( 'NONE',  ( 20.35784219311285881, 228.3594816843246917, -29.70430350529002439 ) ) ;
#1106 = VERTEX_POINT ( 'NONE', #31434 ) ;
#1107 = EDGE_CURVE ( 'NONE', #37914, #28054, #25459, .T. ) ;
#1108 = ORIENTED_EDGE ( 'NONE', *, *, #22785, .F. ) ;
#1109 = EDGE_LOOP ( 'NONE', ( #14357, #3214 ) ) ;
#1110 = UNCERTAINTY_MEASURE_WITH_UNIT (LENGTH_MEASURE( 1.000000000000000082E-05 ), #17577, 'distance_accuracy_value', 'NONE');
#1111 =( NAMED_UNIT ( * ) PLANE_ANGLE_UNIT ( ) SI_UNIT ( $, .RADIAN. ) );
#1112 = DIRECTION ( 'NONE',  ( 0.000000000000000000, 0.03640805545227162460, 0.9993370069692127933 ) ) ;
#1113 =( LENGTH_UNIT ( ) NAMED_UNIT ( * ) SI_UNIT ( .MILLI., .METRE. ) );
#1114 = TOROIDAL_SURFACE ( 'NONE', #16413, 5.588000000000000078, 0.7620000000000000107 ) ;
#1115 = DIRECTION ( 'NONE',  ( -0.000000000000000000, -1.000000000000000000, -0.000000000000000000 ) ) ;
#1117 = ORIENTED_EDGE ( 'NONE', *, *, #19677, .T. ) ;
#1116 = CARTESIAN_POINT ( 'NONE',  ( 63.67566791299567086, 146.1809602235735497, 0.000000000000000000 ) ) ;
#1118 = ORIENTED_EDGE ( 'NONE', *, *, #34297, .F. ) ;
#1119 = B_SPLINE_CURVE_WITH_KNOTS ( 'NONE', 3,
 ( #6844, #9850, #28171, #16226, #19041, #22582, #4256, #28565, #10050, #869, #31726, #3674, #33931, #27779, #15840, #36906, #13236, #18839, #476, #13046, #9639, #34704, #25179, #22200, #22381, #37308, #6644, #34322 ),
 .UNSPECIFIED., .F., .F.,
 ( 4, 2, 2, 2, 2, 2, 2, 2, 2, 2, 2, 2, 2, 4 ),
 ( 0.001855905088867610244, 0.002600688234630486786, 0.002973079807511944464, 0.003345471380393401709, 0.003717862953274858953, 0.004090254526156316198, 0.004835037671919235024, 0.005207429244800687064, 0.005579820817682139972, 0.005952212390563592012, 0.006324603963445043185, 0.007069387109207978491, 0.007441778682089447011, 0.007814170254970914664 ),
 .UNSPECIFIED. ) ;
#1120 = CYLINDRICAL_SURFACE ( 'NONE', #36863, 0.9999999999999974465 ) ;
#1121 = DIRECTION ( 'NONE',  ( 0.000000000000000000, 0.000000000000000000, 1.000000000000000000 ) ) ;
#1122 =( LENGTH_UNIT ( ) NAMED_UNIT ( * ) SI_UNIT ( .MILLI., .METRE. ) );
#1123 = CIRCLE ( 'NONE', #4311, 6.499999999999993783 ) ;
#1124 = VECTOR ( 'NONE', #1157, 1000.000000000000000 ) ;
#1125 = SURFACE_SIDE_STYLE ('',( #18901 ) ) ;
#1126 = CARTESIAN_POINT ( 'NONE',  ( 0.000000000000000000, 1.653273178848926669E-15, 12.99999999999999467 ) ) ;
#1127 = DIRECTION ( 'NONE',  ( 0.000000000000000000, 0.000000000000000000, -1.000000000000000000 ) ) ;
#1128 = CARTESIAN_POINT ( 'NONE',  ( 28.42734369348193724, 64.14195488257530542, -30.43196911657865655 ) ) ;
#1129 = EDGE_CURVE ( 'NONE', #270, #23210, #7135, .T. ) ;
#1130 = AXIS2_PLACEMENT_3D ( 'NONE', #10918, #14101, #4526 ) ;
#1131 = LINE ( 'NONE', #36981, #5659 ) ;
#1132 = SURFACE_STYLE_USAGE ( .BOTH. , #16101 ) ;
#1133 =( LENGTH_UNIT ( ) NAMED_UNIT ( * ) SI_UNIT ( .MILLI., .METRE. ) );
#1134 = CARTESIAN_POINT ( 'NONE',  ( 24.00299999999999656, -19.05000000000000071, -15.36699999999999555 ) ) ;
#1135 = VERTEX_POINT ( 'NONE', #32210 ) ;
#1136 = AXIS2_PLACEMENT_3D ( 'NONE', #2140, #29614, #26645 ) ;
#1137 = FACE_OUTER_BOUND ( 'NONE', #29988, .T. ) ;
#1138 = CARTESIAN_POINT ( 'NONE',  ( 29.81543349596089598, 65.79684169003543559, -10.75726086162323369 ) ) ;
#1139 = EDGE_LOOP ( 'NONE', ( #31779, #18237, #23065, #32758 ) ) ;
#1140 = CARTESIAN_POINT ( 'NONE',  ( 0.2999999999999971578, 1.714505518806294441E-15, 14.00000000000000000 ) ) ;
#1141 = PRODUCT_RELATED_PRODUCT_CATEGORY ( 'part', '', ( #21656 ) ) ;
#1142 = ORIENTED_EDGE ( 'NONE', *, *, #20976, .T. ) ;
#1143 = DIRECTION ( 'NONE',  ( 7.395570986446992244E-32, -1.000000000000000000, -2.306301108403716850E-32 ) ) ;
#1145 = ORIENTED_EDGE ( 'NONE', *, *, #208, .F. ) ;
#1144 = CARTESIAN_POINT ( 'NONE',  ( 15.00000000000000000, 0.000000000000000000, 0.000000000000000000 ) ) ;
#1146 = EDGE_CURVE ( 'NONE', #5330, #38860, #38596, .T. ) ;
#1147 = AXIS2_PLACEMENT_3D ( 'NONE', #29136, #4840, #8236 ) ;
#1148 = DIRECTION ( 'NONE',  ( -0.000000000000000000, 0.000000000000000000, 1.000000000000000000 ) ) ;
#1149 = EDGE_LOOP ( 'NONE', ( #7030, #36800, #10376, #38563 ) ) ;
#1150 = CIRCLE ( 'NONE', #6221, 4.444999999999997620 ) ;
#1151 = AXIS2_PLACEMENT_3D ( 'NONE', #5849, #33130, #15237 ) ;
#1152 = ORIENTED_EDGE ( 'NONE', *, *, #29160, .T. ) ;
#1153 = EDGE_CURVE ( 'NONE', #19965, #7410, #10117, .T. ) ;
#1154 = VECTOR ( 'NONE', #25996, 1000.000000000000000 ) ;
#1156 = ORIENTED_EDGE ( 'NONE', *, *, #11625, .T. ) ;
#1155 = LINE ( 'NONE', #7332, #35997 ) ;
#1157 = DIRECTION ( 'NONE',  ( 0.6298714873699043926, -0.7766993687382682809, 0.000000000000000000 ) ) ;
#1158 = FILL_AREA_STYLE_COLOUR ( '', #1427 ) ;
#1159 = FILL_AREA_STYLE ('',( #9740 ) ) ;
#1160 = DIRECTION ( 'NONE',  ( -1.000000000000000000, 0.000000000000000000, 0.000000000000000000 ) ) ;
#1161 = ORIENTED_EDGE ( 'NONE', *, *, #8384, .F. ) ;
#1162 = DIRECTION ( 'NONE',  ( -2.008711760047268579E-16, 0.000000000000000000, 1.000000000000000000 ) ) ;
#1163 = ORIENTED_EDGE ( 'NONE', *, *, #26618, .T. ) ;
#1164 = CARTESIAN_POINT ( 'NONE',  ( 10.15999999999998415, 0.000000000000000000, -4.495799999999997354 ) ) ;
#1165 = EDGE_CURVE ( 'NONE', #13520, #27345, #14637, .T. ) ;
#1166 =( REPRESENTATION_RELATIONSHIP ('NONE','NONE', #37971, #15115 ) REPRESENTATION_RELATIONSHIP_WITH_TRANSFORMATION ( #32838 )SHAPE_REPRESENTATION_RELATIONSHIP( ) );
#1167 = DIRECTION ( 'NONE',  ( -1.000000000000000000, 0.000000000000000000, 0.000000000000000000 ) ) ;
#1168 =( LENGTH_UNIT ( ) NAMED_UNIT ( * ) SI_UNIT ( .MILLI., .METRE. ) );
#1169 =( LENGTH_UNIT ( ) NAMED_UNIT ( * ) SI_UNIT ( .MILLI., .METRE. ) );
#1170 = STYLED_ITEM ( 'NONE', ( #16055 ), #13631 ) ;
#1171 = FACE_OUTER_BOUND ( 'NONE', #3523, .T. ) ;
#1173 = ORIENTED_EDGE ( 'NONE', *, *, #8434, .T. ) ;
#1172 = SURFACE_SIDE_STYLE ('',( #33039 ) ) ;
#1174 = ORIENTED_EDGE ( 'NONE', *, *, #23271, .T. ) ;
#1175 = CARTESIAN_POINT ( 'NONE',  ( 0.2999999999999389821, -7.418240827102198232, -2.410332556124588521 ) ) ;
#1176 = LINE ( 'NONE', #4173, #16210 ) ;
#1177 = DIRECTION ( 'NONE',  ( 0.7052371156339638514, 0.05138687315144006146, 0.7071067811865511255 ) ) ;
#1178 = CARTESIAN_POINT ( 'NONE',  ( 143.1827144567284904, -113.6100213922793500, 5.000000000000000000 ) ) ;
#1179 = SURFACE_STYLE_USAGE ( .BOTH. , #7155 ) ;
#1180 = DIRECTION ( 'NONE',  ( 0.000000000000000000, 1.000000000000000000, 0.000000000000000000 ) ) ;
#1181 = PRODUCT_DEFINITION_SHAPE ( 'NONE', 'NONE',  #39336 ) ;
#1182 = CIRCLE ( 'NONE', #9477, 2.249999999999998668 ) ;
#1183 = MECHANICAL_DESIGN_GEOMETRIC_PRESENTATION_REPRESENTATION (  '', ( #22212 ), #25999 ) ;
#1184 = LINE ( 'NONE', #31256, #4265 ) ;
#1185 = CARTESIAN_POINT ( 'NONE',  ( 19.14603163717019996, -8.000000000000000000, -10.29818603824089962 ) ) ;
#1186 = AXIS2_PLACEMENT_3D ( 'NONE', #3276, #15432, #21226 ) ;
#1187 = PRESENTATION_LAYER_ASSIGNMENT (  '', '', ( #38021 ) ) ;
#1188 = EDGE_CURVE ( 'NONE', #34940, #22589, #2463, .T. ) ;
#1189 = STYLED_ITEM ( 'NONE', ( #17308 ), #19884 ) ;
#1190 = LINE ( 'NONE', #12774, #38658 ) ;
#1191 = DIRECTION ( 'NONE',  ( -0.000000000000000000, -0.000000000000000000, 1.000000000000000000 ) ) ;
#1192 = CARTESIAN_POINT ( 'NONE',  ( 20.93129877071935852, 232.8595109299029104, -29.56863066445173871 ) ) ;
#1193 = EDGE_LOOP ( 'NONE', ( #38495, #30806, #17640, #1257, #551, #22922, #817, #39072, #16015, #4622 ) ) ;
#1194 = CARTESIAN_POINT ( 'NONE',  ( 27.32514248637953358, 67.00770239569401099, -8.215722031311521789 ) ) ;
#1195 = DIRECTION ( 'NONE',  ( 0.000000000000000000, 1.000000000000000000, 0.000000000000000000 ) ) ;
#1196 = CARTESIAN_POINT ( 'NONE',  ( 15.00000000000000000, 0.000000000000000000, 6.999999999999985789 ) ) ;
#1197 = EDGE_LOOP ( 'NONE', ( #29097, #21950 ) ) ;
#1198 = CARTESIAN_POINT ( 'NONE',  ( 22.92349999999998644, -10.16000000000000192, -1.762138756509475268 ) ) ;
#1199 = EDGE_CURVE ( 'NONE', #30102, #14567, #38654, .T. ) ;
#1200 = ORIENTED_EDGE ( 'NONE', *, *, #14570, .F. ) ;
#1201 = STYLED_ITEM ( 'NONE', ( #10396 ), #11668 ) ;
#1202 = ADVANCED_FACE ( 'NONE', ( #16903 ), #2489, .F. ) ;
#1203 = DIRECTION ( 'NONE',  ( 0.000000000000000000, -1.000000000000000000, -1.182141842289996332E-16 ) ) ;
#1204 = PLANE ( 'NONE',  #25574 ) ;
#1205 = CARTESIAN_POINT ( 'NONE',  ( 0.1000000000000030032, 0.000000000000000000, 0.000000000000000000 ) ) ;
#1206 = CARTESIAN_POINT ( 'NONE',  ( 94.99999999999977263, -7.999999999999972466, -76.54983443527082443 ) ) ;
#1207 = FILL_AREA_STYLE_COLOUR ( '', #27111 ) ;
#1208 = FACE_BOUND ( 'NONE', #11240, .T. ) ;
#1209 = ORIENTED_EDGE ( 'NONE', *, *, #6768, .T. ) ;
#1210 = AXIS2_PLACEMENT_3D ( 'NONE', #30678, #15760, #24898 ) ;
#1211 = CARTESIAN_POINT ( 'NONE',  ( -12.39999999999999858, 9.249999999999998224, 16.80000000000000071 ) ) ;
#1212 = VERTEX_POINT ( 'NONE', #36715 ) ;
#1213 = ADVANCED_FACE ( 'NONE', ( #32926 ), #276, .F. ) ;
#1215 = ADVANCED_FACE ( 'NONE', ( #23976, #6042, #3477 ), #21221, .T. ) ;
#1214 = ORIENTED_EDGE ( 'NONE', *, *, #18099, .T. ) ;
#1216 = CARTESIAN_POINT ( 'NONE',  ( -71.25759651718888676, -94.41518425815928595, 0.000000000000000000 ) ) ;
#1217 = AXIS2_PLACEMENT_3D ( 'NONE', #16029, #27979, #13427 ) ;
#1218 =( GEOMETRIC_REPRESENTATION_CONTEXT ( 3 ) GLOBAL_UNCERTAINTY_ASSIGNED_CONTEXT ( ( #6151 ) ) GLOBAL_UNIT_ASSIGNED_CONTEXT ( ( #15383, #431, #27735 ) ) REPRESENTATION_CONTEXT ( 'NONE', 'WORKASPACE' ) );
#1219 = CARTESIAN_POINT ( 'NONE',  ( 20.87075525897472872, 234.0056138783641870, -10.05481442791029956 ) ) ;
#1220 = CARTESIAN_POINT ( 'NONE',  ( 71.88200000000000500, 0.000000000000000000, -18.03400000000000247 ) ) ;
#1221 = VERTEX_POINT ( 'NONE', #5843 ) ;
#1222 = EDGE_LOOP ( 'NONE', ( #34897, #10320, #29078, #28881 ) ) ;
#1223 = MECHANICAL_DESIGN_GEOMETRIC_PRESENTATION_REPRESENTATION (  '', ( #3136 ), #38692 ) ;
#1224 = CARTESIAN_POINT ( 'NONE',  ( 29.64751736866095655, -110.9845991765609199, -5.000000000000000000 ) ) ;
#1225 = CARTESIAN_POINT ( 'NONE',  ( 1.671642622304923577E-15, 26.50000000000000000, 30.00000000000000000 ) ) ;
#1226 =( LENGTH_UNIT ( ) NAMED_UNIT ( * ) SI_UNIT ( .MILLI., .METRE. ) );
#1227 = CARTESIAN_POINT ( 'NONE',  ( 0.7620000000000022311, 218.4399999999999977, -11.34184137427307526 ) ) ;
#1228 = VERTEX_POINT ( 'NONE', #6433 ) ;
#1229 =( LENGTH_UNIT ( ) NAMED_UNIT ( * ) SI_UNIT ( .MILLI., .METRE. ) );
#1230 = VECTOR ( 'NONE', #6753, 1000.000000000000000 ) ;
#1231 = CARTESIAN_POINT ( 'NONE',  ( 2.207170077294485555, 9.918512371096300129, -1.297150762882703035 ) ) ;
#1232 = CARTESIAN_POINT ( 'NONE',  ( 16.77613877096274209, 4.128172105994620367, -12.41416181164041177 ) ) ;
#1233 = CARTESIAN_POINT ( 'NONE',  ( -14.00000000000000000, -1.714505518806294638E-15, 1.199999999999999956 ) ) ;
#1234 = CARTESIAN_POINT ( 'NONE',  ( 31.98604073354274036, 13.40231814590063486, 4.048648732390904392 ) ) ;
#1235 = CARTESIAN_POINT ( 'NONE',  ( 84.57774848695265746, 50.04342142169851826, 5.000000000000000000 ) ) ;
#1236 = PRESENTATION_STYLE_ASSIGNMENT (( #10025 ) ) ;
#1237 = CARTESIAN_POINT ( 'NONE',  ( 17.99999999999999645, 17.99999999999999645, 24.99999999999999645 ) ) ;
#1238 = CYLINDRICAL_SURFACE ( 'NONE', #30536, 1.000000000000000888 ) ;
#1240 = EDGE_CURVE ( 'NONE', #20734, #24838, #20328, .T. ) ;
#1239 = AXIS2_PLACEMENT_3D ( 'NONE', #2968, #33416, #15112 ) ;
#1241 = VECTOR ( 'NONE', #21084, 1000.000000000000000 ) ;
#1242 = MECHANICAL_DESIGN_GEOMETRIC_PRESENTATION_REPRESENTATION (  '', ( #18441 ), #15883 ) ;
#1243 = MECHANICAL_DESIGN_GEOMETRIC_PRESENTATION_REPRESENTATION (  '', ( #10781 ), #34300 ) ;
#1244 = ORIENTED_EDGE ( 'NONE', *, *, #9896, .F. ) ;
#1245 = ORIENTED_EDGE ( 'NONE', *, *, #18772, .T. ) ;
#1246 = CIRCLE ( 'NONE', #5023, 1.650000000011544898 ) ;
#1247 = CARTESIAN_POINT ( 'NONE',  ( 29.82299351389081465, 66.04654295296771238, -10.76713886621579874 ) ) ;
#1248 = DIRECTION ( 'NONE',  ( -0.000000000000000000, 0.000000000000000000, 1.000000000000000000 ) ) ;
#1249 = CARTESIAN_POINT ( 'NONE',  ( 1.110223024625156540E-15, 7.988874736879290062, 2.595742752749557791 ) ) ;
#1250 = FACE_OUTER_BOUND ( 'NONE', #12828, .T. ) ;
#1251 = CARTESIAN_POINT ( 'NONE',  ( 8.637172557172553056, 0.000000000000000000, 0.000000000000000000 ) ) ;
#1252 = CARTESIAN_POINT ( 'NONE',  ( 19.14603163717019996, 8.000000000000000000, 10.29818603824088008 ) ) ;
#1253 = CYLINDRICAL_SURFACE ( 'NONE', #32025, 1.650000000000040323 ) ;
#1254 = LINE ( 'NONE', #19608, #35879 ) ;
#1255 = ORIENTED_EDGE ( 'NONE', *, *, #34532, .T. ) ;
#1256 = CARTESIAN_POINT ( 'NONE',  ( 19.20264301794142625, 234.4150185517929117, -29.90617329331763585 ) ) ;
#1257 = ORIENTED_EDGE ( 'NONE', *, *, #4606, .T. ) ;
#1258 = EDGE_CURVE ( 'NONE', #26796, #30309, #30365, .T. ) ;
#1259 = ORIENTED_EDGE ( 'NONE', *, *, #38384, .T. ) ;
#1260 = CARTESIAN_POINT ( 'NONE',  ( 19.68499999999998806, -10.16000000000000192, -1.762138756509476600 ) ) ;
#1261 = EDGE_CURVE ( 'NONE', #10189, #27228, #30755, .T. ) ;
#1262 = FACE_OUTER_BOUND ( 'NONE', #1837, .T. ) ;
#1263 = DIRECTION ( 'NONE',  ( -1.000000000000000000, -0.000000000000000000, -0.000000000000000000 ) ) ;
#1264 =( NAMED_UNIT ( * ) SI_UNIT ( $, .STERADIAN. ) SOLID_ANGLE_UNIT ( ) );
#1265 = AXIS2_PLACEMENT_3D ( 'NONE', #34668, #25918, #31297 ) ;
#1266 = VECTOR ( 'NONE', #32357, 1000.000000000000000 ) ;
#1267 = SURFACE_SIDE_STYLE ('',( #19624 ) ) ;
#1268 = SURFACE_STYLE_USAGE ( .BOTH. , #22206 ) ;
#1269 = AXIS2_PLACEMENT_3D ( 'NONE', #130, #36371, #2557 ) ;
#1270 = CARTESIAN_POINT ( 'NONE',  ( 9.000000000000007105, -5.828541966660478302, 12.24310151959473814 ) ) ;
#1271 = EDGE_CURVE ( 'NONE', #33262, #8278, #20963, .T. ) ;
#1272 = MECHANICAL_DESIGN_GEOMETRIC_PRESENTATION_REPRESENTATION (  '', ( #638 ), #15865 ) ;
#1273 = ORIENTED_EDGE ( 'NONE', *, *, #19248, .T. ) ;
#1274 = VERTEX_POINT ( 'NONE', #18047 ) ;
#1275 = AXIS2_PLACEMENT_3D ( 'NONE', #647, #37287, #18818 ) ;
#1276 = DIRECTION ( 'NONE',  ( 1.000000000000000000, 0.000000000000000000, 0.000000000000000000 ) ) ;
#1277 = AXIS2_PLACEMENT_3D ( 'NONE', #10756, #19935, #16736 ) ;
#1278 =( LENGTH_UNIT ( ) NAMED_UNIT ( * ) SI_UNIT ( .MILLI., .METRE. ) );
#1279 = SURFACE_STYLE_FILL_AREA ( #13823 ) ;
#1280 = DIRECTION ( 'NONE',  ( -0.000000000000000000, -0.000000000000000000, -1.000000000000000000 ) ) ;
#1281 = COLOUR_RGB ( '',0.7529411764705882248, 0.7529411764705882248, 0.7529411764705882248 ) ;
#1282 = CIRCLE ( 'NONE', #14025, 1.269999999999997575 ) ;
#1283 = ORIENTED_EDGE ( 'NONE', *, *, #8122, .F. ) ;
#1284 = EDGE_CURVE ( 'NONE', #18294, #35708, #3161, .T. ) ;
#1285 = CARTESIAN_POINT ( 'NONE',  ( -157.6092590597048400, -19.37467601243915283, 5.000000000000000000 ) ) ;
#1286 = DIRECTION ( 'NONE',  ( 1.000000000000000000, 0.000000000000000000, 0.000000000000000000 ) ) ;
#1287 = CARTESIAN_POINT ( 'NONE',  ( 61.78699015606754585, 9.664916987758500611, -38.72328165781272702 ) ) ;
#1288 = AXIS2_PLACEMENT_3D ( 'NONE', #33484, #20972, #11792 ) ;
#1289 = VECTOR ( 'NONE', #11927, 999.9999999999998863 ) ;
#1290 = VERTEX_POINT ( 'NONE', #15036 ) ;
#1291 = EDGE_CURVE ( 'NONE', #11139, #35226, #35556, .T. ) ;
#1292 = CARTESIAN_POINT ( 'NONE',  ( 0.000000000000000000, 7.960204194457792519E-16, 6.499999999999997335 ) ) ;
#1293 = ORIENTED_EDGE ( 'NONE', *, *, #19745, .F. ) ;
#1294 = DIRECTION ( 'NONE',  ( 0.000000000000000000, 0.000000000000000000, -1.000000000000000000 ) ) ;
#1295 = DIRECTION ( 'NONE',  ( 0.000000000000000000, 0.000000000000000000, -1.000000000000000000 ) ) ;
#1296 = ORIENTED_EDGE ( 'NONE', *, *, #26759, .F. ) ;
#1297 = TOROIDAL_SURFACE ( 'NONE', #3215, 1.778000000000000691, 1.270000000000000018 ) ;
#1298 = CARTESIAN_POINT ( 'NONE',  ( 25.73215077016988062, -13.92657438566262762, -1.456893359786881614 ) ) ;
#1299 = VERTEX_POINT ( 'NONE', #38872 ) ;
#1300 = CARTESIAN_POINT ( 'NONE',  ( -35.35533905932764043, -35.35533905932707910, 0.000000000000000000 ) ) ;
#1301 = COLOUR_RGB ( '',0.7529411764705882248, 0.7529411764705882248, 0.7529411764705882248 ) ;
#1302 = DIRECTION ( 'NONE',  ( -0.000000000000000000, 0.000000000000000000, 1.000000000000000000 ) ) ;
#1303 = CARTESIAN_POINT ( 'NONE',  ( 16.65857740912604967, 3.784359884228348125, 12.51912731328030581 ) ) ;
#1304 = FILL_AREA_STYLE_COLOUR ( '', #31977 ) ;
#1305 = AXIS2_PLACEMENT_3D ( 'NONE', #26906, #18171, #9 ) ;
#1306 = ORIENTED_EDGE ( 'NONE', *, *, #32458, .F. ) ;
#1307 = EDGE_LOOP ( 'NONE', ( #21513, #30911, #177, #35621 ) ) ;
#1308 = ORIENTED_EDGE ( 'NONE', *, *, #1696, .F. ) ;
#1309 = LINE ( 'NONE', #13473, #8460 ) ;
#1310 = DIRECTION ( 'NONE',  ( 0.000000000000000000, 0.000000000000000000, 1.000000000000000000 ) ) ;
#1312 = EDGE_LOOP ( 'NONE', ( #23386, #15683 ) ) ;
#1311 = DIRECTION ( 'NONE',  ( -0.4999999999999992228, -0.000000000000000000, 0.8660254037844390407 ) ) ;
#1313 = ORIENTED_EDGE ( 'NONE', *, *, #12736, .F. ) ;
#1314 = CYLINDRICAL_SURFACE ( 'NONE', #11548, 16.85000000000000142 ) ;
#1315 = LINE ( 'NONE', #21672, #3369 ) ;
#1316 = AXIS2_PLACEMENT_3D ( 'NONE', #18656, #15873, #22232 ) ;
#1317 = ADVANCED_FACE ( 'NONE', ( #15233 ), #11649, .F. ) ;
#1318 = CYLINDRICAL_SURFACE ( 'NONE', #4836, 1.649999999992463051 ) ;
#1319 = DIRECTION ( 'NONE',  ( -0.000000000000000000, 1.000000000000000000, -0.000000000000000000 ) ) ;
#1320 = CARTESIAN_POINT ( 'NONE',  ( -139.5936951250509992, 80.59445745762268132, -5.000000000000000000 ) ) ;
#1321 = CIRCLE ( 'NONE', #17234, 10.15999999999999837 ) ;
#1322 = EDGE_CURVE ( 'NONE', #6545, #24504, #7585, .T. ) ;
#1323 = CARTESIAN_POINT ( 'NONE',  ( -13.99999999999999467, 17.99999999999999645, 30.00000000000000000 ) ) ;
#1324 = CARTESIAN_POINT ( 'NONE',  ( 35.38891425189340367, 0.000000000000000000, 0.000000000000000000 ) ) ;
#1325 = CARTESIAN_POINT ( 'NONE',  ( 18.03400000000000247, 227.6474999999999511, -29.97199999999999775 ) ) ;
#1326 = ORIENTED_EDGE ( 'NONE', *, *, #37886, .T. ) ;
#1327 = EDGE_LOOP ( 'NONE', ( #4119, #21629, #23866, #22465 ) ) ;
#1328 = ORIENTED_EDGE ( 'NONE', *, *, #36005, .F. ) ;
#1330 = VERTEX_POINT ( 'NONE', #24978 ) ;
#1329 = CYLINDRICAL_SURFACE ( 'NONE', #9264, 2.539999999999996927 ) ;
#1331 = AXIS2_PLACEMENT_3D ( 'NONE', #5362, #26706, #38795 ) ;
#1332 = CARTESIAN_POINT ( 'NONE',  ( 17.00573320771091446, 210.3120000000000118, -34.35962343613780234 ) ) ;
#1333 = EDGE_LOOP ( 'NONE', ( #1817, #31179, #11027, #13763 ) ) ;
#1334 = CARTESIAN_POINT ( 'NONE',  ( 29.99999999999994316, 8.000000000000000000, 6.500000000000007105 ) ) ;
#1335 = VERTEX_POINT ( 'NONE', #30958 ) ;
#1336 = CARTESIAN_POINT ( 'NONE',  ( 6.250000000000000000, 8.000000000000000000, 0.000000000000000000 ) ) ;
#1337 = FILL_AREA_STYLE_COLOUR ( '', #2884 ) ;
#1338 = AXIS2_PLACEMENT_3D ( 'NONE', #30349, #6027, #35892 ) ;
#1339 = CARTESIAN_POINT ( 'NONE',  ( 105.9777175241837455, 90.05377720017260401, -5.000000000000000000 ) ) ;
#1340 = VERTEX_POINT ( 'NONE', #34139 ) ;
#1341 = ORIENTED_EDGE ( 'NONE', *, *, #22668, .F. ) ;
#1342 = DIRECTION ( 'NONE',  ( 0.000000000000000000, -0.000000000000000000, -1.000000000000000000 ) ) ;
#1343 = DIRECTION ( 'NONE',  ( -0.000000000000000000, -0.000000000000000000, 1.000000000000000000 ) ) ;
#1344 = PRESENTATION_STYLE_ASSIGNMENT (( #24881 ) ) ;
#1345 = VECTOR ( 'NONE', #23236, 1000.000000000000000 ) ;
#1346 = EDGE_CURVE ( 'NONE', #6426, #9396, #1119, .T. ) ;
#1347 = SURFACE_STYLE_FILL_AREA ( #4725 ) ;
#1348 = ORIENTED_EDGE ( 'NONE', *, *, #13264, .F. ) ;
#1349 = ORIENTED_EDGE ( 'NONE', *, *, #37891, .T. ) ;
#1350 = VECTOR ( 'NONE', #1524, 1000.000000000000000 ) ;
#1351 = ITEM_DEFINED_TRANSFORMATION ( 'NONE', 'NONE', #24595,  #3540 ) ;
#1352 = UNCERTAINTY_MEASURE_WITH_UNIT (LENGTH_MEASURE( 1.000000000000000082E-05 ), #31292, 'distance_accuracy_value', 'NONE');
#1353 = DIRECTION ( 'NONE',  ( -0.000000000000000000, 0.000000000000000000, 1.000000000000000000 ) ) ;
#1354 = AXIS2_PLACEMENT_3D ( 'NONE', #15864, #22017, #3498 ) ;
#1355 = DIRECTION ( 'NONE',  ( 0.000000000000000000, 0.000000000000000000, -1.000000000000000000 ) ) ;
#1356 = CARTESIAN_POINT ( 'NONE',  ( 18.89397356964198238, 234.5272143364391866, -29.41689496137531989 ) ) ;
#1357 = SURFACE_STYLE_FILL_AREA ( #3988 ) ;
#1358 = CARTESIAN_POINT ( 'NONE',  ( 92.98733646741757752, 82.55377720017187926, -5.000000000000000000 ) ) ;
#1359 = SHAPE_REPRESENTATION ( 'stw-4Par�a1', ( #3540 ), #3013 ) ;
#1360 = EDGE_CURVE ( 'NONE', #34302, #21846, #22003, .T. ) ;
#1361 = MECHANICAL_DESIGN_GEOMETRIC_PRESENTATION_REPRESENTATION (  '', ( #30669 ), #744 ) ;
#1362 = CARTESIAN_POINT ( 'NONE',  ( 5.488773498207873100E-16, 0.3276681908567474211, -6.345513979256182324 ) ) ;
#1363 = CARTESIAN_POINT ( 'NONE',  ( 19.38122135026486603, 234.9151106069869002, -29.88228274843315901 ) ) ;
#1364 = EDGE_CURVE ( 'NONE', #34633, #1028, #37106, .T. ) ;
#1365 = PRESENTATION_LAYER_ASSIGNMENT (  '', '', ( #24294 ) ) ;
#1366 =( NAMED_UNIT ( * ) SI_UNIT ( $, .STERADIAN. ) SOLID_ANGLE_UNIT ( ) );
#1367 = EDGE_CURVE ( 'NONE', #804, #24166, #31338, .T. ) ;
#1368 = DIRECTION ( 'NONE',  ( 1.000000000000000000, 0.000000000000000000, 0.000000000000000000 ) ) ;
#1369 = VERTEX_POINT ( 'NONE', #1067 ) ;
#1370 = DIRECTION ( 'NONE',  ( -0.2588190451025213501, -0.000000000000000000, 0.9659258262890680902 ) ) ;
#1371 = ADVANCED_FACE ( 'NONE', ( #25371 ), #37497, .T. ) ;
#1372 = AXIS2_PLACEMENT_3D ( 'NONE', #36087, #29754, #23574 ) ;
#1373 = DIRECTION ( 'NONE',  ( 0.000000000000000000, 0.000000000000000000, 1.000000000000000000 ) ) ;
#1374 = ORIENTED_EDGE ( 'NONE', *, *, #34376, .T. ) ;
#1375 = DIRECTION ( 'NONE',  ( -0.000000000000000000, -0.000000000000000000, 1.000000000000000000 ) ) ;
#1376 = ORIENTED_EDGE ( 'NONE', *, *, #29354, .T. ) ;
#1377 = CIRCLE ( 'NONE', #28136, 10.25000000000000000 ) ;
#1378 = CARTESIAN_POINT ( 'NONE',  ( -106.2081528017133394, -120.2081528017128846, 0.000000000000000000 ) ) ;
#1379 = CIRCLE ( 'NONE', #3973, 0.8999999999999980238 ) ;
#1380 = ORIENTED_EDGE ( 'NONE', *, *, #33061, .T. ) ;
#1381 = SURFACE_STYLE_FILL_AREA ( #31660 ) ;
#1382 = CARTESIAN_POINT ( 'NONE',  ( 8.000000000000003553, -6.215876491347781752, 1.316418198207133683 ) ) ;
#1383 = CARTESIAN_POINT ( 'NONE',  ( 14.49999999999999822, 9.249999999999998224, 0.000000000000000000 ) ) ;
#1384 = AXIS2_PLACEMENT_3D ( 'NONE', #33458, #13338, #22499 ) ;
#1385 = DIRECTION ( 'NONE',  ( 0.000000000000000000, 0.000000000000000000, -1.000000000000000000 ) ) ;
#1386 = FACE_BOUND ( 'NONE', #38158, .T. ) ;
#1387 = ORIENTED_EDGE ( 'NONE', *, *, #16554, .T. ) ;
#1388 = VECTOR ( 'NONE', #15379, 999.9999999999998863 ) ;
#1389 = DIRECTION ( 'NONE',  ( 0.000000000000000000, -1.000000000000000000, 0.000000000000000000 ) ) ;
#1390 = ORIENTED_EDGE ( 'NONE', *, *, #26704, .F. ) ;
#1391 = ORIENTED_EDGE ( 'NONE', *, *, #14902, .F. ) ;
#1392 = PLANE ( 'NONE',  #25068 ) ;
#1393 = FILL_AREA_STYLE_COLOUR ( '', #29200 ) ;
#1394 = ADVANCED_FACE ( 'NONE', ( #34504 ), #7237, .F. ) ;
#1395 = FILL_AREA_STYLE ('',( #30905 ) ) ;
#1396 = CARTESIAN_POINT ( 'NONE',  ( 19.57223964505159230, 234.8503341652766494, -9.766858636619927481 ) ) ;
#1397 = CARTESIAN_POINT ( 'NONE',  ( 64.95190528383282924, 37.50000000000569145, -5.000000000000000000 ) ) ;
#1399 = ORIENTED_EDGE ( 'NONE', *, *, #19494, .T. ) ;
#1398 = DIRECTION ( 'NONE',  ( 0.7052371156339638514, 0.05138687315144006146, -0.7071067811865511255 ) ) ;
#1400 = MECHANICAL_DESIGN_GEOMETRIC_PRESENTATION_REPRESENTATION (  '', ( #7156 ), #11586 ) ;
#1401 = ORIENTED_EDGE ( 'NONE', *, *, #8271, .T. ) ;
#1402 = UNCERTAINTY_MEASURE_WITH_UNIT (LENGTH_MEASURE( 1.000000000000000082E-05 ), #29377, 'distance_accuracy_value', 'NONE');
#1403 =( NAMED_UNIT ( * ) SI_UNIT ( $, .STERADIAN. ) SOLID_ANGLE_UNIT ( ) );
#1404 = CYLINDRICAL_SURFACE ( 'NONE', #13614, 4.000000000000000000 ) ;
#1405 =( LENGTH_UNIT ( ) NAMED_UNIT ( * ) SI_UNIT ( .MILLI., .METRE. ) );
#1406 =( NAMED_UNIT ( * ) SI_UNIT ( $, .STERADIAN. ) SOLID_ANGLE_UNIT ( ) );
#1407 = CYLINDRICAL_SURFACE ( 'NONE', #30841, 0.7620000000000000107 ) ;
#1408 = DIRECTION ( 'NONE',  ( -0.000000000000000000, 0.000000000000000000, 1.000000000000000000 ) ) ;
#1410 = EDGE_CURVE ( 'NONE', #17284, #23389, #8234, .T. ) ;
#1409 = DIRECTION ( 'NONE',  ( 0.000000000000000000, -0.000000000000000000, -1.000000000000000000 ) ) ;
#1411 = CIRCLE ( 'NONE', #20507, 8.500000000000000000 ) ;
#1412 = ADVANCED_FACE ( 'NONE', ( #35482, #11013 ), #26145, .F. ) ;
#1413 = CARTESIAN_POINT ( 'NONE',  ( 16.44636040040751368, 3.051144006367722650, -12.70860678535044386 ) ) ;
#1414 = EDGE_CURVE ( 'NONE', #8351, #33153, #5197, .T. ) ;
#1415 = TOROIDAL_SURFACE ( 'NONE', #9699, 7.799999999999879918, 0.2999999999998784750 ) ;
#1416 = CARTESIAN_POINT ( 'NONE',  ( 15.55624042214497393, 2.508462472853982828, 6.539125247878651237 ) ) ;
#1417 = CARTESIAN_POINT ( 'NONE',  ( 29.99999999999994316, 12.87999999999999545, 0.9000000000000102363 ) ) ;
#1418 = VECTOR ( 'NONE', #5519, 1000.000000000000000 ) ;
#1419 = AXIS2_PLACEMENT_3D ( 'NONE', #22039, #19079, #24822 ) ;
#1420 = FILL_AREA_STYLE ('',( #3843 ) ) ;
#1421 = DIRECTION ( 'NONE',  ( -1.000000000000000000, 0.000000000000000000, 0.000000000000000000 ) ) ;
#1422 = EDGE_CURVE ( 'NONE', #8769, #33004, #26549, .T. ) ;
#1423 = ADVANCED_FACE ( 'NONE', ( #8027 ), #12050, .T. ) ;
#1424 = EDGE_CURVE ( 'NONE', #23725, #2329, #5002, .T. ) ;
#1425 = ORIENTED_EDGE ( 'NONE', *, *, #17000, .F. ) ;
#1426 = ORIENTED_EDGE ( 'NONE', *, *, #34448, .F. ) ;
#1427 = COLOUR_RGB ( '',0.000000000000000000, 0.000000000000000000, 0.000000000000000000 ) ;
#1428 = DIRECTION ( 'NONE',  ( -1.000000000000000000, 0.000000000000000000, -4.017423520094506589E-16 ) ) ;
#1429 = CARTESIAN_POINT ( 'NONE',  ( -79.99695541065140958, 75.05377720017112608, -5.000000000000000000 ) ) ;
#1430 = EDGE_CURVE ( 'NONE', #10674, #15181, #24114, .T. ) ;
#1431 = FILL_AREA_STYLE ('',( #37650 ) ) ;
#1432 = VECTOR ( 'NONE', #12943, 1000.000000000000000 ) ;
#1433 = PLANE ( 'NONE',  #38183 ) ;
#1434 = CARTESIAN_POINT ( 'NONE',  ( 9.000000000000001776, 6.806115566197582289, -14.29651591824583079 ) ) ;
#1435 = CARTESIAN_POINT ( 'NONE',  ( 16.35994697763956296, 2.691040951181181917, 12.78576162710752406 ) ) ;
#1436 = DIRECTION ( 'NONE',  ( 1.000000000000000000, 0.000000000000000000, 0.000000000000000000 ) ) ;
#1437 = CARTESIAN_POINT ( 'NONE',  ( 7.700000000000000178, 0.000000000000000000, 0.000000000000000000 ) ) ;
#1438 = AXIS2_PLACEMENT_3D ( 'NONE', #15876, #16059, #12875 ) ;
#1439 = CARTESIAN_POINT ( 'NONE',  ( 26.11734374658132651, 13.81304164977736271, 2.293401405636623203 ) ) ;
#1440 = EDGE_LOOP ( 'NONE', ( #24325, #17522, #25976, #14917 ) ) ;
#1441 = UNCERTAINTY_MEASURE_WITH_UNIT (LENGTH_MEASURE( 1.000000000000000082E-05 ), #28509, 'distance_accuracy_value', 'NONE');
#1442 = FILL_AREA_STYLE_COLOUR ( '', #28761 ) ;
#1443 = MECHANICAL_DESIGN_GEOMETRIC_PRESENTATION_REPRESENTATION (  '', ( #17930 ), #11543 ) ;
#1444 = ORIENTED_EDGE ( 'NONE', *, *, #30823, .F. ) ;
#1445 = ORIENTED_EDGE ( 'NONE', *, *, #30894, .T. ) ;
#1446 = CARTESIAN_POINT ( 'NONE',  ( 169.1555218785665033, -68.62379932241699976, 5.000000000000000000 ) ) ;
#1447 = CARTESIAN_POINT ( 'NONE',  ( 89.25759651720288446, -63.23826972192026119, 5.000000000000000000 ) ) ;
#1448 = CARTESIAN_POINT ( 'NONE',  ( 26.44511968706196825, 13.72451361890784405, 2.774443286548363474 ) ) ;
#1449 = EDGE_CURVE ( 'NONE', #26125, #14586, #17775, .T. ) ;
#1450 = DIRECTION ( 'NONE',  ( -1.000000000000000000, 0.000000000000000000, 0.000000000000000000 ) ) ;
#1451 = CARTESIAN_POINT ( 'NONE',  ( 18.63657182482136676, 57.91199999999999193, -30.43752784363823594 ) ) ;
#1452 = CIRCLE ( 'NONE', #10373, 2.249999999999998668 ) ;
#1453 = DIRECTION ( 'NONE',  ( -0.7838163814227678827, 0.5656031887318020424, -0.2563687054024642031 ) ) ;
#1454 = AXIS2_PLACEMENT_3D ( 'NONE', #21080, #33186, #14492 ) ;
#1455 = ADVANCED_FACE ( 'NONE', ( #25952 ), #2039, .F. ) ;
#1456 = CARTESIAN_POINT ( 'NONE',  ( 28.01692038284396347, -13.40192701301206490, -4.049912301780257629 ) ) ;
#1457 = UNCERTAINTY_MEASURE_WITH_UNIT (LENGTH_MEASURE( 1.000000000000000082E-05 ), #12581, 'distance_accuracy_value', 'NONE');
#1458 = CARTESIAN_POINT ( 'NONE',  ( 16.58083142340134231, 227.9025787784354122, -9.753701154441777987 ) ) ;
#1459 = CARTESIAN_POINT ( 'NONE',  ( 16.47564587893547738, 5.273994946039254117, -4.624712922048948904 ) ) ;
#1460 = DIRECTION ( 'NONE',  ( 0.000000000000000000, 0.000000000000000000, -1.000000000000000000 ) ) ;
#1461 = ORIENTED_EDGE ( 'NONE', *, *, #5369, .T. ) ;
#1462 = VERTEX_POINT ( 'NONE', #19824 ) ;
#1463 = COLOUR_RGB ( '',0.6862745098039215730, 0.6862745098039215730, 0.6862745098039215730 ) ;
#1464 =( NAMED_UNIT ( * ) SI_UNIT ( $, .STERADIAN. ) SOLID_ANGLE_UNIT ( ) );
#1465 = PLANE ( 'NONE',  #22477 ) ;
#1466 = CARTESIAN_POINT ( 'NONE',  ( 7.250000000000000000, 34.00000000000000000, 0.000000000000000000 ) ) ;
#1467 = DIRECTION ( 'NONE',  ( -4.460489939442540314E-17, -0.7071067811865469066, -0.7071067811865482389 ) ) ;
#1468 = AXIS2_PLACEMENT_3D ( 'NONE', #8450, #17826, #15222 ) ;
#1469 = EDGE_CURVE ( 'NONE', #33565, #15633, #17149, .T. ) ;
#1470 = COLOUR_RGB ( '',0.7529411764705882248, 0.7529411764705882248, 0.7529411764705882248 ) ;
#1471 = ORIENTED_EDGE ( 'NONE', *, *, #24299, .T. ) ;
#1472 = CARTESIAN_POINT ( 'NONE',  ( 2.821494879702846070, -13.78705971408659536, 2.442390027013748632 ) ) ;
#1473 = AXIS2_PLACEMENT_3D ( 'NONE', #13190, #25317, #3623 ) ;
#1474 = CARTESIAN_POINT ( 'NONE',  ( 33.26697772019166877, -12.82151677374427656, 5.623237608391296050 ) ) ;
#1475 = VECTOR ( 'NONE', #7784, 1000.000000000000000 ) ;
#1476 = CARTESIAN_POINT ( 'NONE',  ( 23.40000000000000213, 28.00000000000000000, -6.500000000000000000 ) ) ;
#1477 = ORIENTED_EDGE ( 'NONE', *, *, #33557, .T. ) ;
#1478 = EDGE_CURVE ( 'NONE', #4947, #17319, #32364, .T. ) ;
#1479 = CARTESIAN_POINT ( 'NONE',  ( -14.49999999999999467, 13.74999999999999822, 16.80000000000000071 ) ) ;
#1480 = VECTOR ( 'NONE', #16232, 1000.000000000000000 ) ;
#1481 = DIRECTION ( 'NONE',  ( 0.000000000000000000, 0.000000000000000000, -1.000000000000000000 ) ) ;
#1482 = VERTEX_POINT ( 'NONE', #8411 ) ;
#1483 = CIRCLE ( 'NONE', #16163, 4.444999999999997620 ) ;
#1484 = ORIENTED_EDGE ( 'NONE', *, *, #15391, .F. ) ;
#1485 = LINE ( 'NONE', #16847, #28341 ) ;
#1486 = ORIENTED_EDGE ( 'NONE', *, *, #7991, .T. ) ;
#1487 = AXIS2_PLACEMENT_3D ( 'NONE', #26703, #38991, #36219 ) ;
#1488 = ORIENTED_EDGE ( 'NONE', *, *, #32498, .F. ) ;
#1489 = DIRECTION ( 'NONE',  ( -0.000000000000000000, -0.000000000000000000, 1.000000000000000000 ) ) ;
#1490 = PRESENTATION_LAYER_ASSIGNMENT (  '', '', ( #29496 ) ) ;
#1491 = CARTESIAN_POINT ( 'NONE',  ( 8.011306331109416590, 9.380894568449074100, -3.467341429141167719 ) ) ;
#1492 = FILL_AREA_STYLE_COLOUR ( '', #10696 ) ;
#1493 = AXIS2_PLACEMENT_3D ( 'NONE', #23340, #7813, #1632 ) ;
#1494 = EDGE_LOOP ( 'NONE', ( #38922, #19077, #23890, #3283, #26036 ) ) ;
#1495 = ORIENTED_EDGE ( 'NONE', *, *, #31793, .T. ) ;
#1496 = DIRECTION ( 'NONE',  ( 1.000000000000000000, 0.000000000000000000, 0.000000000000000000 ) ) ;
#1497 = UNCERTAINTY_MEASURE_WITH_UNIT (LENGTH_MEASURE( 1.000000000000000082E-05 ), #6353, 'distance_accuracy_value', 'NONE');
#1498 = SURFACE_SIDE_STYLE ('',( #4486 ) ) ;
#1499 = FACE_BOUND ( 'NONE', #18314, .T. ) ;
#1500 = CYLINDRICAL_SURFACE ( 'NONE', #35205, 1.650000000000012568 ) ;
#1501 = CARTESIAN_POINT ( 'NONE',  ( 29.18494900734942377, 57.91199999999999193, -3.268411285269756661 ) ) ;
#1503 = ORIENTED_EDGE ( 'NONE', *, *, #7097, .T. ) ;
#1502 =( NAMED_UNIT ( * ) SI_UNIT ( $, .STERADIAN. ) SOLID_ANGLE_UNIT ( ) );
#1504 = AXIS2_PLACEMENT_3D ( 'NONE', #14455, #1514, #13873 ) ;
#1505 = EDGE_LOOP ( 'NONE', ( #17386, #4102, #547, #9440 ) ) ;
#1506 = EDGE_CURVE ( 'NONE', #17854, #13215, #521, .T. ) ;
#1507 = COLOUR_RGB ( '',0.7529411764705882248, 0.7529411764705882248, 0.7529411764705882248 ) ;
#1508 = EDGE_CURVE ( 'NONE', #31435, #6978, #20011, .T. ) ;
#1509 = DIRECTION ( 'NONE',  ( 0.8660254037844298258, 0.5000000000000150990, -0.000000000000000000 ) ) ;
#1510 = CARTESIAN_POINT ( 'NONE',  ( -63.24999999998290434, -126.8062842111104800, 0.000000000000000000 ) ) ;
#1511 = CARTESIAN_POINT ( 'NONE',  ( 130.5716608653960691, -63.68021120367065180, 5.000000000000000000 ) ) ;
#1512 = EDGE_CURVE ( 'NONE', #2862, #2743, #5604, .T. ) ;
#1513 = CIRCLE ( 'NONE', #28857, 6.000000000000000000 ) ;
#1514 = DIRECTION ( 'NONE',  ( 0.000000000000000000, -0.000000000000000000, -1.000000000000000000 ) ) ;
#1515 = DIRECTION ( 'NONE',  ( -0.000000000000000000, -0.000000000000000000, 1.000000000000000000 ) ) ;
#1516 = DIRECTION ( 'NONE',  ( 1.000000000000000000, -0.000000000000000000, -0.000000000000000000 ) ) ;
#1517 = SURFACE_STYLE_FILL_AREA ( #8486 ) ;
#1518 = DIRECTION ( 'NONE',  ( 0.000000000000000000, 0.000000000000000000, -1.000000000000000000 ) ) ;
#1519 = AXIS2_PLACEMENT_3D ( 'NONE', #28612, #28789, #22819 ) ;
#1520 = VECTOR ( 'NONE', #6972, 1000.000000000000000 ) ;
#1521 = FILL_AREA_STYLE ('',( #4887 ) ) ;
#1522 = DIRECTION ( 'NONE',  ( 0.000000000000000000, 0.000000000000000000, 1.000000000000000000 ) ) ;
#1523 = SURFACE_STYLE_USAGE ( .BOTH. , #31981 ) ;
#1524 = DIRECTION ( 'NONE',  ( -0.7071067811865473507, -0.7071067811865477948, -0.000000000000000000 ) ) ;
#1525 = EDGE_LOOP ( 'NONE', ( #18682, #21154, #25059, #5344 ) ) ;
#1526 = PRESENTATION_STYLE_ASSIGNMENT (( #16498 ) ) ;
#1527 = CARTESIAN_POINT ( 'NONE',  ( 0.000000000000000000, 0.000000000000000000, 5.000000000000000000 ) ) ;
#1528 = ORIENTED_EDGE ( 'NONE', *, *, #31823, .T. ) ;
#1529 = CYLINDRICAL_SURFACE ( 'NONE', #1616, 1.650000000000047207 ) ;
#1531 = VERTEX_POINT ( 'NONE', #33284 ) ;
#1530 = VECTOR ( 'NONE', #27805, 1000.000000000000000 ) ;
#1532 = FILL_AREA_STYLE_COLOUR ( '', #19292 ) ;
#1534 = ORIENTED_EDGE ( 'NONE', *, *, #708, .T. ) ;
#1533 = CARTESIAN_POINT ( 'NONE',  ( -148.5716608653901858, -32.50329666743406420, 0.000000000000000000 ) ) ;
#1535 = LINE ( 'NONE', #7521, #29980 ) ;
#1536 = EDGE_LOOP ( 'NONE', ( #30782, #6725, #19778, #31541 ) ) ;
#1537 = LINE ( 'NONE', #37568, #29744 ) ;
#1538 = AXIS2_PLACEMENT_3D ( 'NONE', #30067, #36216, #8374 ) ;
#1540 = ORIENTED_EDGE ( 'NONE', *, *, #37366, .F. ) ;
#1539 = DIRECTION ( 'NONE',  ( -0.000000000000000000, 0.000000000000000000, 1.000000000000000000 ) ) ;
#1541 = CARTESIAN_POINT ( 'NONE',  ( -16.00000000000000000, 1.959434878635765131E-15, 15.99999999999999289 ) ) ;
#1542 =( NAMED_UNIT ( * ) PLANE_ANGLE_UNIT ( ) SI_UNIT ( $, .RADIAN. ) );
#1543 = DIRECTION ( 'NONE',  ( 1.000000000000000000, 0.000000000000000000, 0.000000000000000000 ) ) ;
#1544 = EDGE_LOOP ( 'NONE', ( #6719, #21500, #24635, #23532 ) ) ;
#1545 = CARTESIAN_POINT ( 'NONE',  ( 60.26094749542986762, 18.52561083905247941, -39.13424044801754320 ) ) ;
#1546 = EDGE_LOOP ( 'NONE', ( #36992, #24514, #20132, #14817 ) ) ;
#1547 =( LENGTH_UNIT ( ) NAMED_UNIT ( * ) SI_UNIT ( .MILLI., .METRE. ) );
#1548 = DIRECTION ( 'NONE',  ( 0.8654463966882066650, -0.4263014703392753457, 0.2631911678722727577 ) ) ;
#1549 = CARTESIAN_POINT ( 'NONE',  ( 120.2081528017149878, -120.2081528017111793, -5.000000000000000000 ) ) ;
#1550 = CARTESIAN_POINT ( 'NONE',  ( 17.52515601211213792, -5.789977962671095213, 11.74539641775697341 ) ) ;
#1552 = ORIENTED_EDGE ( 'NONE', *, *, #8056, .T. ) ;
#1551 = CARTESIAN_POINT ( 'NONE',  ( -2.032523260663383624, -13.85169967237365540, 10.45448430953371677 ) ) ;
#1553 = VERTEX_POINT ( 'NONE', #11800 ) ;
#1554 = CIRCLE ( 'NONE', #38407, 1.650000000000040323 ) ;
#1555 = EDGE_CURVE ( 'NONE', #10331, #30989, #15378, .T. ) ;
#1556 = CARTESIAN_POINT ( 'NONE',  ( 32.11576744872861155, -12.57293130226820388, 6.160693211997541496 ) ) ;
#1557 = CARTESIAN_POINT ( 'NONE',  ( 18.20890039510759806, 228.1495733719291650, -29.46658982090658796 ) ) ;
#1558 = CARTESIAN_POINT ( 'NONE',  ( 10.64444444435882176, -6.429420546253112434, -17.88888888896526552 ) ) ;
#1559 = FACE_OUTER_BOUND ( 'NONE', #6888, .T. ) ;
#1560 =( NAMED_UNIT ( * ) SI_UNIT ( $, .STERADIAN. ) SOLID_ANGLE_UNIT ( ) );
#1561 = AXIS2_PLACEMENT_3D ( 'NONE', #27910, #11780, #36653 ) ;
#1562 = AXIS2_PLACEMENT_3D ( 'NONE', #7808, #8198, #22945 ) ;
#1563 = CARTESIAN_POINT ( 'NONE',  ( -7.000000000000000000, 6.750000000000000000, -7.000000000000000000 ) ) ;
#1564 = CARTESIAN_POINT ( 'NONE',  ( 12.50292271942585209, 0.000000000000000000, 0.000000000000000000 ) ) ;
#1565 = CARTESIAN_POINT ( 'NONE',  ( 23.39999999999995950, -12.39959676763722740, 6.500000000000005329 ) ) ;
#1566 = CIRCLE ( 'NONE', #11766, 0.6349999999999966782 ) ;
#1567 = DIRECTION ( 'NONE',  ( 1.000000000000000000, 0.000000000000000000, -0.000000000000000000 ) ) ;
#1568 = CARTESIAN_POINT ( 'NONE',  ( 55.88000000000000256, 57.91199999999999193, -19.81200000000000117 ) ) ;
#1569 = ORIENTED_EDGE ( 'NONE', *, *, #25018, .F. ) ;
#1570 = VECTOR ( 'NONE', #19196, 1000.000000000000000 ) ;
#1571 = SPHERICAL_SURFACE ( 'NONE', #28163, 2.380999999999999783 ) ;
#1572 = CIRCLE ( 'NONE', #26947, 76.54983443527099496 ) ;
#1573 = DIRECTION ( 'NONE',  ( -0.000000000000000000, 1.000000000000000000, -0.000000000000000000 ) ) ;
#1574 = EDGE_LOOP ( 'NONE', ( #24964, #9449, #30007, #19122 ) ) ;
#1575 = LINE ( 'NONE', #38760, #13681 ) ;
#1576 = ORIENTED_EDGE ( 'NONE', *, *, #20782, .T. ) ;
#1577 = CIRCLE ( 'NONE', #4755, 1.649999999999818279 ) ;
#1578 = DIRECTION ( 'NONE',  ( 0.000000000000000000, -1.000000000000000000, 0.000000000000000000 ) ) ;
#1579 = ORIENTED_EDGE ( 'NONE', *, *, #8669, .F. ) ;
#1580 = PLANE ( 'NONE',  #17979 ) ;
#1581 = CARTESIAN_POINT ( 'NONE',  ( 0.000000000000000000, 0.000000000000000000, 0.000000000000000000 ) ) ;
#1582 = COLOUR_RGB ( '',0.7529411764705882248, 0.7529411764705882248, 0.7529411764705882248 ) ;
#1583 = CONICAL_SURFACE ( 'NONE', #34045, 13.00000000000000000, 0.7853981633974476129 ) ;
#1584 = CARTESIAN_POINT ( 'NONE',  ( 37.45533905932719421, -35.35533905932755516, 5.000000000000000000 ) ) ;
#1585 = CARTESIAN_POINT ( 'NONE',  ( 3.108624468950433974E-15, 8.572527594031438677E-16, -6.999999999999987566 ) ) ;
#1586 = FACE_BOUND ( 'NONE', #113, .T. ) ;
#1587 = ORIENTED_EDGE ( 'NONE', *, *, #8000, .F. ) ;
#1588 = EDGE_CURVE ( 'NONE', #7675, #23388, #35859, .T. ) ;
#1589 = DIRECTION ( 'NONE',  ( 7.395570986446992244E-32, -1.000000000000000000, -2.306301108403716850E-32 ) ) ;
#1590 = ORIENTED_EDGE ( 'NONE', *, *, #3147, .T. ) ;
#1591 = ORIENTED_EDGE ( 'NONE', *, *, #33622, .F. ) ;
#1592 = DIRECTION ( 'NONE',  ( 0.000000000000000000, -0.000000000000000000, 1.000000000000000000 ) ) ;
#1593 = ADVANCED_FACE ( 'NONE', ( #29716 ), #12400, .F. ) ;
#1594 = AXIS2_PLACEMENT_3D ( 'NONE', #34016, #3956, #19124 ) ;
#1595 = DIRECTION ( 'NONE',  ( 3.723240909602220107E-17, 5.551115123125802424E-17, 0.9999999999999994449 ) ) ;
#1596 = SURFACE_SIDE_STYLE ('',( #10963 ) ) ;
#1597 = CARTESIAN_POINT ( 'NONE',  ( 16.65560918400173307, 3.775966309478610672, -12.52177751428412478 ) ) ;
#1599 = ORIENTED_EDGE ( 'NONE', *, *, #26976, .T. ) ;
#1598 = CARTESIAN_POINT ( 'NONE',  ( 18.90292271942584534, 37.21779419603468142, -5.000000000000000000 ) ) ;
#1600 = ORIENTED_EDGE ( 'NONE', *, *, #35276, .T. ) ;
#1601 = EDGE_CURVE ( 'NONE', #19358, #12740, #20898, .T. ) ;
#1602 = CIRCLE ( 'NONE', #21361, 0.5080000000000056692 ) ;
#1603 = FILL_AREA_STYLE ('',( #7781 ) ) ;
#1604 =( NAMED_UNIT ( * ) SI_UNIT ( $, .STERADIAN. ) SOLID_ANGLE_UNIT ( ) );
#1605 = SURFACE_STYLE_FILL_AREA ( #35634 ) ;
#1606 = SURFACE_SIDE_STYLE ('',( #19586 ) ) ;
#1607 = CARTESIAN_POINT ( 'NONE',  ( 71.88200000000000500, 0.000000000000000000, -23.85060000000000002 ) ) ;
#1608 =( NAMED_UNIT ( * ) SI_UNIT ( $, .STERADIAN. ) SOLID_ANGLE_UNIT ( ) );
#1609 = DIRECTION ( 'NONE',  ( -0.000000000000000000, 0.000000000000000000, 1.000000000000000000 ) ) ;
#1610 = VECTOR ( 'NONE', #13060, 1000.000000000000000 ) ;
#1611 = CARTESIAN_POINT ( 'NONE',  ( 18.91904125440297335, 7.762011972087544898, -10.50085602285449227 ) ) ;
#1612 =( LENGTH_UNIT ( ) NAMED_UNIT ( * ) SI_UNIT ( .MILLI., .METRE. ) );
#1613 = LINE ( 'NONE', #4228, #6761 ) ;
#1614 = CARTESIAN_POINT ( 'NONE',  ( 18.64600165692498734, 60.95999999999999375, -32.98038626149465102 ) ) ;
#1615 = PRESENTATION_LAYER_ASSIGNMENT (  '', '', ( #23876 ) ) ;
#1616 = AXIS2_PLACEMENT_3D ( 'NONE', #14082, #26224, #5283 ) ;
#1617 = CARTESIAN_POINT ( 'NONE',  ( 29.41373212643824431, 64.24339012069704324, -9.181941842096556172 ) ) ;
#1618 = CARTESIAN_POINT ( 'NONE',  ( 61.02269300550008779, 13.67327117742781439, -52.09291873974772358 ) ) ;
#1619 = DIRECTION ( 'NONE',  ( 1.000000000000000000, 0.000000000000000000, 0.000000000000000000 ) ) ;
#1620 = CARTESIAN_POINT ( 'NONE',  ( 2.988968493242741609, -9.645512969475850795, -2.645801731561392423 ) ) ;
#1621 = ADVANCED_FACE ( 'NONE', ( #11999 ), #26741, .F. ) ;
#1622 = ORIENTED_EDGE ( 'NONE', *, *, #23802, .F. ) ;
#1623 = VERTEX_POINT ( 'NONE', #2445 ) ;
#1624 = CARTESIAN_POINT ( 'NONE',  ( 36.50000000000000000, 0.000000000000000000, 0.000000000000000000 ) ) ;
#1625 = CARTESIAN_POINT ( 'NONE',  ( 10.63717255717255306, 0.9999999999999986677, 10.65291629916096028 ) ) ;
#1626 = CARTESIAN_POINT ( 'NONE',  ( 50.00000000000000000, 0.000000000000000000, 0.000000000000000000 ) ) ;
#1627 = CARTESIAN_POINT ( 'NONE',  ( -135.8953908048218864, -78.45924046279336039, -5.000000000000000000 ) ) ;
#1628 =( GEOMETRIC_REPRESENTATION_CONTEXT ( 3 ) GLOBAL_UNCERTAINTY_ASSIGNED_CONTEXT ( ( #34509 ) ) GLOBAL_UNIT_ASSIGNED_CONTEXT ( ( #33150, #30188, #33363 ) ) REPRESENTATION_CONTEXT ( 'NONE', 'WORKASPACE' ) );
#1629 = DIRECTION ( 'NONE',  ( 0.000000000000000000, 0.000000000000000000, 1.000000000000000000 ) ) ;
#1630 = CARTESIAN_POINT ( 'NONE',  ( 18.69850785942738369, -7.507224950051041290, 10.69776083979698100 ) ) ;
#1631 = EDGE_CURVE ( 'NONE', #36129, #26559, #21614, .T. ) ;
#1632 = DIRECTION ( 'NONE',  ( 0.000000000000000000, 0.000000000000000000, -1.000000000000000000 ) ) ;
#1633 = DIRECTION ( 'NONE',  ( 1.000000000000000000, 0.000000000000000000, 0.000000000000000000 ) ) ;
#1634 = CARTESIAN_POINT ( 'NONE',  ( 1.000000000000000888, 0.000000000000000000, 0.000000000000000000 ) ) ;
#1635 = ORIENTED_EDGE ( 'NONE', *, *, #35058, .F. ) ;
#1636 = ADVANCED_FACE ( 'NONE', ( #30316 ), #15190, .F. ) ;
#1637 = CARTESIAN_POINT ( 'NONE',  ( 26.63064600184718600, -13.67705768812268197, 2.997048546052955675 ) ) ;
#1638 = ORIENTED_EDGE ( 'NONE', *, *, #10538, .T. ) ;
#1639 = ORIENTED_EDGE ( 'NONE', *, *, #38093, .T. ) ;
#1640 = EDGE_CURVE ( 'NONE', #36333, #31771, #33087, .T. ) ;
#1641 = CARTESIAN_POINT ( 'NONE',  ( 25.50411112711568862, 13.99867865663300392, 0.3539610668983531050 ) ) ;
#1642 =( GEOMETRIC_REPRESENTATION_CONTEXT ( 3 ) GLOBAL_UNCERTAINTY_ASSIGNED_CONTEXT ( ( #38046 ) ) GLOBAL_UNIT_ASSIGNED_CONTEXT ( ( #25023, #9492, #10284 ) ) REPRESENTATION_CONTEXT ( 'NONE', 'WORKASPACE' ) );
#1643 = DIRECTION ( 'NONE',  ( -0.000000000000000000, 1.000000000000000000, -0.000000000000000000 ) ) ;
#1644 = SURFACE_STYLE_USAGE ( .BOTH. , #34902 ) ;
#1645 = DIRECTION ( 'NONE',  ( 0.000000000000000000, 0.000000000000000000, -1.000000000000000000 ) ) ;
#1646 = VECTOR ( 'NONE', #30397, 1000.000000000000000 ) ;
#1647 =( GEOMETRIC_REPRESENTATION_CONTEXT ( 3 ) GLOBAL_UNCERTAINTY_ASSIGNED_CONTEXT ( ( #19854 ) ) GLOBAL_UNIT_ASSIGNED_CONTEXT ( ( #36851, #30895, #33273 ) ) REPRESENTATION_CONTEXT ( 'NONE', 'WORKASPACE' ) );
#1648 = DIRECTION ( 'NONE',  ( 0.1440299783112002907, -0.9438474116406601055, -0.2973338677091822424 ) ) ;
#1649 = PRESENTATION_STYLE_ASSIGNMENT (( #28938 ) ) ;
#1650 = EDGE_CURVE ( 'NONE', #32137, #38383, #27533, .T. ) ;
#1651 = CARTESIAN_POINT ( 'NONE',  ( 15.60704010757383209, 233.5528142545459787, -9.935096197788180206 ) ) ;
#1652 = CARTESIAN_POINT ( 'NONE',  ( 16.89202112844385084, 6.050605051512998322, -3.527272808156035389 ) ) ;
#1653 = EDGE_CURVE ( 'NONE', #1135, #4137, #39029, .T. ) ;
#1654 = CARTESIAN_POINT ( 'NONE',  ( 9.000000000000005329, 2.809403599189562062, 13.26546975018548480 ) ) ;
#1655 = VECTOR ( 'NONE', #20316, 1000.000000000000000 ) ;
#1656 = ORIENTED_EDGE ( 'NONE', *, *, #34962, .F. ) ;
#1657 = ORIENTED_EDGE ( 'NONE', *, *, #16243, .F. ) ;
#1658 = CARTESIAN_POINT ( 'NONE',  ( 25.97280742185930436, 182.2338207147102480, 5.000000000000000000 ) ) ;
#1659 = VECTOR ( 'NONE', #13874, 1000.000000000000000 ) ;
#1660 = EDGE_CURVE ( 'NONE', #21701, #17697, #14609, .T. ) ;
#1661 = FILL_AREA_STYLE_COLOUR ( '', #32588 ) ;
#1662 = DIRECTION ( 'NONE',  ( 1.000000000000000000, 0.000000000000000000, 0.000000000000000000 ) ) ;
#1663 = CARTESIAN_POINT ( 'NONE',  ( 28.43869119610384999, -8.000000000000000000, -2.001168574907299824 ) ) ;
#1664 = VECTOR ( 'NONE', #30771, 1000.000000000000000 ) ;
#1665 = VECTOR ( 'NONE', #20747, 1000.000000000000000 ) ;
#1666 = EDGE_CURVE ( 'NONE', #21884, #10317, #37451, .T. ) ;
#1667 =( GEOMETRIC_REPRESENTATION_CONTEXT ( 3 ) GLOBAL_UNCERTAINTY_ASSIGNED_CONTEXT ( ( #663 ) ) GLOBAL_UNIT_ASSIGNED_CONTEXT ( ( #30519, #6391, #9592 ) ) REPRESENTATION_CONTEXT ( 'NONE', 'WORKASPACE' ) );
#1668 = VERTEX_POINT ( 'NONE', #1220 ) ;
#1669 = CARTESIAN_POINT ( 'NONE',  ( 32.70149073779417392, -12.68905193368193096, 5.915753352155356914 ) ) ;
#1670 = ADVANCED_FACE ( 'NONE', ( #6983 ), #31070, .F. ) ;
#1671 = CARTESIAN_POINT ( 'NONE',  ( 35.19991136684647159, 57.91199999999999193, -7.140915478714106257 ) ) ;
#1672 = EDGE_LOOP ( 'NONE', ( #7593, #34089, #4348, #12445, #24122, #33779 ) ) ;
#1673 =( REPRESENTATION_RELATIONSHIP ('NONE','NONE', #37971, #19207 ) REPRESENTATION_RELATIONSHIP_WITH_TRANSFORMATION ( #9597 )SHAPE_REPRESENTATION_RELATIONSHIP( ) );
#1674 = VECTOR ( 'NONE', #1937, 1000.000000000000000 ) ;
#1675 =( NAMED_UNIT ( * ) PLANE_ANGLE_UNIT ( ) SI_UNIT ( $, .RADIAN. ) );
#1676 = DIRECTION ( 'NONE',  ( -0.000000000000000000, -1.000000000000000000, -0.000000000000000000 ) ) ;
#1677 = VERTEX_POINT ( 'NONE', #3432 ) ;
#1678 = FACE_BOUND ( 'NONE', #29652, .T. ) ;
#1679 = EDGE_CURVE ( 'NONE', #18333, #23176, #38090, .T. ) ;
#1680 = CARTESIAN_POINT ( 'NONE',  ( 11.25000000000000355, -14.00000000000000000, -8.572714872539368826E-16 ) ) ;
#1681 = ORIENTED_EDGE ( 'NONE', *, *, #37280, .F. ) ;
#1682 = DIRECTION ( 'NONE',  ( 0.000000000000000000, -0.000000000000000000, -1.000000000000000000 ) ) ;
#1683 = ORIENTED_EDGE ( 'NONE', *, *, #22744, .T. ) ;
#1684 = EDGE_CURVE ( 'NONE', #26941, #33865, #7611, .T. ) ;
#1685 = AXIS2_PLACEMENT_3D ( 'NONE', #29584, #21047, #11675 ) ;
#1686 = DIRECTION ( 'NONE',  ( 1.000000000000000000, 0.000000000000000000, 0.000000000000000000 ) ) ;
#1687 = ORIENTED_EDGE ( 'NONE', *, *, #3210, .F. ) ;
#1688 = CARTESIAN_POINT ( 'NONE',  ( 1.111307226797642045E-15, -7.649092805102326587, -3.641484010409119065 ) ) ;
#1689 = DIRECTION ( 'NONE',  ( 1.000000000000000000, 0.000000000000000000, 0.000000000000000000 ) ) ;
#1690 = STYLED_ITEM ( 'NONE', ( #32805 ), #9228 ) ;
#1691 = LINE ( 'NONE', #22627, #2110 ) ;
#1692 = CIRCLE ( 'NONE', #22066, 8.500000000000000000 ) ;
#1693 = ORIENTED_EDGE ( 'NONE', *, *, #8675, .F. ) ;
#1694 = ORIENTED_EDGE ( 'NONE', *, *, #17214, .T. ) ;
#1695 = SURFACE_STYLE_FILL_AREA ( #14053 ) ;
#1696 = EDGE_CURVE ( 'NONE', #10770, #6076, #33880, .T. ) ;
#1697 = FACE_BOUND ( 'NONE', #1056, .T. ) ;
#1698 = ADVANCED_FACE ( 'NONE', ( #34280 ), #4018, .F. ) ;
#1699 =( NAMED_UNIT ( * ) PLANE_ANGLE_UNIT ( ) SI_UNIT ( $, .RADIAN. ) );
#1700 = CARTESIAN_POINT ( 'NONE',  ( 31.36505968255305632, 66.35546783019060513, -35.89991621000386601 ) ) ;
#1702 = ORIENTED_EDGE ( 'NONE', *, *, #11698, .T. ) ;
#1701 = SURFACE_STYLE_USAGE ( .BOTH. , #11255 ) ;
#1703 = AXIS2_PLACEMENT_3D ( 'NONE', #6941, #16338, #28470 ) ;
#1704 = ORIENTED_EDGE ( 'NONE', *, *, #27116, .F. ) ;
#1705 = CARTESIAN_POINT ( 'NONE',  ( 20.24999999999999645, -17.99999999999999289, 24.99999999999999645 ) ) ;
#1706 = STYLED_ITEM ( 'NONE', ( #16860 ), #27492 ) ;
#1707 = DIRECTION ( 'NONE',  ( 1.000000000000000000, 0.000000000000000000, -0.000000000000000000 ) ) ;
#1708 = CARTESIAN_POINT ( 'NONE',  ( 18.03399999999999892, 210.3120000000000118, -19.81200000000000117 ) ) ;
#1709 = ADVANCED_FACE ( 'NONE', ( #31095 ), #6586, .F. ) ;
#1710 = AXIS2_PLACEMENT_3D ( 'NONE', #21217, #15230, #20822 ) ;
#1711 = CARTESIAN_POINT ( 'NONE',  ( -13.36282744282744694, 0.000000000000000000, -6.499999999999996447 ) ) ;
#1712 = LINE ( 'NONE', #7497, #18214 ) ;
#1713 = AXIS2_PLACEMENT_3D ( 'NONE', #15164, #32852, #5574 ) ;
#1714 =( NAMED_UNIT ( * ) SI_UNIT ( $, .STERADIAN. ) SOLID_ANGLE_UNIT ( ) );
#1715 = DIRECTION ( 'NONE',  ( 0.000000000000000000, 0.000000000000000000, -1.000000000000000000 ) ) ;
#1716 = DIRECTION ( 'NONE',  ( 1.000000000000000000, 0.000000000000000000, 0.000000000000000000 ) ) ;
#1717 = AXIS2_PLACEMENT_3D ( 'NONE', #11088, #26814, #20076 ) ;
#1718 = CYLINDRICAL_SURFACE ( 'NONE', #37454, 6.499999999999999112 ) ;
#1719 = CARTESIAN_POINT ( 'NONE',  ( 24.00300000000000011, -17.27200000000000202, -24.00299999999999301 ) ) ;
#1720 = CARTESIAN_POINT ( 'NONE',  ( 23.16921911692134728, 51.33315722219489885, 5.000000000000000000 ) ) ;
#1721 = ADVANCED_FACE ( 'NONE', ( #15783 ), #21955, .F. ) ;
#1722 = LINE ( 'NONE', #10516, #22990 ) ;
#1723 = EDGE_LOOP ( 'NONE', ( #32981, #21058 ) ) ;
#1724 =( GEOMETRIC_REPRESENTATION_CONTEXT ( 3 ) GLOBAL_UNCERTAINTY_ASSIGNED_CONTEXT ( ( #34128 ) ) GLOBAL_UNIT_ASSIGNED_CONTEXT ( ( #17740, #12351, #17937 ) ) REPRESENTATION_CONTEXT ( 'NONE', 'WORKASPACE' ) );
#1725 = FILL_AREA_STYLE_COLOUR ( '', #30564 ) ;
#1726 = ORIENTED_EDGE ( 'NONE', *, *, #29021, .F. ) ;
#1727 = CARTESIAN_POINT ( 'NONE',  ( 95.00000000000000000, -8.000000000000000000, 0.000000000000000000 ) ) ;
#1728 = EDGE_LOOP ( 'NONE', ( #6460, #23569, #25819, #35537, #14670, #22876, #19894, #38960, #3926, #31359, #30516, #29060 ) ) ;
#1729 = ORIENTED_EDGE ( 'NONE', *, *, #36540, .F. ) ;
#1730 = FILL_AREA_STYLE ('',( #31991 ) ) ;
#1731 = ORIENTED_EDGE ( 'NONE', *, *, #11588, .F. ) ;
#1732 = CARTESIAN_POINT ( 'NONE',  ( 41.55440000000000822, 132.0800000000000125, -19.81200000000000117 ) ) ;
#1733 = CIRCLE ( 'NONE', #8784, 13.34499999999999886 ) ;
#1735 = ORIENTED_EDGE ( 'NONE', *, *, #17604, .F. ) ;
#1734 = FILL_AREA_STYLE ('',( #11101 ) ) ;
#1736 = DIRECTION ( 'NONE',  ( -0.000000000000000000, 0.000000000000000000, 1.000000000000000000 ) ) ;
#1737 = CARTESIAN_POINT ( 'NONE',  ( 0.000000000000000000, -6.750000000000001776, 0.000000000000000000 ) ) ;
#1738 =( LENGTH_UNIT ( ) NAMED_UNIT ( * ) SI_UNIT ( .MILLI., .METRE. ) );
#1739 = FILL_AREA_STYLE_COLOUR ( '', #32343 ) ;
#1740 = ORIENTED_EDGE ( 'NONE', *, *, #32286, .T. ) ;
#1741 = CARTESIAN_POINT ( 'NONE',  ( 19.68499999999999162, -10.16000000000000192, -11.55699999999999861 ) ) ;
#1742 = EDGE_LOOP ( 'NONE', ( #26135, #26871, #34217, #3072, #4675, #9304 ) ) ;
#1743 = SURFACE_STYLE_USAGE ( .BOTH. , #4720 ) ;
#1744 = EDGE_CURVE ( 'NONE', #23642, #11539, #1794, .T. ) ;
#1745 = FILL_AREA_STYLE ('',( #4525 ) ) ;
#1746 = CARTESIAN_POINT ( 'NONE',  ( -2749.223580734224925, -95.76679438834911195, 306.7574308026714220 ) ) ;
#1747 = SURFACE_SIDE_STYLE ('',( #38152 ) ) ;
#1748 = PRESENTATION_STYLE_ASSIGNMENT (( #17106 ) ) ;
#1749 = ADVANCED_FACE ( 'NONE', ( #38583 ), #23301, .F. ) ;
#1750 = VECTOR ( 'NONE', #11410, 1000.000000000000000 ) ;
#1751 = PRESENTATION_STYLE_ASSIGNMENT (( #14105 ) ) ;
#1753 = ORIENTED_EDGE ( 'NONE', *, *, #31889, .F. ) ;
#1752 = CARTESIAN_POINT ( 'NONE',  ( 113.6293696749087729, -95.65579992045992697, 5.000000000000000000 ) ) ;
#1754 = ORIENTED_EDGE ( 'NONE', *, *, #16239, .F. ) ;
#1755 = EDGE_CURVE ( 'NONE', #15133, #9843, #32938, .T. ) ;
#1756 = UNCERTAINTY_MEASURE_WITH_UNIT (LENGTH_MEASURE( 1.000000000000000082E-05 ), #1122, 'distance_accuracy_value', 'NONE');
#1757 = CYLINDRICAL_SURFACE ( 'NONE', #31780, 3.047999999999998710 ) ;
#1758 = CARTESIAN_POINT ( 'NONE',  ( 20.11157455765580693, 228.8966454479006813, -29.16324191868685745 ) ) ;
#1759 = DIRECTION ( 'NONE',  ( 0.000000000000000000, -1.000000000000000000, 0.000000000000000000 ) ) ;
#1760 = DIRECTION ( 'NONE',  ( -0.000000000000000000, 0.000000000000000000, 1.000000000000000000 ) ) ;
#1761 = AXIS2_PLACEMENT_3D ( 'NONE', #19825, #4063, #28373 ) ;
#1762 = CARTESIAN_POINT ( 'NONE',  ( 35.19991136684647159, 57.91199999999999193, -7.140915478714099152 ) ) ;
#1763 = DIRECTION ( 'NONE',  ( 1.000000000000000000, 0.000000000000000000, 0.000000000000000000 ) ) ;
#1764 = AXIS2_PLACEMENT_3D ( 'NONE', #2545, #3322, #24228 ) ;
#1765 = DIRECTION ( 'NONE',  ( 0.000000000000000000, 0.000000000000000000, -1.000000000000000000 ) ) ;
#1766 = LINE ( 'NONE', #20127, #11885 ) ;
#1767 =( NAMED_UNIT ( * ) SI_UNIT ( $, .STERADIAN. ) SOLID_ANGLE_UNIT ( ) );
#1768 = AXIS2_PLACEMENT_3D ( 'NONE', #39287, #18066, #6254 ) ;
#1769 =( LENGTH_UNIT ( ) NAMED_UNIT ( * ) SI_UNIT ( .MILLI., .METRE. ) );
#1770 = CIRCLE ( 'NONE', #25333, 1.650000000000040323 ) ;
#1771 =( NAMED_UNIT ( * ) PLANE_ANGLE_UNIT ( ) SI_UNIT ( $, .RADIAN. ) );
#1772 = EDGE_LOOP ( 'NONE', ( #3135, #16906, #8571 ) ) ;
#1773 = CARTESIAN_POINT ( 'NONE',  ( 32.89876459265340714, 12.72837143493251943, 5.832794314864387708 ) ) ;
#1774 = ORIENTED_EDGE ( 'NONE', *, *, #19986, .F. ) ;
#1775 = EDGE_CURVE ( 'NONE', #2197, #14723, #31377, .T. ) ;
#1776 = CARTESIAN_POINT ( 'NONE',  ( 3.048000000000008924, 60.95999999999999375, -8.381999999999999673 ) ) ;
#1777 = ORIENTED_EDGE ( 'NONE', *, *, #28211, .T. ) ;
#1778 = EDGE_CURVE ( 'NONE', #23063, #12458, #15814, .T. ) ;
#1779 = ADVANCED_FACE ( 'NONE', ( #21902 ), #9948, .T. ) ;
#1781 = VERTEX_POINT ( 'NONE', #35238 ) ;
#1780 = FACE_OUTER_BOUND ( 'NONE', #28737, .T. ) ;
#1782 = FILL_AREA_STYLE ('',( #7960 ) ) ;
#1783 = FACE_OUTER_BOUND ( 'NONE', #32320, .T. ) ;
#1784 = FACE_OUTER_BOUND ( 'NONE', #18338, .T. ) ;
#1785 = FACE_BOUND ( 'NONE', #407, .T. ) ;
#1786 = VERTEX_POINT ( 'NONE', #7975 ) ;
#1787 = PRESENTATION_STYLE_ASSIGNMENT (( #16564 ) ) ;
#1788 = ORIENTED_EDGE ( 'NONE', *, *, #35927, .T. ) ;
#1789 = ORIENTED_EDGE ( 'NONE', *, *, #29740, .T. ) ;
#1790 =( LENGTH_UNIT ( ) NAMED_UNIT ( * ) SI_UNIT ( .MILLI., .METRE. ) );
#1791 =( NAMED_UNIT ( * ) PLANE_ANGLE_UNIT ( ) SI_UNIT ( $, .RADIAN. ) );
#1792 = SURFACE_STYLE_USAGE ( .BOTH. , #20331 ) ;
#1793 =( LENGTH_UNIT ( ) NAMED_UNIT ( * ) SI_UNIT ( .MILLI., .METRE. ) );
#1794 = LINE ( 'NONE', #16763, #5593 ) ;
#1796 = ORIENTED_EDGE ( 'NONE', *, *, #1601, .T. ) ;
#1795 = CARTESIAN_POINT ( 'NONE',  ( 0.000000000000000000, -6.750000000000000000, -6.250000000000000000 ) ) ;
#1797 = ORIENTED_EDGE ( 'NONE', *, *, #10299, .T. ) ;
#1798 = CONTEXT_DEPENDENT_SHAPE_REPRESENTATION ( #36512, #37723 ) ;
#1799 = VECTOR ( 'NONE', #33493, 1000.000000000000000 ) ;
#1800 = CIRCLE ( 'NONE', #34858, 1.000000000000000888 ) ;
#1801 = UNCERTAINTY_MEASURE_WITH_UNIT (LENGTH_MEASURE( 1.000000000000000082E-05 ), #35324, 'distance_accuracy_value', 'NONE');
#1802 =( NAMED_UNIT ( * ) SI_UNIT ( $, .STERADIAN. ) SOLID_ANGLE_UNIT ( ) );
#1803 = FACE_OUTER_BOUND ( 'NONE', #15929, .T. ) ;
#1804 = DIRECTION ( 'NONE',  ( 4.017423520094534692E-16, -0.000000000000000000, -1.000000000000000000 ) ) ;
#1805 = FACE_OUTER_BOUND ( 'NONE', #30945, .T. ) ;
#1806 = PRODUCT_DEFINITION_SHAPE ( 'NONE', 'NONE',  #39313 ) ;
#1807 = COLOUR_RGB ( '',0.7529411764705882248, 0.7529411764705882248, 0.7529411764705882248 ) ;
#1808 = CARTESIAN_POINT ( 'NONE',  ( 26.63064600184713271, 13.67705768812267841, -2.997048546052941020 ) ) ;
#1809 = CARTESIAN_POINT ( 'NONE',  ( 16.07035211538074648, 0.3827561612079732334, -13.04432846841005400 ) ) ;
#1810 = DIRECTION ( 'NONE',  ( 0.000000000000000000, 0.000000000000000000, -1.000000000000000000 ) ) ;
#1811 = FACE_OUTER_BOUND ( 'NONE', #2782, .T. ) ;
#1812 = EDGE_CURVE ( 'NONE', #9839, #31089, #38390, .T. ) ;
#1813 = CARTESIAN_POINT ( 'NONE',  ( 28.03011469752739160, 64.83013341750884706, -7.831787154358865521 ) ) ;
#1814 = DIRECTION ( 'NONE',  ( 0.000000000000000000, 0.000000000000000000, -1.000000000000000000 ) ) ;
#1815 = CARTESIAN_POINT ( 'NONE',  ( -135.8953908048218864, -78.45924046279336039, 5.000000000000000000 ) ) ;
#1816 = CARTESIAN_POINT ( 'NONE',  ( 5.472609675932694095, -9.176645556628255207, 3.973966573947708802 ) ) ;
#1817 = ORIENTED_EDGE ( 'NONE', *, *, #29521, .F. ) ;
#1818 = VERTEX_POINT ( 'NONE', #4958 ) ;
#1819 = CYLINDRICAL_SURFACE ( 'NONE', #34333, 14.00000000000000000 ) ;
#1820 = ADVANCED_FACE ( 'NONE', ( #1993, #14156 ), #35432, .F. ) ;
#1821 = DIRECTION ( 'NONE',  ( 0.03628787294659933244, -0.9986788218780439097, 0.03638407631497130729 ) ) ;
#1822 = CIRCLE ( 'NONE', #31706, 1.650000000000045430 ) ;
#1823 = VECTOR ( 'NONE', #10334, 1000.000000000000000 ) ;
#1824 = VECTOR ( 'NONE', #17602, 1000.000000000000000 ) ;
#1825 = CARTESIAN_POINT ( 'NONE',  ( 30.86304597370500602, 12.42303927122698326, 6.455785748774023780 ) ) ;
#1826 =( GEOMETRIC_REPRESENTATION_CONTEXT ( 3 ) GLOBAL_UNCERTAINTY_ASSIGNED_CONTEXT ( ( #22585 ) ) GLOBAL_UNIT_ASSIGNED_CONTEXT ( ( #2843, #39026, #3229 ) ) REPRESENTATION_CONTEXT ( 'NONE', 'WORKASPACE' ) );
#1827 = CARTESIAN_POINT ( 'NONE',  ( 28.98891425189339799, 58.37815547562345131, 0.000000000000000000 ) ) ;
#1828 = DIRECTION ( 'NONE',  ( -1.000000000000000000, 7.395570986446998813E-32, -4.440892098500628134E-16 ) ) ;
#1829 = CARTESIAN_POINT ( 'NONE',  ( 72.26093820301132098, 2.946400000000000130, -19.81200000000000117 ) ) ;
#1830 = VECTOR ( 'NONE', #4693, 1000.000000000000000 ) ;
#1831 =( NAMED_UNIT ( * ) SI_UNIT ( $, .STERADIAN. ) SOLID_ANGLE_UNIT ( ) );
#1832 = EDGE_LOOP ( 'NONE', ( #7318, #28966, #12944, #20314 ) ) ;
#1833 =( BOUNDED_SURFACE ( )  B_SPLINE_SURFACE ( 3, 2, ( 
 ( #19045, #10644, #31151 ),
 ( #18844, #3873, #674 ),
 ( #37312, #16034, #16433 ),
 ( #22205, #25764, #3678 ),
 ( #12846, #37676, #7042 ),
 ( #31730, #10445, #22773 ),
 ( #10248, #28375, #19233 ),
 ( #25376, #28751, #22586 ),
 ( #37499, #34709, #1458 ),
 ( #16816, #38059, #35671 ),
 ( #17397, #29722, #38638 ),
 ( #17603, #38830, #23158 ),
 ( #20580, #29524, #20017 ),
 ( #32482, #5009, #32299 ),
 ( #5202, #29320, #11604 ),
 ( #11214, #5404, #10836 ),
 ( #2450, #11406, #14207 ),
 ( #17009, #26152, #8417 ),
 ( #29125, #17200, #23358 ),
 ( #35106, #35298, #14595 ),
 ( #13814, #20386, #1848 ),
 ( #14011, #38246, #7638 ),
 ( #11020, #2045, #22966 ),
 ( #26749, #2251, #34908 ),
 ( #20201, #14405, #26359 ),
 ( #35487, #32687, #19827 ),
 ( #31920, #38443, #32119 ),
 ( #4634, #7831, #28940 ),
 ( #4826, #1651, #25956 ),
 ( #8035, #8221, #26555 ),
 ( #23542, #23739, #27540 ),
 ( #12405, #9399, #21568 ),
 ( #30115, #8629, #18585 ),
 ( #39230, #5608, #24533 ) ),
 .UNSPECIFIED., .F., .F., .F. ) 
 B_SPLINE_SURFACE_WITH_KNOTS ( ( 4, 2, 2, 2, 2, 2, 2, 2, 2, 2, 2, 2, 2, 2, 2, 2, 4 ),
 ( 3, 3 ),
 ( 0.000000000000000000, 0.0007380634644939712379, 0.001476126928987942476, 0.002214190393481913714, 0.002952253857975884951, 0.003690317322469856189, 0.004428380786963827427, 0.005166444251457798231, 0.005904507715951769903, 0.006642571180445741574, 0.007380634644939712379, 0.008118698109433683183, 0.008856761573927654854, 0.009594825038421624791, 0.01033288850291559646, 0.01107095196740956813, 0.01180901543190353981 ),
 ( 0.000000000000000000, 1.000000000000000000 ),
 .UNSPECIFIED. ) 
 GEOMETRIC_REPRESENTATION_ITEM ( )  RATIONAL_B_SPLINE_SURFACE ( (
 ( 1.000000000000000000, 0.6909058120486231136, 1.000000000000000000),
 ( 1.000000000000000000, 0.6968752070732707748, 1.000000000000000000),
 ( 1.000000000000000000, 0.7012704635771050965, 1.000000000000000000),
 ( 1.000000000000000000, 0.7066690904393656547, 1.000000000000000000),
 ( 1.000000000000000000, 0.7076561292583511964, 1.000000000000000000),
 ( 1.000000000000000000, 0.7059541667718598479, 1.000000000000000000),
 ( 1.000000000000000000, 0.7033228543149214751, 1.000000000000000000),
 ( 1.000000000000000000, 0.6947418056722998170, 1.000000000000000000),
 ( 1.000000000000000000, 0.6887474343862616255, 1.000000000000000000),
 ( 1.000000000000000000, 0.6744127906719108445, 1.000000000000000000),
 ( 1.000000000000000000, 0.6659892389998194329, 1.000000000000000000),
 ( 1.000000000000000000, 0.6475120729900214478, 1.000000000000000000),
 ( 1.000000000000000000, 0.6376776819212223169, 1.000000000000000000),
 ( 1.000000000000000000, 0.6177929588741691846, 1.000000000000000000),
 ( 1.000000000000000000, 0.6076351393571655102, 1.000000000000000000),
 ( 1.000000000000000000, 0.5889668818329714117, 1.000000000000000000),
 ( 1.000000000000000000, 0.5804205757568664525, 1.000000000000000000),
 ( 1.000000000000000000, 0.5661718396938278941, 1.000000000000000000),
 ( 1.000000000000000000, 0.5605124963569593222, 1.000000000000000000),
 ( 1.000000000000000000, 0.5536791337009737690, 1.000000000000000000),
 ( 1.000000000000000000, 0.5524013651730800278, 1.000000000000000000),
 ( 1.000000000000000000, 0.5545384818377004921, 1.000000000000000000),
 ( 1.000000000000000000, 0.5579492190207731017, 1.000000000000000000),
 ( 1.000000000000000000, 0.5685367997466390655, 1.000000000000000000),
 ( 1.000000000000000000, 0.5758178495483249337, 1.000000000000000000),
 ( 1.000000000000000000, 0.5925812219877405473, 1.000000000000000000),
 ( 1.000000000000000000, 0.6020135112296638447, 1.000000000000000000),
 ( 1.000000000000000000, 0.6217231396767211038, 1.000000000000000000),
 ( 1.000000000000000000, 0.6319636432383342051, 1.000000000000000000),
 ( 1.000000000000000000, 0.6514062827523114940, 1.000000000000000000),
 ( 1.000000000000000000, 0.6607185643618562754, 1.000000000000000000),
 ( 1.000000000000000000, 0.6776224220576452240, 1.000000000000000000),
 ( 1.000000000000000000, 0.6849248483371802587, 1.000000000000000000),
 ( 1.000000000000000000, 0.6908184468670738321, 1.000000000000000000) ) ) 
 REPRESENTATION_ITEM ( '' )  SURFACE ( )  );
#1834 = PRODUCT_DEFINITION_CONTEXT ( 'detailed design', #21542, 'design' ) ;
#1835 = PLANE ( 'NONE',  #30035 ) ;
#1836 = VERTEX_POINT ( 'NONE', #14354 ) ;
#1837 = EDGE_LOOP ( 'NONE', ( #37192, #10452 ) ) ;
#1838 = DIRECTION ( 'NONE',  ( -0.000000000000000000, -1.000000000000000000, -0.000000000000000000 ) ) ;
#1839 = CARTESIAN_POINT ( 'NONE',  ( 9.000000000000003553, 0.4058892091878020247, -7.856063321710692549 ) ) ;
#1840 =( LENGTH_UNIT ( ) NAMED_UNIT ( * ) SI_UNIT ( .MILLI., .METRE. ) );
#1841 = DIRECTION ( 'NONE',  ( 0.000000000000000000, 0.000000000000000000, -1.000000000000000000 ) ) ;
#1842 = DIRECTION ( 'NONE',  ( -0.000000000000000000, -0.000000000000000000, -1.000000000000000000 ) ) ;
#1843 = CARTESIAN_POINT ( 'NONE',  ( 26.98577606462346168, 60.95999999999999375, -4.626546860602598343 ) ) ;
#1844 = CIRCLE ( 'NONE', #5005, 1.650000000009615997 ) ;
#1845 = SHAPE_DEFINITION_REPRESENTATION ( #31993, #27094 ) ;
#1846 = PRESENTATION_STYLE_ASSIGNMENT (( #4446 ) ) ;
#1847 = UNCERTAINTY_MEASURE_WITH_UNIT (LENGTH_MEASURE( 1.000000000000000082E-05 ), #6140, 'distance_accuracy_value', 'NONE');
#1848 = CARTESIAN_POINT ( 'NONE',  ( 14.08243206964275984, 231.3167282979854633, -10.45193155861361944 ) ) ;
#1849 =( LENGTH_UNIT ( ) NAMED_UNIT ( * ) SI_UNIT ( .MILLI., .METRE. ) );
#1850 = CARTESIAN_POINT ( 'NONE',  ( 30.00000000000000000, -12.88000000000000256, 0.000000000000000000 ) ) ;
#1851 = ADVANCED_FACE ( 'NONE', ( #8368 ), #20926, .F. ) ;
#1852 = VERTEX_POINT ( 'NONE', #17742 ) ;
#1853 = ORIENTED_EDGE ( 'NONE', *, *, #1874, .T. ) ;
#1854 = DIRECTION ( 'NONE',  ( 1.000000000000000000, 0.000000000000000000, 0.000000000000000000 ) ) ;
#1855 = CARTESIAN_POINT ( 'NONE',  ( 74.44284000033213999, 0.000000000000000000, -23.27473391851384221 ) ) ;
#1856 = SURFACE_SIDE_STYLE ('',( #7841 ) ) ;
#1857 = CIRCLE ( 'NONE', #21584, 6.250000000000000000 ) ;
#1858 = CARTESIAN_POINT ( 'NONE',  ( -17.99999999999999289, -18.00000000000000000, 30.00000000000000000 ) ) ;
#1859 =( GEOMETRIC_REPRESENTATION_CONTEXT ( 3 ) GLOBAL_UNCERTAINTY_ASSIGNED_CONTEXT ( ( #17845 ) ) GLOBAL_UNIT_ASSIGNED_CONTEXT ( ( #7632, #11398, #16810 ) ) REPRESENTATION_CONTEXT ( 'NONE', 'WORKASPACE' ) );
#1860 = LINE ( 'NONE', #32699, #21533 ) ;
#1861 = VECTOR ( 'NONE', #3718, 1000.000000000000000 ) ;
#1862 = PRODUCT_DEFINITION ( 'BILINMEYEN', '', #14500, #15421 ) ;
#1863 = COLOUR_RGB ( '',0.7529411764705882248, 0.7529411764705882248, 0.7529411764705882248 ) ;
#1864 = ADVANCED_FACE ( 'NONE', ( #6265, #33038 ), #30476, .T. ) ;
#1865 = ADVANCED_FACE ( 'NONE', ( #15144 ), #14941, .F. ) ;
#1866 = AXIS2_PLACEMENT_3D ( 'NONE', #14132, #22709, #13736 ) ;
#1867 = AXIS2_PLACEMENT_3D ( 'NONE', #14360, #25911, #37832 ) ;
#1868 = ORIENTED_EDGE ( 'NONE', *, *, #17203, .T. ) ;
#1869 = CARTESIAN_POINT ( 'NONE',  ( 1.999999999999997780, -14.00000000000000000, 0.2658571465835649628 ) ) ;
#1871 = EDGE_CURVE ( 'NONE', #37988, #20279, #33451, .T. ) ;
#1870 = CARTESIAN_POINT ( 'NONE',  ( 35.15819396480758030, -13.42789666866874754, -3.977707851143831075 ) ) ;
#1872 = DIRECTION ( 'NONE',  ( 0.000000000000000000, 0.000000000000000000, -1.000000000000000000 ) ) ;
#1873 = CYLINDRICAL_SURFACE ( 'NONE', #7909, 0.9000000000000014655 ) ;
#1874 = EDGE_CURVE ( 'NONE', #4335, #32137, #2904, .T. ) ;
#1875 = CARTESIAN_POINT ( 'NONE',  ( 15.81149999999999167, -10.16000000000000192, -10.92199999999999882 ) ) ;
#1876 = VERTEX_POINT ( 'NONE', #3003 ) ;
#1877 = SURFACE_STYLE_USAGE ( .BOTH. , #16651 ) ;
#1878 = CARTESIAN_POINT ( 'NONE',  ( 11.22435158916893982, -13.99260479267990753, -0.5241008869677793447 ) ) ;
#1879 = EDGE_LOOP ( 'NONE', ( #29755, #13146 ) ) ;
#1880 = CARTESIAN_POINT ( 'NONE',  ( 31.70170474543677841, 12.50882987392927603, -6.287936983672412161 ) ) ;
#1881 = ORIENTED_EDGE ( 'NONE', *, *, #11243, .F. ) ;
#1882 = VECTOR ( 'NONE', #32185, 1000.000000000000000 ) ;
#1883 = UNCERTAINTY_MEASURE_WITH_UNIT (LENGTH_MEASURE( 1.000000000000000082E-05 ), #6738, 'distance_accuracy_value', 'NONE');
#1884 = ORIENTED_EDGE ( 'NONE', *, *, #16131, .T. ) ;
#1885 = EDGE_LOOP ( 'NONE', ( #13454, #10222 ) ) ;
#1886 = VECTOR ( 'NONE', #17598, 1000.000000000000000 ) ;
#1887 = SURFACE_SIDE_STYLE ('',( #23577 ) ) ;
#1888 = PRESENTATION_LAYER_ASSIGNMENT (  '', '', ( #19110 ) ) ;
#1889 = CARTESIAN_POINT ( 'NONE',  ( 9.973424274457006078, 9.989285784994811124, 0.5301777604595847571 ) ) ;
#1890 = DIRECTION ( 'NONE',  ( 0.000000000000000000, 0.000000000000000000, 1.000000000000000000 ) ) ;
#1891 = FILL_AREA_STYLE_COLOUR ( '', #12343 ) ;
#1892 = EDGE_LOOP ( 'NONE', ( #2503, #19403, #38705, #4951 ) ) ;
#1893 = MECHANICAL_DESIGN_GEOMETRIC_PRESENTATION_REPRESENTATION (  '', ( #17813 ), #25417 ) ;
#1894 = ORIENTED_EDGE ( 'NONE', *, *, #29737, .F. ) ;
#1895 = CARTESIAN_POINT ( 'NONE',  ( 15.36700000000003108, 0.000000000000000000, -30.22599999999999199 ) ) ;
#1896 = CYLINDRICAL_SURFACE ( 'NONE', #27355, 0.6349999999999966782 ) ;
#1897 = FACE_BOUND ( 'NONE', #5504, .T. ) ;
#1898 = CYLINDRICAL_SURFACE ( 'NONE', #26364, 1.250000000000000222 ) ;
#1899 = AXIS2_PLACEMENT_3D ( 'NONE', #35368, #2327, #27414 ) ;
#1900 = ADVANCED_FACE ( 'NONE', ( #27285 ), #6146, .F. ) ;
#1901 = FILL_AREA_STYLE_COLOUR ( '', #5825 ) ;
#1903 = ORIENTED_EDGE ( 'NONE', *, *, #28372, .T. ) ;
#1902 = DIRECTION ( 'NONE',  ( 0.000000000000000000, 1.000000000000000000, 0.000000000000000000 ) ) ;
#1904 = AXIS2_PLACEMENT_3D ( 'NONE', #12709, #24841, #532 ) ;
#1905 = ORIENTED_EDGE ( 'NONE', *, *, #9615, .T. ) ;
#1906 =( LENGTH_UNIT ( ) NAMED_UNIT ( * ) SI_UNIT ( .MILLI., .METRE. ) );
#1907 = CARTESIAN_POINT ( 'NONE',  ( 30.00000000000000000, -12.88000000000000078, 0.000000000000000000 ) ) ;
#1908 = DIRECTION ( 'NONE',  ( -0.000000000000000000, -1.000000000000000000, -0.000000000000000000 ) ) ;
#1909 = ADVANCED_FACE ( 'NONE', ( #22301 ), #34041, .F. ) ;
#1910 = FACE_OUTER_BOUND ( 'NONE', #1832, .T. ) ;
#1911 =( NAMED_UNIT ( * ) PLANE_ANGLE_UNIT ( ) SI_UNIT ( $, .RADIAN. ) );
#1912 = ADVANCED_FACE ( 'NONE', ( #25279 ), #777, .F. ) ;
#1913 = VECTOR ( 'NONE', #19193, 1000.000000000000000 ) ;
#1914 = AXIS2_PLACEMENT_3D ( 'NONE', #22746, #23324, #1619 ) ;
#1915 = DIRECTION ( 'NONE',  ( 0.000000000000000000, -1.000000000000000000, 0.000000000000000000 ) ) ;
#1916 = SURFACE_SIDE_STYLE ('',( #4883 ) ) ;
#1917 = FACE_OUTER_BOUND ( 'NONE', #19281, .T. ) ;
#1918 = CIRCLE ( 'NONE', #1275, 1.650000000000040323 ) ;
#1919 = CYLINDRICAL_SURFACE ( 'NONE', #35539, 4.000000000000000000 ) ;
#1920 = SURFACE_STYLE_USAGE ( .BOTH. , #26020 ) ;
#1921 = CARTESIAN_POINT ( 'NONE',  ( 8.900000000000670042, 0.000000000000000000, 0.000000000000000000 ) ) ;
#1922 = DIRECTION ( 'NONE',  ( 0.3425240690428413282, -0.9395090537756061178, 0.000000000000000000 ) ) ;
#1923 = EDGE_CURVE ( 'NONE', #9746, #29752, #30240, .T. ) ;
#1924 = ORIENTED_EDGE ( 'NONE', *, *, #38864, .T. ) ;
#1925 = EDGE_CURVE ( 'NONE', #5786, #3268, #36332, .T. ) ;
#1926 = CONICAL_SURFACE ( 'NONE', #12785, 1.385210759304353445, 0.05235987755983000091 ) ;
#1927 = PRESENTATION_STYLE_ASSIGNMENT (( #10519 ) ) ;
#1928 = ORIENTED_EDGE ( 'NONE', *, *, #6532, .T. ) ;
#1929 = FILL_AREA_STYLE ('',( #22850 ) ) ;
#1930 = EDGE_LOOP ( 'NONE', ( #25604, #10037, #34714, #12256 ) ) ;
#1931 = MECHANICAL_DESIGN_GEOMETRIC_PRESENTATION_REPRESENTATION (  '', ( #36250 ), #17789 ) ;
#1933 = VERTEX_POINT ( 'NONE', #27884 ) ;
#1932 = DIRECTION ( 'NONE',  ( -0.000000000000000000, 0.000000000000000000, 1.000000000000000000 ) ) ;
#1934 = CARTESIAN_POINT ( 'NONE',  ( 0.2999999999999999889, 0.000000000000000000, 0.000000000000000000 ) ) ;
#1935 = ORIENTED_EDGE ( 'NONE', *, *, #23786, .F. ) ;
#1936 = FACE_BOUND ( 'NONE', #10865, .T. ) ;
#1938 = ORIENTED_EDGE ( 'NONE', *, *, #15513, .F. ) ;
#1937 = DIRECTION ( 'NONE',  ( 7.395570986446992244E-32, -1.000000000000000000, -2.306301108403716850E-32 ) ) ;
#1939 = DIRECTION ( 'NONE',  ( 0.000000000000000000, -1.000000000000000000, 0.000000000000000000 ) ) ;
#1940 = VERTEX_POINT ( 'NONE', #24477 ) ;
#1941 = CIRCLE ( 'NONE', #7025, 2.099999999999997868 ) ;
#1942 = AXIS2_PLACEMENT_3D ( 'NONE', #7316, #26218, #38309 ) ;
#1943 = FACE_OUTER_BOUND ( 'NONE', #358, .T. ) ;
#1944 = EDGE_LOOP ( 'NONE', ( #12101, #13798, #6715, #3609 ) ) ;
#1945 = DIRECTION ( 'NONE',  ( 0.000000000000000000, 0.000000000000000000, 1.000000000000000000 ) ) ;
#1946 = B_SPLINE_CURVE_WITH_KNOTS ( 'NONE', 3,
 ( #23150, #35099, #35666, #8410, #26546, #13615, #29119, #1839, #22768, #7630, #20192, #9007, #33490, #23730, #11799, #35857, #33281, #26739 ),
 .UNSPECIFIED., .F., .F.,
 ( 4, 2, 2, 2, 2, 2, 2, 2, 4 ),
 ( 0.000000000000000000, 0.3926990816987234734, 0.7853981633974469467, 1.178097245096170420, 1.570796326794893893, 1.963495408493617367, 2.356194490192340840, 2.748893571891064092, 3.141592653589787787 ),
 .UNSPECIFIED. ) ;
#1947 = DIRECTION ( 'NONE',  ( -0.1801370976521045886, -0.2704090213308504853, 0.9457428758559950355 ) ) ;
#1948 = PLANE ( 'NONE',  #27610 ) ;
#1949 = CARTESIAN_POINT ( 'NONE',  ( -65.98956930827371536, 4.915091185224707004, 12.12129548916810862 ) ) ;
#1951 = ORIENTED_EDGE ( 'NONE', *, *, #28592, .T. ) ;
#1950 = CARTESIAN_POINT ( 'NONE',  ( 6.250000000000000000, 0.000000000000000000, 8.000000000000000000 ) ) ;
#1952 = ORIENTED_EDGE ( 'NONE', *, *, #35206, .T. ) ;
#1953 = CIRCLE ( 'NONE', #3869, 4.499999999999985789 ) ;
#1954 = CONTEXT_DEPENDENT_SHAPE_REPRESENTATION ( #27402, #28363 ) ;
#1955 = ADVANCED_FACE ( 'NONE', ( #6747 ), #12207, .T. ) ;
#1956 = LINE ( 'NONE', #10745, #2842 ) ;
#1957 = DIRECTION ( 'NONE',  ( 0.000000000000000000, 0.000000000000000000, -1.000000000000000000 ) ) ;
#1959 = ORIENTED_EDGE ( 'NONE', *, *, #33600, .F. ) ;
#1958 = CARTESIAN_POINT ( 'NONE',  ( 0.000000000000000000, 13.02947427324360596, 4.233532822936778572 ) ) ;
#1960 = COLOUR_RGB ( '',0.6862745098039215730, 0.6862745098039215730, 0.6862745098039215730 ) ;
#1961 = CARTESIAN_POINT ( 'NONE',  ( 1.000000000000000888, 0.000000000000000000, 0.000000000000000000 ) ) ;
#1962 = FILL_AREA_STYLE ('',( #17306 ) ) ;
#1963 = CARTESIAN_POINT ( 'NONE',  ( 27.76965353389055124, 66.59045756802446192, -7.501286031912774099 ) ) ;
#1964 =( LENGTH_UNIT ( ) NAMED_UNIT ( * ) SI_UNIT ( .MILLI., .METRE. ) );
#1965 = SURFACE_SIDE_STYLE ('',( #32407 ) ) ;
#1966 = FACE_OUTER_BOUND ( 'NONE', #23650, .T. ) ;
#1967 = MECHANICAL_DESIGN_GEOMETRIC_PRESENTATION_REPRESENTATION (  '', ( #22953 ), #18522 ) ;
#1968 = CARTESIAN_POINT ( 'NONE',  ( 70.20560000000000400, 132.0800000000000125, -19.81200000000000117 ) ) ;
#1969 = ADVANCED_FACE ( 'NONE', ( #3581 ), #36243, .T. ) ;
#1970 = ORIENTED_EDGE ( 'NONE', *, *, #3955, .T. ) ;
#1971 = B_SPLINE_CURVE_WITH_KNOTS ( 'NONE', 3,
 ( #3537, #27638, #34197, #36969, #6900, #31204, #18897, #9700, #6104, #21284, #19102, #3929, #24237, #21866, #31010, #36370, #16088, #33407 ),
 .UNSPECIFIED., .F., .F.,
 ( 4, 2, 2, 2, 2, 2, 2, 2, 4 ),
 ( 0.000000000000000000, 0.0008784035917216867712, 0.001756807183443373542, 0.002635210775165059988, 0.003513614366886747085, 0.004392017958608432880, 0.005270421550330119977, 0.006148825142051805338, 0.007027228733773490700 ),
 .UNSPECIFIED. ) ;
#1972 = CARTESIAN_POINT ( 'NONE',  ( 62.33749375462089404, 13.67327117742781439, -56.99982193729618984 ) ) ;
#1973 = ORIENTED_EDGE ( 'NONE', *, *, #32273, .F. ) ;
#1974 = ORIENTED_EDGE ( 'NONE', *, *, #6839, .T. ) ;
#1975 = CIRCLE ( 'NONE', #15329, 10.00000000000000000 ) ;
#1976 = DIRECTION ( 'NONE',  ( -0.000000000000000000, 0.000000000000000000, 1.000000000000000000 ) ) ;
#1978 = EDGE_CURVE ( 'NONE', #19799, #1058, #30664, .T. ) ;
#1977 = ORIENTED_EDGE ( 'NONE', *, *, #20753, .T. ) ;
#1979 = VECTOR ( 'NONE', #25069, 1000.000000000000000 ) ;
#1981 = ORIENTED_EDGE ( 'NONE', *, *, #34251, .T. ) ;
#1980 = DIRECTION ( 'NONE',  ( 0.000000000000000000, 1.000000000000000000, 0.000000000000000000 ) ) ;
#1982 = CARTESIAN_POINT ( 'NONE',  ( 9.895259394469873016, -13.67350562942114145, 3.011786941733994638 ) ) ;
#1983 = CARTESIAN_POINT ( 'NONE',  ( -0.000000000000000000, -9.891393683959661232, -6.433958139757589123 ) ) ;
#1984 = SURFACE_SIDE_STYLE ('',( #7761 ) ) ;
#1985 = FACE_BOUND ( 'NONE', #25632, .T. ) ;
#1986 = VERTEX_POINT ( 'NONE', #19916 ) ;
#1987 = CYLINDRICAL_SURFACE ( 'NONE', #37651, 6.999999999999985789 ) ;
#1988 = ORIENTED_EDGE ( 'NONE', *, *, #33306, .T. ) ;
#1989 = ORIENTED_EDGE ( 'NONE', *, *, #13524, .T. ) ;
#1990 = CARTESIAN_POINT ( 'NONE',  ( 35.62635642143087011, -13.61481442000993347, -3.281352573667964734 ) ) ;
#1991 = CARTESIAN_POINT ( 'NONE',  ( 30.00000000000000000, -13.25707358356285148, 4.500000000000000000 ) ) ;
#1992 = CARTESIAN_POINT ( 'NONE',  ( 20.72345861584927817, 228.6453383476097372, -10.01275384268587132 ) ) ;
#1993 = FACE_BOUND ( 'NONE', #5443, .T. ) ;
#1995 = ORIENTED_EDGE ( 'NONE', *, *, #24216, .T. ) ;
#1994 = LINE ( 'NONE', #29077, #21746 ) ;
#1996 = EDGE_LOOP ( 'NONE', ( #20047, #18496, #37238, #37721, #25584, #13544 ) ) ;
#1997 = ITEM_DEFINED_TRANSFORMATION ( 'NONE', 'NONE', #17670,  #3540 ) ;
#1998 = COLOUR_RGB ( '',0.7529411764705882248, 0.7529411764705882248, 0.7529411764705882248 ) ;
#1999 = CARTESIAN_POINT ( 'NONE',  ( 8.699999999999999289, 0.000000000000000000, 0.000000000000000000 ) ) ;
#2000 = LINE ( 'NONE', #8175, #13954 ) ;
#2001 = DIRECTION ( 'NONE',  ( -0.000000000000000000, 0.000000000000000000, 1.000000000000000000 ) ) ;
#2002 = LINE ( 'NONE', #3393, #12977 ) ;
#2003 = CARTESIAN_POINT ( 'NONE',  ( 17.50606026567421125, -6.988265568449848253, -0.4684700576065635724 ) ) ;
#2004 = VECTOR ( 'NONE', #23962, 1000.000000000000000 ) ;
#2005 = EDGE_CURVE ( 'NONE', #7058, #12459, #9170, .T. ) ;
#2006 = DIRECTION ( 'NONE',  ( -0.000000000000000000, 0.000000000000000000, 1.000000000000000000 ) ) ;
#2007 = ADVANCED_FACE ( 'NONE', ( #20106, #22872 ), #10543, .T. ) ;
#2008 = FACE_OUTER_BOUND ( 'NONE', #32207, .T. ) ;
#2009 = DIRECTION ( 'NONE',  ( 0.000000000000000000, 0.000000000000000000, -1.000000000000000000 ) ) ;
#2010 = EDGE_CURVE ( 'NONE', #38917, #11528, #15388, .T. ) ;
#2011 = AXIS2_PLACEMENT_3D ( 'NONE', #1934, #14089, #19899 ) ;
#2012 = PRESENTATION_LAYER_ASSIGNMENT (  '', '', ( #10847 ) ) ;
#2013 = AXIS2_PLACEMENT_3D ( 'NONE', #33321, #11626, #8245 ) ;
#2014 = DIRECTION ( 'NONE',  ( 1.000000000000000000, 0.000000000000000000, 0.000000000000000000 ) ) ;
#2015 = DIRECTION ( 'NONE',  ( -0.000000000000000000, -0.000000000000000000, 1.000000000000000000 ) ) ;
#2016 =( NAMED_UNIT ( * ) SI_UNIT ( $, .STERADIAN. ) SOLID_ANGLE_UNIT ( ) );
#2018 = AXIS2_PLACEMENT_3D ( 'NONE', #25197, #31165, #9870 ) ;
#2017 = DIRECTION ( 'NONE',  ( 1.000000000000000000, 0.000000000000000000, 0.000000000000000000 ) ) ;
#2019 = ORIENTED_EDGE ( 'NONE', *, *, #36123, .F. ) ;
#2020 = DIRECTION ( 'NONE',  ( 0.000000000000000000, 0.000000000000000000, -1.000000000000000000 ) ) ;
#2021 = EDGE_LOOP ( 'NONE', ( #33955, #15580, #1639, #22249, #25553, #20904 ) ) ;
#2022 = CIRCLE ( 'NONE', #24288, 1.904999999999997140 ) ;
#2023 = CARTESIAN_POINT ( 'NONE',  ( 17.19871736021884345, -5.150373073409901359, 12.03685949980460279 ) ) ;
#2024 = CARTESIAN_POINT ( 'NONE',  ( 14.79549999999993659, 231.3940000000000055, -9.651999999999997470 ) ) ;
#2025 = CYLINDRICAL_SURFACE ( 'NONE', #2670, 6.250000000000000000 ) ;
#2026 = CARTESIAN_POINT ( 'NONE',  ( 31.64819162389875018, 65.40828715805861293, -3.897427191096132670 ) ) ;
#2027 = DIRECTION ( 'NONE',  ( -0.000000000000000000, -0.000000000000000000, -1.000000000000000000 ) ) ;
#2028 = MECHANICAL_DESIGN_GEOMETRIC_PRESENTATION_REPRESENTATION (  '', ( #24294 ), #32538 ) ;
#2029 = CARTESIAN_POINT ( 'NONE',  ( 65.68425104317111618, 16.00199999999997047, -50.84385802808291999 ) ) ;
#2030 = ORIENTED_EDGE ( 'NONE', *, *, #32033, .T. ) ;
#2031 = CARTESIAN_POINT ( 'NONE',  ( 27.27222097649529076, -13.53272199534560727, 3.590680996581642415 ) ) ;
#2032 = ORIENTED_EDGE ( 'NONE', *, *, #15075, .F. ) ;
#2033 = AXIS2_PLACEMENT_3D ( 'NONE', #17055, #26198, #34956 ) ;
#2034 = ORIENTED_EDGE ( 'NONE', *, *, #9420, .T. ) ;
#2035 = SURFACE_STYLE_FILL_AREA ( #34899 ) ;
#2036 = CIRCLE ( 'NONE', #24298, 3.175000000000002043 ) ;
#2037 = DIRECTION ( 'NONE',  ( -0.7052371156339635183, -0.05138687315144006146, 0.7071067811865512365 ) ) ;
#2038 = CARTESIAN_POINT ( 'NONE',  ( 29.99999999999994316, 12.87999999999999545, -0.8999999999999850342 ) ) ;
#2039 = CYLINDRICAL_SURFACE ( 'NONE', #22240, 1.650000000000043876 ) ;
#2040 = DIRECTION ( 'NONE',  ( 0.000000000000000000, 0.000000000000000000, -1.000000000000000000 ) ) ;
#2041 =( NAMED_UNIT ( * ) SI_UNIT ( $, .STERADIAN. ) SOLID_ANGLE_UNIT ( ) );
#2042 = STYLED_ITEM ( 'NONE', ( #18918 ), #5089 ) ;
#2043 = ADVANCED_FACE ( 'NONE', ( #1171 ), #37580, .F. ) ;
#2044 = APPLICATION_PROTOCOL_DEFINITION ( 'draft international standard', 'automotive_design', 1998, #12870 ) ;
#2045 = CARTESIAN_POINT ( 'NONE',  ( 14.83075834178407959, 231.9126719123955525, -10.14149090237385842 ) ) ;
#2046 = DIRECTION ( 'NONE',  ( -0.000000000000000000, -0.000000000000000000, 1.000000000000000000 ) ) ;
#2047 = ORIENTED_EDGE ( 'NONE', *, *, #17325, .F. ) ;
#2048 = FILL_AREA_STYLE_COLOUR ( '', #30386 ) ;
#2049 = DIRECTION ( 'NONE',  ( -0.4383711467890700209, -0.8987940462991705903, 0.000000000000000000 ) ) ;
#2050 = STYLED_ITEM ( 'NONE', ( #33244 ), #32808 ) ;
#2051 = CARTESIAN_POINT ( 'NONE',  ( 23.40000000000000213, 28.00000000000000000, 6.500000000000000000 ) ) ;
#2052 = EDGE_CURVE ( 'NONE', #18277, #34070, #24264, .T. ) ;
#2053 = VECTOR ( 'NONE', #315, 1000.000000000000000 ) ;
#2054 = CYLINDRICAL_SURFACE ( 'NONE', #21303, 10.00000000000000000 ) ;
#2055 = COLOUR_RGB ( '',0.6862745098039215730, 0.6862745098039215730, 0.6862745098039215730 ) ;
#2056 = LINE ( 'NONE', #26372, #25000 ) ;
#2057 = DIRECTION ( 'NONE',  ( 0.000000000000000000, 1.000000000000000000, 0.000000000000000000 ) ) ;
#2058 = DIRECTION ( 'NONE',  ( -0.8660254037844106190, 0.5000000000000486278, 0.000000000000000000 ) ) ;
#2059 = CIRCLE ( 'NONE', #37026, 3.000000000000000888 ) ;
#2060 = AXIS2_PLACEMENT_3D ( 'NONE', #13609, #7425, #4996 ) ;
#2061 = ORIENTED_EDGE ( 'NONE', *, *, #29871, .F. ) ;
#2062 =( GEOMETRIC_REPRESENTATION_CONTEXT ( 3 ) GLOBAL_UNCERTAINTY_ASSIGNED_CONTEXT ( ( #16623 ) ) GLOBAL_UNIT_ASSIGNED_CONTEXT ( ( #27615, #39305, #15270 ) ) REPRESENTATION_CONTEXT ( 'NONE', 'WORKASPACE' ) );
#2063 = CARTESIAN_POINT ( 'NONE',  ( 3.994454174686857595, -13.56376581071252474, 3.470864622878271799 ) ) ;
#2064 = CARTESIAN_POINT ( 'NONE',  ( 126.7869359285358826, -144.7605056829507930, 5.000000000000000000 ) ) ;
#2065 = TOROIDAL_SURFACE ( 'NONE', #10338, 13.44499999999939988, 0.09999999999940889506 ) ;
#2066 = FACE_OUTER_BOUND ( 'NONE', #2077, .T. ) ;
#2067 =( NAMED_UNIT ( * ) SI_UNIT ( $, .STERADIAN. ) SOLID_ANGLE_UNIT ( ) );
#2068 = ORIENTED_EDGE ( 'NONE', *, *, #5553, .F. ) ;
#2069 = FILL_AREA_STYLE_COLOUR ( '', #2918 ) ;
#2070 = MECHANICAL_DESIGN_GEOMETRIC_PRESENTATION_REPRESENTATION (  '', ( #4595 ), #31945 ) ;
#2071 = CARTESIAN_POINT ( 'NONE',  ( 4.500000000000000000, 11.75000000000000000, 0.000000000000000000 ) ) ;
#2072 = EDGE_LOOP ( 'NONE', ( #32704, #16179, #17471, #7064 ) ) ;
#2073 = DIRECTION ( 'NONE',  ( 0.000000000000000000, 0.000000000000000000, -1.000000000000000000 ) ) ;
#2074 = ORIENTED_EDGE ( 'NONE', *, *, #23315, .F. ) ;
#2075 = VECTOR ( 'NONE', #17695, 1000.000000000000000 ) ;
#2076 =( NAMED_UNIT ( * ) SI_UNIT ( $, .STERADIAN. ) SOLID_ANGLE_UNIT ( ) );
#2077 = EDGE_LOOP ( 'NONE', ( #17047, #27725, #34398, #17014 ) ) ;
#2078 = ORIENTED_EDGE ( 'NONE', *, *, #17702, .F. ) ;
#2079 = CARTESIAN_POINT ( 'NONE',  ( 1.111307226797642045E-15, 8.328656668656254425, 1.550001495089991410 ) ) ;
#2080 = CARTESIAN_POINT ( 'NONE',  ( 8.000000000000005329, 5.991656052659344311, 1.946807064562128042 ) ) ;
#2081 = COLOUR_RGB ( '',0.6862745098039215730, 0.6862745098039215730, 0.6862745098039215730 ) ;
#2082 = SURFACE_SIDE_STYLE ('',( #38095 ) ) ;
#2083 = SURFACE_STYLE_FILL_AREA ( #29357 ) ;
#2084 = ORIENTED_EDGE ( 'NONE', *, *, #12145, .F. ) ;
#2085 = ADVANCED_FACE ( 'NONE', ( #5703 ), #35578, .F. ) ;
#2086 = ORIENTED_EDGE ( 'NONE', *, *, #7939, .T. ) ;
#2087 = FILL_AREA_STYLE ('',( #11251 ) ) ;
#2088 = FACE_BOUND ( 'NONE', #10237, .T. ) ;
#2089 = CYLINDRICAL_SURFACE ( 'NONE', #34608, 8.500000000000000000 ) ;
#2090 = VECTOR ( 'NONE', #8768, 1000.000000000000000 ) ;
#2091 = EDGE_CURVE ( 'NONE', #26392, #27613, #22982, .T. ) ;
#2092 = CARTESIAN_POINT ( 'NONE',  ( 14.49999999999999822, 9.249999999999998224, 4.200000000000000178 ) ) ;
#2094 = VERTEX_POINT ( 'NONE', #27043 ) ;
#2093 = CARTESIAN_POINT ( 'NONE',  ( 6.000000000000000000, 20.00000000000000355, -4.000000000000000888 ) ) ;
#2095 = ORIENTED_EDGE ( 'NONE', *, *, #8483, .F. ) ;
#2096 = VECTOR ( 'NONE', #2282, 1000.000000000000000 ) ;
#2097 = EDGE_CURVE ( 'NONE', #4118, #1335, #8728, .T. ) ;
#2098 = FACE_OUTER_BOUND ( 'NONE', #30917, .T. ) ;
#2099 = DIRECTION ( 'NONE',  ( 1.000000000000000000, 0.000000000000000000, 0.000000000000000000 ) ) ;
#2100 = CARTESIAN_POINT ( 'NONE',  ( 6.000000000000000000, 20.00000000000000355, 0.000000000000000000 ) ) ;
#2101 = CIRCLE ( 'NONE', #21209, 19.81200000000000117 ) ;
#2102 = AXIS2_PLACEMENT_3D ( 'NONE', #3818, #37054, #1015 ) ;
#2103 = LINE ( 'NONE', #35358, #22690 ) ;
#2104 = AXIS2_PLACEMENT_3D ( 'NONE', #17749, #35441, #14549 ) ;
#2105 = CARTESIAN_POINT ( 'NONE',  ( 139.5936951250509992, 80.59445745762275237, 0.000000000000000000 ) ) ;
#2106 = FILL_AREA_STYLE_COLOUR ( '', #11193 ) ;
#2107 =( LENGTH_UNIT ( ) NAMED_UNIT ( * ) SI_UNIT ( .MILLI., .METRE. ) );
#2108 = AXIS2_PLACEMENT_3D ( 'NONE', #9593, #21752, #6585 ) ;
#2109 = PRODUCT_DEFINITION_SHAPE ( 'NONE', 'NONE',  #13568 ) ;
#2110 = VECTOR ( 'NONE', #5244, 1000.000000000000000 ) ;
#2111 = CARTESIAN_POINT ( 'NONE',  ( 1.000000000000000888, 0.000000000000000000, 0.000000000000000000 ) ) ;
#2112 = CARTESIAN_POINT ( 'NONE',  ( 55.88000000000000256, 132.0800000000000125, -13.46199999999999619 ) ) ;
#2113 = DIRECTION ( 'NONE',  ( 0.000000000000000000, 0.3090169943749473958, -0.9510565162951536422 ) ) ;
#2114 = CARTESIAN_POINT ( 'NONE',  ( 27.49999999999999645, 26.50000000000000000, 0.000000000000000000 ) ) ;
#2115 = VERTEX_POINT ( 'NONE', #21079 ) ;
#2116 = ADVANCED_FACE ( 'NONE', ( #20880 ), #23640, .F. ) ;
#2117 = FACE_OUTER_BOUND ( 'NONE', #4769, .T. ) ;
#2118 = CARTESIAN_POINT ( 'NONE',  ( 76.56746348633491550, 115.3646663326375688, 5.000000000000000000 ) ) ;
#2119 = ORIENTED_EDGE ( 'NONE', *, *, #36086, .F. ) ;
#2120 = DIRECTION ( 'NONE',  ( 0.000000000000000000, -1.000000000000000000, 0.000000000000000000 ) ) ;
#2121 = ORIENTED_EDGE ( 'NONE', *, *, #10798, .F. ) ;
#2122 = FILL_AREA_STYLE_COLOUR ( '', #34466 ) ;
#2124 = VERTEX_POINT ( 'NONE', #33401 ) ;
#2123 = DIRECTION ( 'NONE',  ( 0.000000000000000000, 1.000000000000000000, 0.000000000000000000 ) ) ;
#2125 = PRESENTATION_LAYER_ASSIGNMENT (  '', '', ( #30765 ) ) ;
#2126 = ORIENTED_EDGE ( 'NONE', *, *, #4115, .F. ) ;
#2127 = PRODUCT_DEFINITION_SHAPE ( 'NONE', 'NONE',  #39317 ) ;
#2128 = DIRECTION ( 'NONE',  ( -0.000000000000000000, -1.000000000000000000, -0.000000000000000000 ) ) ;
#2130 = ORIENTED_EDGE ( 'NONE', *, *, #5399, .T. ) ;
#2129 = CYLINDRICAL_SURFACE ( 'NONE', #16971, 1.650000000009615997 ) ;
#2131 = DIRECTION ( 'NONE',  ( -1.000000000000000000, 0.000000000000000000, 0.000000000000000000 ) ) ;
#2132 = CARTESIAN_POINT ( 'NONE',  ( 29.99923766742745812, 164.2073904691418988, 0.000000000000000000 ) ) ;
#2133 = EDGE_CURVE ( 'NONE', #14764, #4335, #2755, .T. ) ;
#2134 = FILL_AREA_STYLE ('',( #17282 ) ) ;
#2135 = ORIENTED_EDGE ( 'NONE', *, *, #28305, .F. ) ;
#2136 = STYLED_ITEM ( 'NONE', ( #30662 ), #37304 ) ;
#2137 = EDGE_CURVE ( 'NONE', #37534, #38869, #38210, .T. ) ;
#2138 = ADVANCED_FACE ( 'NONE', ( #14692, #32585 ), #29415, .F. ) ;
#2139 = VERTEX_POINT ( 'NONE', #24231 ) ;
#2140 = CARTESIAN_POINT ( 'NONE',  ( 0.1000000000000030032, 0.000000000000000000, 0.000000000000000000 ) ) ;
#2141 = DIRECTION ( 'NONE',  ( -0.8411055790627243178, 0.5408709687805024480, 4.754499230286842042E-16 ) ) ;
#2142 = SURFACE_STYLE_USAGE ( .BOTH. , #1747 ) ;
#2143 = DIRECTION ( 'NONE',  ( 0.6535512487690591232, -0.7568822664274826861, -2.051417327227160427E-17 ) ) ;
#2144 = CARTESIAN_POINT ( 'NONE',  ( -178.2073904691411599, -43.99923766743037135, -5.000000000000000000 ) ) ;
#2146 = ORIENTED_EDGE ( 'NONE', *, *, #19263, .F. ) ;
#2145 = CARTESIAN_POINT ( 'NONE',  ( -1.052361524117696456, -13.96086514162857384, 9.177493883546526732 ) ) ;
#2147 = AXIS2_PLACEMENT_3D ( 'NONE', #11452, #36094, #8866 ) ;
#2148 = ORIENTED_EDGE ( 'NONE', *, *, #10930, .T. ) ;
#2149 = CONTEXT_DEPENDENT_SHAPE_REPRESENTATION ( #20542, #25043 ) ;
#2150 = UNCERTAINTY_MEASURE_WITH_UNIT (LENGTH_MEASURE( 1.000000000000000082E-05 ), #18269, 'distance_accuracy_value', 'NONE');
#2152 = CARTESIAN_POINT ( 'NONE',  ( 35.62820743380209620, -13.61563961759332386, 3.278065265333956368 ) ) ;
#2151 = CIRCLE ( 'NONE', #11718, 1.650000000000040323 ) ;
#2153 = EDGE_CURVE ( 'NONE', #23389, #27767, #30220, .T. ) ;
#2154 = LINE ( 'NONE', #26457, #11131 ) ;
#2155 = LINE ( 'NONE', #4537, #17631 ) ;
#2157 = VERTEX_POINT ( 'NONE', #17694 ) ;
#2156 = DIRECTION ( 'NONE',  ( 0.000000000000000000, 0.000000000000000000, -1.000000000000000000 ) ) ;
#2158 = EDGE_CURVE ( 'NONE', #25281, #19456, #5899, .T. ) ;
#2159 = CIRCLE ( 'NONE', #13591, 6.000000000000000000 ) ;
#2160 = AXIS2_PLACEMENT_3D ( 'NONE', #19953, #4384, #7176 ) ;
#2161 = DIRECTION ( 'NONE',  ( 0.9569992484147670231, 0.000000000000000000, -0.2900903971757267108 ) ) ;
#2162 = EDGE_CURVE ( 'NONE', #21658, #3441, #38933, .T. ) ;
#2163 = DIRECTION ( 'NONE',  ( -0.000000000000000000, 1.000000000000000000, -0.000000000000000000 ) ) ;
#2164 = B_SPLINE_CURVE_WITH_KNOTS ( 'NONE', 3,
 ( #32436, #22921, #35433, #17343, #13964, #16957, #14541, #26100, #35239, #11344, #20153, #23690, #29669, #7591, #38196, #10965, #35053, #20334, #13760, #23111, #7976, #4959, #29274, #20527, #38584, #7775 ),
 .UNSPECIFIED., .F., .F.,
 ( 4, 2, 2, 2, 2, 2, 2, 2, 2, 2, 2, 2, 4 ),
 ( 0.005957798650049908259, 0.006704445463261011866, 0.007451092276472115472, 0.007824415683077682454, 0.008197739089683247701, 0.008571062496288814683, 0.008944385902894379931, 0.009317709309499946913, 0.009691032716105513894, 0.01006435612271108088, 0.01043767952931664612, 0.01118432634252777835, 0.01193097315573891058 ),
 .UNSPECIFIED. ) ;
#2165 = VECTOR ( 'NONE', #35158, 1000.000000000000000 ) ;
#2166 = MECHANICAL_DESIGN_GEOMETRIC_PRESENTATION_REPRESENTATION (  '', ( #16829 ), #14910 ) ;
#2167 = SURFACE_STYLE_USAGE ( .BOTH. , #8337 ) ;
#2168 = CARTESIAN_POINT ( 'NONE',  ( -7.000000000000000000, -6.750000000000001776, -7.000000000000000000 ) ) ;
#2169 =( LENGTH_UNIT ( ) NAMED_UNIT ( * ) SI_UNIT ( .MILLI., .METRE. ) );
#2170 = DIRECTION ( 'NONE',  ( 0.000000000000000000, 0.000000000000000000, 1.000000000000000000 ) ) ;
#2171 = VERTEX_POINT ( 'NONE', #36155 ) ;
#2172 = PRESENTATION_LAYER_ASSIGNMENT (  '', '', ( #19389 ) ) ;
#2173 = EDGE_CURVE ( 'NONE', #37679, #2326, #11713, .T. ) ;
#2174 = DIRECTION ( 'NONE',  ( 0.000000000000000000, -1.000000000000000000, 0.000000000000000000 ) ) ;
#2175 = ORIENTED_EDGE ( 'NONE', *, *, #20157, .T. ) ;
#2176 = CARTESIAN_POINT ( 'NONE',  ( 18.03399999999999892, 240.0299999999999727, -29.97199999999999775 ) ) ;
#2177 = ORIENTED_EDGE ( 'NONE', *, *, #22217, .T. ) ;
#2178 =( GEOMETRIC_REPRESENTATION_CONTEXT ( 3 ) GLOBAL_UNCERTAINTY_ASSIGNED_CONTEXT ( ( #6947 ) ) GLOBAL_UNIT_ASSIGNED_CONTEXT ( ( #10830, #25559, #7631 ) ) REPRESENTATION_CONTEXT ( 'NONE', 'WORKASPACE' ) );
#2179 = ORIENTED_EDGE ( 'NONE', *, *, #27251, .F. ) ;
#2180 = ADVANCED_FACE ( 'NONE', ( #2952 ), #15098, .F. ) ;
#2181 = AXIS2_PLACEMENT_3D ( 'NONE', #31736, #25964, #28947 ) ;
#2182 = DIRECTION ( 'NONE',  ( -0.000000000000000000, -0.000000000000000000, -1.000000000000000000 ) ) ;
#2183 = EDGE_LOOP ( 'NONE', ( #36047, #3346, #1387, #22671 ) ) ;
#2184 = AXIS2_PLACEMENT_3D ( 'NONE', #21229, #14446, #29963 ) ;
#2186 = ORIENTED_EDGE ( 'NONE', *, *, #6494, .T. ) ;
#2185 = CARTESIAN_POINT ( 'NONE',  ( 55.88000000000000256, 60.95999999999999375, -19.81200000000000117 ) ) ;
#2187 =( NAMED_UNIT ( * ) PLANE_ANGLE_UNIT ( ) SI_UNIT ( $, .RADIAN. ) );
#2188 = ADVANCED_FACE ( 'NONE', ( #14891 ), #3324, .T. ) ;
#2189 = DIRECTION ( 'NONE',  ( 1.000000000000000000, 0.000000000000000000, 0.000000000000000000 ) ) ;
#2190 = VERTEX_POINT ( 'NONE', #24035 ) ;
#2191 = DIRECTION ( 'NONE',  ( 0.000000000000000000, 0.000000000000000000, 1.000000000000000000 ) ) ;
#2192 = ORIENTED_EDGE ( 'NONE', *, *, #17628, .F. ) ;
#2193 = CARTESIAN_POINT ( 'NONE',  ( 24.00299999999996814, 0.000000000000000000, -30.22599999999998843 ) ) ;
#2194 = ORIENTED_EDGE ( 'NONE', *, *, #22575, .T. ) ;
#2195 = DIRECTION ( 'NONE',  ( 1.000000000000000000, 0.000000000000000000, 0.000000000000000000 ) ) ;
#2197 = VERTEX_POINT ( 'NONE', #723 ) ;
#2196 = CARTESIAN_POINT ( 'NONE',  ( 35.24631579341718890, 66.53999293128401860, -2.631788373589843300 ) ) ;
#2198 = AXIS2_PLACEMENT_3D ( 'NONE', #12475, #10265, #19253 ) ;
#2199 = ORIENTED_EDGE ( 'NONE', *, *, #34114, .F. ) ;
#2200 = AXIS2_PLACEMENT_3D ( 'NONE', #3613, #28106, #10375 ) ;
#2201 = UNCERTAINTY_MEASURE_WITH_UNIT (LENGTH_MEASURE( 1.000000000000000082E-05 ), #13030, 'distance_accuracy_value', 'NONE');
#2202 = FILL_AREA_STYLE ('',( #8373 ) ) ;
#2203 = ADVANCED_FACE ( 'NONE', ( #18890 ), #3144, .F. ) ;
#2204 = CARTESIAN_POINT ( 'NONE',  ( -42.84699980944016318, 0.000000000000000000, 0.000000000000000000 ) ) ;
#2205 = CARTESIAN_POINT ( 'NONE',  ( 5.999999999999955591, -13.41640786499873350, -4.000000000000030198 ) ) ;
#2206 = EDGE_CURVE ( 'NONE', #24173, #12127, #24933, .T. ) ;
#2207 = CARTESIAN_POINT ( 'NONE',  ( 18.03399999999999892, 60.95999999999999375, -19.81200000000000117 ) ) ;
#2208 =( GEOMETRIC_REPRESENTATION_CONTEXT ( 3 ) GLOBAL_UNCERTAINTY_ASSIGNED_CONTEXT ( ( #26890 ) ) GLOBAL_UNIT_ASSIGNED_CONTEXT ( ( #32262, #33242, #2603 ) ) REPRESENTATION_CONTEXT ( 'NONE', 'WORKASPACE' ) );
#2209 = CARTESIAN_POINT ( 'NONE',  ( 15.69843992389737686, -3.148795519983257130, -6.268701116985434751 ) ) ;
#2210 = CARTESIAN_POINT ( 'NONE',  ( -26.02566791299562610, 146.2338207147102480, 5.000000000000000000 ) ) ;
#2211 = VECTOR ( 'NONE', #30766, 1000.000000000000000 ) ;
#2212 =( REPRESENTATION_RELATIONSHIP ('NONE','NONE', #37971, #15115 ) REPRESENTATION_RELATIONSHIP_WITH_TRANSFORMATION ( #15341 )SHAPE_REPRESENTATION_RELATIONSHIP( ) );
#2213 =( NAMED_UNIT ( * ) PLANE_ANGLE_UNIT ( ) SI_UNIT ( $, .RADIAN. ) );
#2214 = EDGE_CURVE ( 'NONE', #36760, #1228, #528, .T. ) ;
#2215 = VECTOR ( 'NONE', #23740, 1000.000000000000000 ) ;
#2216 = MECHANICAL_DESIGN_GEOMETRIC_PRESENTATION_REPRESENTATION (  '', ( #16227 ), #35261 ) ;
#2217 = CARTESIAN_POINT ( 'NONE',  ( 29.15497396480902026, 64.18223279384856994, -8.916086045045982900 ) ) ;
#2218 =( LENGTH_UNIT ( ) NAMED_UNIT ( * ) SI_UNIT ( .MILLI., .METRE. ) );
#2219 = CARTESIAN_POINT ( 'NONE',  ( 2.823702872580614809, -9.698972129396510766, -2.445345647270329437 ) ) ;
#2220 = DIRECTION ( 'NONE',  ( 0.000000000000000000, -0.000000000000000000, 1.000000000000000000 ) ) ;
#2221 = PRESENTATION_LAYER_ASSIGNMENT (  '', '', ( #26398 ) ) ;
#2223 = ORIENTED_EDGE ( 'NONE', *, *, #11422, .T. ) ;
#2222 = CIRCLE ( 'NONE', #17508, 15.39973891125470296 ) ;
#2224 = DIRECTION ( 'NONE',  ( 1.000000000000000000, 0.000000000000000000, 0.000000000000000000 ) ) ;
#2225 = VERTEX_POINT ( 'NONE', #18680 ) ;
#2226 = PRESENTATION_LAYER_ASSIGNMENT (  '', '', ( #9227 ) ) ;
#2227 = DIRECTION ( 'NONE',  ( 0.000000000000000000, -0.3090169943749473402, 0.9510565162951536422 ) ) ;
#2228 =( NAMED_UNIT ( * ) SI_UNIT ( $, .STERADIAN. ) SOLID_ANGLE_UNIT ( ) );
#2229 = AXIS2_PLACEMENT_3D ( 'NONE', #20689, #17700, #29816 ) ;
#2230 = CARTESIAN_POINT ( 'NONE',  ( 30.00000000000000000, -12.39959676763724161, -6.500000000000000000 ) ) ;
#2231 = B_SPLINE_CURVE_WITH_KNOTS ( 'NONE', 3,
 ( #196, #8983, #33657, #12376, #24705, #24103, #30494, #33059, #8595, #36228, #30288, #9374, #5764, #36645, #30681, #12166, #17762, #3204, #11971, #24301, #21539, #20750, #21340, #3403, #3, #17960, #18167, #15353 ),
 .UNSPECIFIED., .F., .F.,
 ( 4, 2, 2, 2, 2, 2, 2, 2, 2, 2, 2, 2, 2, 4 ),
 ( 0.001438640255258375345, 0.001811155048584311110, 0.002183669841910246875, 0.002928699428562151798, 0.003301214221888089297, 0.003673729015214026797, 0.004046243808539963863, 0.004418758601865901796, 0.005163788188517790673, 0.005536302981843736412, 0.005908817775169680417, 0.006281332568495624422, 0.006653847361821568426, 0.007398876948473496334 ),
 .UNSPECIFIED. ) ;
#2232 = PLANE ( 'NONE',  #13870 ) ;
#2233 =( NAMED_UNIT ( * ) PLANE_ANGLE_UNIT ( ) SI_UNIT ( $, .RADIAN. ) );
#2234 = DIRECTION ( 'NONE',  ( 0.000000000000000000, -0.000000000000000000, 1.000000000000000000 ) ) ;
#2235 = CARTESIAN_POINT ( 'NONE',  ( 15.00000000000000000, 0.000000000000000000, 0.000000000000000000 ) ) ;
#2236 = VERTEX_POINT ( 'NONE', #25031 ) ;
#2237 = COLOUR_RGB ( '',0.6862745098039215730, 0.6862745098039215730, 0.6862745098039215730 ) ;
#2238 = CARTESIAN_POINT ( 'NONE',  ( 16.18920101266706979, 234.0663969684537733, -29.80913841487559068 ) ) ;
#2239 = ORIENTED_EDGE ( 'NONE', *, *, #36412, .T. ) ;
#2240 = ORIENTED_EDGE ( 'NONE', *, *, #25779, .T. ) ;
#2241 = CARTESIAN_POINT ( 'NONE',  ( 33.00184420633238602, 66.47473160238168077, -2.184559960227141051 ) ) ;
#2242 = EDGE_CURVE ( 'NONE', #19088, #32276, #21532, .T. ) ;
#2243 = CARTESIAN_POINT ( 'NONE',  ( 71.88200000000000500, 1.270000000000000018, -16.76400000000000290 ) ) ;
#2244 = SURFACE_STYLE_USAGE ( .BOTH. , #11208 ) ;
#2245 = DIRECTION ( 'NONE',  ( 1.000000000000000000, 0.000000000000000000, 0.000000000000000000 ) ) ;
#2246 = CARTESIAN_POINT ( 'NONE',  ( -129.1889149152468690, -161.1889149152455332, 5.000000000000000000 ) ) ;
#2247 = VECTOR ( 'NONE', #35445, 1000.000000000000114 ) ;
#2248 = PRODUCT_CONTEXT ( 'NONE', #25086, 'mechanical' ) ;
#2249 = DIRECTION ( 'NONE',  ( 0.000000000000000000, -0.3090169943749473402, 0.9510565162951536422 ) ) ;
#2250 = UNCERTAINTY_MEASURE_WITH_UNIT (LENGTH_MEASURE( 1.000000000000000082E-05 ), #21810, 'distance_accuracy_value', 'NONE');
#2251 = CARTESIAN_POINT ( 'NONE',  ( 14.91601235083399324, 232.2947412077818399, -10.11713474254613310 ) ) ;
#2252 = ADVANCED_FACE ( 'NONE', ( #6895 ), #31909, .F. ) ;
#2253 = PLANE ( 'NONE',  #33297 ) ;
#2254 = CARTESIAN_POINT ( 'NONE',  ( 150.2216608653960179, -32.50329666743084545, 5.000000000000000000 ) ) ;
#2255 = EDGE_CURVE ( 'NONE', #11621, #16668, #17955, .T. ) ;
#2256 = ORIENTED_EDGE ( 'NONE', *, *, #4858, .F. ) ;
#2257 = CARTESIAN_POINT ( 'NONE',  ( 13.63717255717255483, 0.000000000000000000, 0.000000000000000000 ) ) ;
#2258 = AXIS2_PLACEMENT_3D ( 'NONE', #33212, #9526, #18127 ) ;
#2259 = LINE ( 'NONE', #9020, #12069 ) ;
#2260 = SURFACE_STYLE_FILL_AREA ( #29532 ) ;
#2261 = AXIS2_PLACEMENT_3D ( 'NONE', #37658, #16419, #31324 ) ;
#2262 = CYLINDRICAL_SURFACE ( 'NONE', #30828, 1.650000000000040323 ) ;
#2263 = DIRECTION ( 'NONE',  ( 0.000000000000000000, -1.000000000000000000, 0.000000000000000000 ) ) ;
#2264 = CARTESIAN_POINT ( 'NONE',  ( 8.644043773327728886, -9.537291425704603753, 3.012810007365998466 ) ) ;
#2265 = DIRECTION ( 'NONE',  ( -0.000000000000000000, -0.000000000000000000, -1.000000000000000000 ) ) ;
#2266 = STYLED_ITEM ( 'NONE', ( #8638 ), #24880 ) ;
#2267 =( GEOMETRIC_REPRESENTATION_CONTEXT ( 3 ) GLOBAL_UNCERTAINTY_ASSIGNED_CONTEXT ( ( #25716 ) ) GLOBAL_UNIT_ASSIGNED_CONTEXT ( ( #32848, #36224, #27300 ) ) REPRESENTATION_CONTEXT ( 'NONE', 'WORKASPACE' ) );
#2268 = AXIS2_PLACEMENT_3D ( 'NONE', #31405, #28432, #13295 ) ;
#2269 = ORIENTED_EDGE ( 'NONE', *, *, #35802, .F. ) ;
#2270 = COLOUR_RGB ( '',0.7960784313725489669, 0.8235294117647058432, 0.9372549019607843146 ) ;
#2271 = CARTESIAN_POINT ( 'NONE',  ( -150.2073904691411315, -43.99923766743037135, 5.000000000000000000 ) ) ;
#2272 = DIRECTION ( 'NONE',  ( 1.000000000000000000, 0.000000000000000000, 0.000000000000000000 ) ) ;
#2273 = DIRECTION ( 'NONE',  ( 1.000000000000000000, 0.000000000000000000, 0.000000000000000000 ) ) ;
#2274 = DIRECTION ( 'NONE',  ( 0.000000000000000000, 1.000000000000000000, 0.000000000000000000 ) ) ;
#2275 = CARTESIAN_POINT ( 'NONE',  ( 34.49994180262144994, -13.99996164635661167, 0.2977871955371559909 ) ) ;
#2277 = B_SPLINE_CURVE_WITH_KNOTS ( 'NONE', 3,
 ( #8180, #11561, #32643, #10974, #26705, #2209, #20345, #20163, #38402, #23503, #32445, #14365, #29480, #23700, #32847, #38593, #23119, #4970, #35253, #5361, #29682, #2003, #11360, #17163, #5570, #2407, #35824, #17353, #17755, #29869, #13769, #11171, #25917, #7988, #38022, #10796, #22928, #14167, #26313, #27297, #538, #21138, #9369, #33248, #15153, #18750 ),
 .UNSPECIFIED., .F., .F.,
 ( 4, 2, 2, 2, 2, 2, 2, 2, 2, 2, 2, 2, 2, 2, 2, 2, 2, 2, 2, 2, 2, 2, 4 ),
 ( 0.03895790561010235159, 0.04035813200157330888, 0.04175835839304427310, 0.04315858478451523039, 0.04455881117598618768, 0.04525892437172167326, 0.04595903756745715191, 0.04665915076319263749, 0.04735926395892812307, 0.04875949035039908730, 0.04945960354613457288, 0.05015971674187005847, 0.05155994313334102269, 0.05226005632907650134, 0.05296016952481198692, 0.05436039591628295115, 0.05576062230775391537, 0.05716084869922487960, 0.05786096189496035824, 0.05856107509069584383, 0.05996130148216680805, 0.06066141467790228670, 0.06136152787363777228 ),
 .UNSPECIFIED. ) ;
#2276 = SURFACE_STYLE_FILL_AREA ( #20810 ) ;
#2278 =( GEOMETRIC_REPRESENTATION_CONTEXT ( 3 ) GLOBAL_UNCERTAINTY_ASSIGNED_CONTEXT ( ( #12636 ) ) GLOBAL_UNIT_ASSIGNED_CONTEXT ( ( #9682, #19277, #22426 ) ) REPRESENTATION_CONTEXT ( 'NONE', 'WORKASPACE' ) );
#2279 = ORIENTED_EDGE ( 'NONE', *, *, #22167, .T. ) ;
#2280 = DIRECTION ( 'NONE',  ( -0.000000000000000000, -1.000000000000000000, -0.000000000000000000 ) ) ;
#2281 = CIRCLE ( 'NONE', #20749, 0.6350000000000001199 ) ;
#2282 = DIRECTION ( 'NONE',  ( -0.000000000000000000, -1.000000000000000000, -0.000000000000000000 ) ) ;
#2283 = VERTEX_POINT ( 'NONE', #34760 ) ;
#2284 = EDGE_CURVE ( 'NONE', #30452, #7341, #37729, .T. ) ;
#2286 = DIRECTION ( 'NONE',  ( -0.000000000000000000, -1.000000000000000000, -0.000000000000000000 ) ) ;
#2285 =( GEOMETRIC_REPRESENTATION_CONTEXT ( 3 ) GLOBAL_UNCERTAINTY_ASSIGNED_CONTEXT ( ( #34938 ) ) GLOBAL_UNIT_ASSIGNED_CONTEXT ( ( #17380, #11388, #32672 ) ) REPRESENTATION_CONTEXT ( 'NONE', 'WORKASPACE' ) );
#2287 = ORIENTED_EDGE ( 'NONE', *, *, #18558, .T. ) ;
#2288 = UNCERTAINTY_MEASURE_WITH_UNIT (LENGTH_MEASURE( 1.000000000000000082E-05 ), #4847, 'distance_accuracy_value', 'NONE');
#2289 = DIRECTION ( 'NONE',  ( 1.000000000000000000, 0.000000000000000000, 0.000000000000000000 ) ) ;
#2290 = VERTEX_POINT ( 'NONE', #10294 ) ;
#2291 = VERTEX_POINT ( 'NONE', #19288 ) ;
#2292 = CARTESIAN_POINT ( 'NONE',  ( 1.111307226797642045E-15, 7.983643429755747256, -2.833807355070450562 ) ) ;
#2293 = EDGE_CURVE ( 'NONE', #21715, #15526, #4550, .T. ) ;
#2294 = CARTESIAN_POINT ( 'NONE',  ( 8.900000000000000355, 12.69184920995882848, 4.123831789933673164 ) ) ;
#2295 = DIRECTION ( 'NONE',  ( 0.3907311284892907022, 0.9205048534524331583, 0.000000000000000000 ) ) ;
#2296 = LINE ( 'NONE', #38096, #8491 ) ;
#2297 = ORIENTED_EDGE ( 'NONE', *, *, #20509, .F. ) ;
#2298 = CIRCLE ( 'NONE', #13118, 4.000000000000001776 ) ;
#2299 = ORIENTED_EDGE ( 'NONE', *, *, #9188, .T. ) ;
#2300 = CARTESIAN_POINT ( 'NONE',  ( 4.958091292483065793, 13.45435123891645368, -3.870827864952959274 ) ) ;
#2301 = UNCERTAINTY_MEASURE_WITH_UNIT (LENGTH_MEASURE( 1.000000000000000082E-05 ), #30866, 'distance_accuracy_value', 'NONE');
#2302 =( NAMED_UNIT ( * ) PLANE_ANGLE_UNIT ( ) SI_UNIT ( $, .RADIAN. ) );
#2303 = DIRECTION ( 'NONE',  ( 1.000000000000000000, 0.000000000000000000, 0.000000000000000000 ) ) ;
#2304 = CARTESIAN_POINT ( 'NONE',  ( 9.679076836320742672, 57.91199999999999193, 0.000000000000000000 ) ) ;
#2306 = CARTESIAN_POINT ( 'NONE',  ( 30.00000000000000000, -13.25707358356285503, -4.499999999999990230 ) ) ;
#2305 = STYLED_ITEM ( 'NONE', ( #5765 ), #8757 ) ;
#2308 = VERTEX_POINT ( 'NONE', #1700 ) ;
#2307 = DIRECTION ( 'NONE',  ( -1.000000000000000000, 0.000000000000000000, -0.000000000000000000 ) ) ;
#2309 = EDGE_LOOP ( 'NONE', ( #9138, #4944, #14895, #7183 ) ) ;
#2310 =( GEOMETRIC_REPRESENTATION_CONTEXT ( 3 ) GLOBAL_UNCERTAINTY_ASSIGNED_CONTEXT ( ( #7434 ) ) GLOBAL_UNIT_ASSIGNED_CONTEXT ( ( #35877, #39048, #30128 ) ) REPRESENTATION_CONTEXT ( 'NONE', 'WORKASPACE' ) );
#2311 = FACE_OUTER_BOUND ( 'NONE', #4953, .T. ) ;
#2312 =( LENGTH_UNIT ( ) NAMED_UNIT ( * ) SI_UNIT ( .MILLI., .METRE. ) );
#2313 = AXIS2_PLACEMENT_3D ( 'NONE', #6982, #13563, #4209 ) ;
#2314 = DIRECTION ( 'NONE',  ( 0.000000000000000000, -1.000000000000000000, -6.123233995736766036E-17 ) ) ;
#2315 = DIRECTION ( 'NONE',  ( 1.000000000000000000, 0.000000000000000000, 0.000000000000000000 ) ) ;
#2316 = DIRECTION ( 'NONE',  ( -0.000000000000000000, 1.000000000000000000, -0.000000000000000000 ) ) ;
#2317 = DIRECTION ( 'NONE',  ( 0.000000000000000000, 1.000000000000000000, -6.123233995736766036E-17 ) ) ;
#2318 = FACE_OUTER_BOUND ( 'NONE', #25667, .T. ) ;
#2319 = AXIS2_PLACEMENT_3D ( 'NONE', #9146, #365, #15322 ) ;
#2320 = ORIENTED_EDGE ( 'NONE', *, *, #16646, .F. ) ;
#2321 = DIRECTION ( 'NONE',  ( -1.000000000000000000, 0.000000000000000000, 0.000000000000000000 ) ) ;
#2322 = ADVANCED_FACE ( 'NONE', ( #37919 ), #14128, .T. ) ;
#2323 = DIRECTION ( 'NONE',  ( -0.7459376616259147941, 2.465190328815664629E-32, -0.6660157693088522013 ) ) ;
#2324 = AXIS2_PLACEMENT_3D ( 'NONE', #3649, #10215, #12611 ) ;
#2325 = DIRECTION ( 'NONE',  ( 0.7080422310916897333, 0.000000000000000000, 0.7061700921100398931 ) ) ;
#2326 = VERTEX_POINT ( 'NONE', #16480 ) ;
#2327 = DIRECTION ( 'NONE',  ( 1.000000000000000000, -0.000000000000000000, 0.000000000000000000 ) ) ;
#2328 = VECTOR ( 'NONE', #30495, 1000.000000000000000 ) ;
#2329 = VERTEX_POINT ( 'NONE', #22638 ) ;
#2330 = CARTESIAN_POINT ( 'NONE',  ( 1.000000000000000888, 1.714505518806294638E-15, 14.00000000000000000 ) ) ;
#2331 = ORIENTED_EDGE ( 'NONE', *, *, #272, .F. ) ;
#2332 = DIRECTION ( 'NONE',  ( -0.9659258262890679791, 0.000000000000000000, -0.2588190451025219052 ) ) ;
#2334 = ORIENTED_EDGE ( 'NONE', *, *, #13145, .T. ) ;
#2333 = FILL_AREA_STYLE_COLOUR ( '', #36595 ) ;
#2335 = EDGE_CURVE ( 'NONE', #21691, #9604, #13282, .T. ) ;
#2336 = ORIENTED_EDGE ( 'NONE', *, *, #13671, .F. ) ;
#2337 = CARTESIAN_POINT ( 'NONE',  ( 0.000000000000000000, 0.000000000000000000, 7.000000000000000000 ) ) ;
#2338 = ORIENTED_EDGE ( 'NONE', *, *, #29112, .F. ) ;
#2339 = CARTESIAN_POINT ( 'NONE',  ( -56.09922177972274682, -16.41845459364236604, 0.000000000000000000 ) ) ;
#2340 =( GEOMETRIC_REPRESENTATION_CONTEXT ( 3 ) GLOBAL_UNCERTAINTY_ASSIGNED_CONTEXT ( ( #16610 ) ) GLOBAL_UNIT_ASSIGNED_CONTEXT ( ( #174, #24082, #39182 ) ) REPRESENTATION_CONTEXT ( 'NONE', 'WORKASPACE' ) );
#2341 = CARTESIAN_POINT ( 'NONE',  ( 11.99999999999999822, 0.000000000000000000, 0.000000000000000000 ) ) ;
#2342 = FILL_AREA_STYLE ('',( #19715 ) ) ;
#2343 = ORIENTED_EDGE ( 'NONE', *, *, #15622, .F. ) ;
#2344 = ORIENTED_EDGE ( 'NONE', *, *, #35685, .F. ) ;
#2345 = FACE_OUTER_BOUND ( 'NONE', #19951, .T. ) ;
#2346 = DIRECTION ( 'NONE',  ( -0.05676523220119904234, 0.04500697690316259741, 0.9973725885761961507 ) ) ;
#2347 = DIRECTION ( 'NONE',  ( 0.2898203247728374232, -0.000000000000000000, 0.9570810725056509982 ) ) ;
#2348 = AXIS2_PLACEMENT_3D ( 'NONE', #7527, #5092, #32376 ) ;
#2349 = CARTESIAN_POINT ( 'NONE',  ( -65.98956930827371536, 4.915091185224707004, 2.758468046340657231 ) ) ;
#2350 = CARTESIAN_POINT ( 'NONE',  ( 46.13714981196093134, 108.9184809255956452, 5.000000000000000000 ) ) ;
#2352 = ORIENTED_EDGE ( 'NONE', *, *, #17702, .T. ) ;
#2351 = LINE ( 'NONE', #17896, #21192 ) ;
#2353 = EDGE_LOOP ( 'NONE', ( #27758, #3915 ) ) ;
#2354 = CONTEXT_DEPENDENT_SHAPE_REPRESENTATION ( #25364, #19819 ) ;
#2355 = COLOUR_RGB ( '',0.7529411764705882248, 0.7529411764705882248, 0.7529411764705882248 ) ;
#2356 = SURFACE_STYLE_FILL_AREA ( #5310 ) ;
#2357 = DIRECTION ( 'NONE',  ( 0.000000000000000000, -0.000000000000000000, -1.000000000000000000 ) ) ;
#2359 = ORIENTED_EDGE ( 'NONE', *, *, #38322, .F. ) ;
#2358 = FACE_OUTER_BOUND ( 'NONE', #13137, .T. ) ;
#2360 = ADVANCED_FACE ( 'NONE', ( #34370 ), #25817, .T. ) ;
#2361 = TOROIDAL_SURFACE ( 'NONE', #33537, 6.222999999999997200, 1.778000000000000025 ) ;
#2362 = CARTESIAN_POINT ( 'NONE',  ( 15.30683843641164898, 0.4689503819506456450, 7.000000000000798472 ) ) ;
#2363 = PRESENTATION_STYLE_ASSIGNMENT (( #30232 ) ) ;
#2364 = CARTESIAN_POINT ( 'NONE',  ( 1.280680137935979124, -13.94177039640505988, 12.66993385216504997 ) ) ;
#2365 = CARTESIAN_POINT ( 'NONE',  ( -6.749999999999998224, 5.346086448598132534, 0.000000000000000000 ) ) ;
#2366 = PRODUCT_RELATED_PRODUCT_CATEGORY ( 'part', '', ( #34865 ) ) ;
#2367 = CYLINDRICAL_SURFACE ( 'NONE', #1277, 14.00000000000001243 ) ;
#2368 = ADVANCED_FACE ( 'NONE', ( #7089 ), #23009, .F. ) ;
#2369 = CARTESIAN_POINT ( 'NONE',  ( 30.00000000000000000, 13.99988468390334084, 0.000000000000000000 ) ) ;
#2370 = DIRECTION ( 'NONE',  ( 1.000000000000000000, 0.000000000000000000, 0.000000000000000000 ) ) ;
#2371 = ORIENTED_EDGE ( 'NONE', *, *, #34207, .F. ) ;
#2372 = EDGE_CURVE ( 'NONE', #37861, #22814, #38105, .T. ) ;
#2373 = CARTESIAN_POINT ( 'NONE',  ( -62.02566791299562254, 146.1809602235735497, 5.000000000000000000 ) ) ;
#2374 = VERTEX_POINT ( 'NONE', #31393 ) ;
#2375 = SURFACE_STYLE_FILL_AREA ( #38180 ) ;
#2376 = ORIENTED_EDGE ( 'NONE', *, *, #10432, .T. ) ;
#2378 = ORIENTED_EDGE ( 'NONE', *, *, #23863, .F. ) ;
#2377 = LINE ( 'NONE', #14521, #34220 ) ;
#2379 = SURFACE_STYLE_FILL_AREA ( #34838 ) ;
#2380 = EDGE_CURVE ( 'NONE', #10238, #1010, #6762, .T. ) ;
#2381 = VERTEX_POINT ( 'NONE', #29964 ) ;
#2382 = CIRCLE ( 'NONE', #34200, 1.650000000000040323 ) ;
#2384 = ORIENTED_EDGE ( 'NONE', *, *, #16402, .T. ) ;
#2383 = LINE ( 'NONE', #7757, #34109 ) ;
#2385 = CARTESIAN_POINT ( 'NONE',  ( 9.028736392425589230, -13.53165377850761963, 3.592396578002067908 ) ) ;
#2386 = FILL_AREA_STYLE ('',( #32619 ) ) ;
#2387 = CARTESIAN_POINT ( 'NONE',  ( 2.957956753392806615, 60.95999999999999375, -30.32967439087219219 ) ) ;
#2388 = CARTESIAN_POINT ( 'NONE',  ( 55.88000000000000256, 18.54199999999998738, -39.62400000000000233 ) ) ;
#2389 = EDGE_LOOP ( 'NONE', ( #6304, #38156, #38361, #20506, #12577 ) ) ;
#2390 = DIRECTION ( 'NONE',  ( -1.000000000000000000, -0.000000000000000000, -0.000000000000000000 ) ) ;
#2391 = VERTEX_POINT ( 'NONE', #23985 ) ;
#2392 = CARTESIAN_POINT ( 'NONE',  ( -54.44372605455592407, -16.41845459364236604, -5.000000000000000000 ) ) ;
#2393 = VERTEX_POINT ( 'NONE', #38493 ) ;
#2394 =( LENGTH_UNIT ( ) NAMED_UNIT ( * ) SI_UNIT ( .MILLI., .METRE. ) );
#2395 = AXIS2_PLACEMENT_3D ( 'NONE', #8318, #16712, #16909 ) ;
#2396 = FILL_AREA_STYLE ('',( #9160 ) ) ;
#2398 = VERTEX_POINT ( 'NONE', #21037 ) ;
#2397 = LINE ( 'NONE', #32258, #28113 ) ;
#2399 = VERTEX_POINT ( 'NONE', #2306 ) ;
#2400 = CONTEXT_DEPENDENT_SHAPE_REPRESENTATION ( #26870, #31069 ) ;
#2401 = DIRECTION ( 'NONE',  ( 7.534734477300161464E-15, -1.000000000000000000, 0.000000000000000000 ) ) ;
#2402 = SURFACE_STYLE_USAGE ( .BOTH. , #27292 ) ;
#2403 = CARTESIAN_POINT ( 'NONE',  ( 0.1000000000000030032, 0.000000000000000000, 0.000000000000000000 ) ) ;
#2404 = CARTESIAN_POINT ( 'NONE',  ( 7.900000000000000355, 0.000000000000000000, 0.000000000000000000 ) ) ;
#2405 = AXIS2_PLACEMENT_3D ( 'NONE', #23295, #4254, #20326 ) ;
#2406 = EDGE_CURVE ( 'NONE', #2970, #16180, #8075, .T. ) ;
#2407 = CARTESIAN_POINT ( 'NONE',  ( 17.38084278204884114, -6.813771271657950379, 1.620822537554107434 ) ) ;
#2408 = CARTESIAN_POINT ( 'NONE',  ( 1.258313758050111142, 210.3120000000000118, -10.08021678099031959 ) ) ;
#2409 = PRESENTATION_LAYER_ASSIGNMENT (  '', '', ( #17060 ) ) ;
#2410 = DIRECTION ( 'NONE',  ( 0.4067366430757911044, -0.9135454576426048634, 0.000000000000000000 ) ) ;
#2411 = CIRCLE ( 'NONE', #17692, 6.350000000000003197 ) ;
#2412 =( GEOMETRIC_REPRESENTATION_CONTEXT ( 3 ) GLOBAL_UNCERTAINTY_ASSIGNED_CONTEXT ( ( #25375 ) ) GLOBAL_UNIT_ASSIGNED_CONTEXT ( ( #11810, #20022, #23744 ) ) REPRESENTATION_CONTEXT ( 'NONE', 'WORKASPACE' ) );
#2413 = EDGE_CURVE ( 'NONE', #33908, #29901, #5459, .T. ) ;
#2414 = CARTESIAN_POINT ( 'NONE',  ( 29.73056908912613849, 64.43440433406975387, -9.516650441491343315 ) ) ;
#2415 = EDGE_CURVE ( 'NONE', #7705, #34478, #35348, .T. ) ;
#2416 = CARTESIAN_POINT ( 'NONE',  ( 4.223970912709154923, -13.53133295942674685, -3.593578457079324107 ) ) ;
#2417 = CARTESIAN_POINT ( 'NONE',  ( 36.15977171973188575, 13.84468119882790837, 2.117761412159899326 ) ) ;
#2418 = PRODUCT_DEFINITION_FORMATION_WITH_SPECIFIED_SOURCE ( 'HERHANGI', '', #12091, .NOT_KNOWN. ) ;
#2419 =( NAMED_UNIT ( * ) SI_UNIT ( $, .STERADIAN. ) SOLID_ANGLE_UNIT ( ) );
#2420 = ORIENTED_EDGE ( 'NONE', *, *, #2206, .T. ) ;
#2421 = FACE_OUTER_BOUND ( 'NONE', #35791, .T. ) ;
#2422 = ORIENTED_EDGE ( 'NONE', *, *, #37639, .F. ) ;
#2423 = DIRECTION ( 'NONE',  ( 0.000000000000000000, -0.000000000000000000, 1.000000000000000000 ) ) ;
#2424 = EDGE_CURVE ( 'NONE', #19522, #16850, #20244, .T. ) ;
#2425 = EDGE_CURVE ( 'NONE', #29887, #22154, #24295, .T. ) ;
#2426 = AXIS2_PLACEMENT_3D ( 'NONE', #38732, #23633, #5897 ) ;
#2427 = CARTESIAN_POINT ( 'NONE',  ( 6.250000000000000000, 0.000000000000000000, -8.000000000000000000 ) ) ;
#2428 = DIRECTION ( 'NONE',  ( 0.000000000000000000, -0.000000000000000000, -1.000000000000000000 ) ) ;
#2429 =( LENGTH_UNIT ( ) NAMED_UNIT ( * ) SI_UNIT ( .MILLI., .METRE. ) );
#2430 = SURFACE_STYLE_FILL_AREA ( #23722 ) ;
#2431 = CARTESIAN_POINT ( 'NONE',  ( 30.00000000000000000, -11.81999999999999673, -0.8999999999999980238 ) ) ;
#2432 = CARTESIAN_POINT ( 'NONE',  ( 12.97099305697934746, 0.9999999999999986677, 5.577524004226847687 ) ) ;
#2433 = ORIENTED_EDGE ( 'NONE', *, *, #10910, .T. ) ;
#2434 = AXIS2_PLACEMENT_3D ( 'NONE', #31353, #1081, #13245 ) ;
#2435 = CARTESIAN_POINT ( 'NONE',  ( 14.94855259917174095, 233.7398537952953177, -29.49382404601501406 ) ) ;
#2436 = EDGE_LOOP ( 'NONE', ( #33585, #35961, #26865, #19184, #751, #16020 ) ) ;
#2437 = VERTEX_POINT ( 'NONE', #32345 ) ;
#2438 = CARTESIAN_POINT ( 'NONE',  ( 55.88000000000000256, 132.0800000000000125, -19.81200000000000117 ) ) ;
#2439 = CIRCLE ( 'NONE', #13899, 19.81200000000000117 ) ;
#2440 = AXIS2_PLACEMENT_3D ( 'NONE', #20199, #13812, #34708 ) ;
#2441 = AXIS2_PLACEMENT_3D ( 'NONE', #36952, #36355, #15089 ) ;
#2442 = DIRECTION ( 'NONE',  ( 0.000000000000000000, 1.000000000000000000, -0.000000000000000000 ) ) ;
#2443 =( NAMED_UNIT ( * ) SI_UNIT ( $, .STERADIAN. ) SOLID_ANGLE_UNIT ( ) );
#2444 = DIRECTION ( 'NONE',  ( 0.000000000000000000, 0.3090169943749473958, -0.9510565162951536422 ) ) ;
#2445 = CARTESIAN_POINT ( 'NONE',  ( -69.60759651718883845, -94.41518425815928595, 5.000000000000000000 ) ) ;
#2446 = FACE_OUTER_BOUND ( 'NONE', #38184, .T. ) ;
#2447 = ADVANCED_BREP_SHAPE_REPRESENTATION ( '', ( #33934, #3540 ), #1642 ) ;
#2448 = APPLICATION_PROTOCOL_DEFINITION ( 'draft international standard', 'automotive_design', 1998, #8037 ) ;
#2449 = DIRECTION ( 'NONE',  ( 0.000000000000000000, -0.000000000000000000, 1.000000000000000000 ) ) ;
#2450 = CARTESIAN_POINT ( 'NONE',  ( 15.06373848455779729, 230.0862077028966155, -10.79191909539358640 ) ) ;
#2451 = LINE ( 'NONE', #829, #235 ) ;
#2452 =( REPRESENTATION_RELATIONSHIP ('NONE','NONE', #37971, #2666 ) REPRESENTATION_RELATIONSHIP_WITH_TRANSFORMATION ( #37455 )SHAPE_REPRESENTATION_RELATIONSHIP( ) );
#2453 = CARTESIAN_POINT ( 'NONE',  ( 9.679076836320742672, 57.91199999999999193, -1.904999999999999805 ) ) ;
#2454 = VERTEX_POINT ( 'NONE', #29366 ) ;
#2455 = FACE_OUTER_BOUND ( 'NONE', #21795, .T. ) ;
#2456 = CARTESIAN_POINT ( 'NONE',  ( 7.515864173764537526, 13.41640786499873705, -4.000000000000002665 ) ) ;
#2457 = CARTESIAN_POINT ( 'NONE',  ( 187.1097433503855427, -37.42045454060886556, 0.000000000000000000 ) ) ;
#2458 = CARTESIAN_POINT ( 'NONE',  ( -3.239999999999999769, -14.50000000000000000, 0.000000000000000000 ) ) ;
#2459 = EDGE_CURVE ( 'NONE', #18282, #11956, #7124, .T. ) ;
#2460 = CARTESIAN_POINT ( 'NONE',  ( 29.18494900734942732, 71.37399999999999523, -36.35558871473023856 ) ) ;
#2461 = CARTESIAN_POINT ( 'NONE',  ( 7.000000000000000000, -6.750000000000001776, -7.000000000000000000 ) ) ;
#2462 = CARTESIAN_POINT ( 'NONE',  ( -26.50000000000001066, -3.343285244609848731E-15, 30.00000000000000000 ) ) ;
#2463 = CIRCLE ( 'NONE', #33611, 0.8999999999999980238 ) ;
#2464 = AXIS2_PLACEMENT_3D ( 'NONE', #8555, #30039, #14921 ) ;
#2465 = ORIENTED_EDGE ( 'NONE', *, *, #30149, .F. ) ;
#2467 = COLOUR_RGB ( '',0.7529411764705882248, 0.7529411764705882248, 0.7529411764705882248 ) ;
#2466 = CARTESIAN_POINT ( 'NONE',  ( 71.25759651720264287, -94.41518425815986859, 5.000000000000000000 ) ) ;
#2468 = CARTESIAN_POINT ( 'NONE',  ( 6.250000000000000000, 0.000000000000000000, -8.000000000000000000 ) ) ;
#2469 = CARTESIAN_POINT ( 'NONE',  ( 30.35014816205033128, 65.96128153481519973, -29.48701333017919524 ) ) ;
#2470 = EDGE_CURVE ( 'NONE', #35472, #2454, #16673, .T. ) ;
#2471 = EDGE_CURVE ( 'NONE', #9713, #35055, #5751, .T. ) ;
#2472 =( NAMED_UNIT ( * ) PLANE_ANGLE_UNIT ( ) SI_UNIT ( $, .RADIAN. ) );
#2473 = DIRECTION ( 'NONE',  ( -0.7052371156339637404, -0.05138687315144006840, 0.7071067811865511255 ) ) ;
#2474 = VERTEX_POINT ( 'NONE', #36316 ) ;
#2475 = CARTESIAN_POINT ( 'NONE',  ( 71.88200000000000500, 2.946400000000000130, -19.81200000000000117 ) ) ;
#2476 = CARTESIAN_POINT ( 'NONE',  ( -24.36282744282743806, 0.000000000000000000, 0.000000000000000000 ) ) ;
#2477 = COLOUR_RGB ( '',0.6862745098039215730, 0.6862745098039215730, 0.6862745098039215730 ) ;
#2478 = ORIENTED_EDGE ( 'NONE', *, *, #32458, .T. ) ;
#2479 = CARTESIAN_POINT ( 'NONE',  ( 4.657225612106917545, 2.946400000000000130, -35.12819999999999965 ) ) ;
#2480 = VERTEX_POINT ( 'NONE', #19585 ) ;
#2481 = SURFACE_STYLE_FILL_AREA ( #11445 ) ;
#2482 = ORIENTED_EDGE ( 'NONE', *, *, #16960, .F. ) ;
#2483 = ORIENTED_EDGE ( 'NONE', *, *, #25304, .T. ) ;
#2484 = CARTESIAN_POINT ( 'NONE',  ( 0.000000000000000000, 0.000000000000000000, 8.000000000000000000 ) ) ;
#2485 = EDGE_CURVE ( 'NONE', #29231, #19513, #18251, .T. ) ;
#2486 = SURFACE_STYLE_FILL_AREA ( #33338 ) ;
#2487 = DIRECTION ( 'NONE',  ( -5.337610695313257301E-16, 0.000000000000000000, -1.000000000000000000 ) ) ;
#2488 = CARTESIAN_POINT ( 'NONE',  ( 1.778000000000000247, 218.4399999999999977, -27.89067659174564184 ) ) ;
#2489 = PLANE ( 'NONE',  #14572 ) ;
#2490 = ORIENTED_EDGE ( 'NONE', *, *, #14601, .F. ) ;
#2491 = ORIENTED_EDGE ( 'NONE', *, *, #6049, .F. ) ;
#2492 = VECTOR ( 'NONE', #11522, 1000.000000000000000 ) ;
#2493 = LINE ( 'NONE', #26790, #4968 ) ;
#2494 = CARTESIAN_POINT ( 'NONE',  ( 21.99999999999999645, 17.99999999999999645, 24.99999999999999645 ) ) ;
#2495 = FACE_BOUND ( 'NONE', #32289, .T. ) ;
#2497 = PRESENTATION_LAYER_ASSIGNMENT (  '', '', ( #29826 ) ) ;
#2496 = DIRECTION ( 'NONE',  ( 0.000000000000000000, 0.000000000000000000, 1.000000000000000000 ) ) ;
#2498 = COLOUR_RGB ( '',0.7529411764705882248, 0.7529411764705882248, 0.7529411764705882248 ) ;
#2499 = COLOUR_RGB ( '',0.6862745098039215730, 0.6862745098039215730, 0.6862745098039215730 ) ;
#2500 = CARTESIAN_POINT ( 'NONE',  ( 2.150902652643699842, 0.000000000000000000, 0.000000000000000000 ) ) ;
#2502 = VERTEX_POINT ( 'NONE', #31681 ) ;
#2501 = CARTESIAN_POINT ( 'NONE',  ( 33.89749534318752211, 66.53999293128401860, -1.286534348120219828 ) ) ;
#2503 = ORIENTED_EDGE ( 'NONE', *, *, #24942, .T. ) ;
#2504 = AXIS2_PLACEMENT_3D ( 'NONE', #33799, #24852, #21877 ) ;
#2505 = DIRECTION ( 'NONE',  ( 1.000000000000000000, 0.000000000000000000, 0.000000000000000000 ) ) ;
#2506 = CARTESIAN_POINT ( 'NONE',  ( 6.250000000000000000, 0.000000000000000000, 7.000000000000000000 ) ) ;
#2507 = PRESENTATION_STYLE_ASSIGNMENT (( #32941 ) ) ;
#2508 = DIRECTION ( 'NONE',  ( -0.000000000000000000, 1.000000000000000000, 0.000000000000000000 ) ) ;
#2509 = CIRCLE ( 'NONE', #7602, 4.038599999999934020 ) ;
#2510 = EDGE_CURVE ( 'NONE', #33568, #26596, #12225, .T. ) ;
#2511 = DIRECTION ( 'NONE',  ( -0.000000000000000000, 0.000000000000000000, 1.000000000000000000 ) ) ;
#2512 =( NAMED_UNIT ( * ) SI_UNIT ( $, .STERADIAN. ) SOLID_ANGLE_UNIT ( ) );
#2513 = ADVANCED_FACE ( 'NONE', ( #30762 ), #16580, .T. ) ;
#2514 = CARTESIAN_POINT ( 'NONE',  ( 8.000000000000003553, -11.12736124065265209, -3.615498834186672727 ) ) ;
#2515 = SURFACE_STYLE_FILL_AREA ( #8888 ) ;
#2516 = EDGE_CURVE ( 'NONE', #37453, #4458, #26230, .T. ) ;
#2517 = CARTESIAN_POINT ( 'NONE',  ( -42.68696990489193155, -27.67786428508900087, -5.000000000000000000 ) ) ;
#2518 = ORIENTED_EDGE ( 'NONE', *, *, #10107, .T. ) ;
#2519 = PRESENTATION_STYLE_ASSIGNMENT (( #10705 ) ) ;
#2520 = MECHANICAL_DESIGN_GEOMETRIC_PRESENTATION_REPRESENTATION (  '', ( #26688 ), #21020 ) ;
#2521 = CARTESIAN_POINT ( 'NONE',  ( 1.000000000000000000, 0.000000000000000000, 0.000000000000000000 ) ) ;
#2522 = ORIENTED_EDGE ( 'NONE', *, *, #19738, .T. ) ;
#2523 = STYLED_ITEM ( 'NONE', ( #28511 ), #1670 ) ;
#2524 = CARTESIAN_POINT ( 'NONE',  ( 17.19565448922709905, -6.541427708624652837, 2.502309893394689233 ) ) ;
#2525 = FILL_AREA_STYLE_COLOUR ( '', #60 ) ;
#2526 = ORIENTED_EDGE ( 'NONE', *, *, #30540, .F. ) ;
#2527 = SURFACE_STYLE_USAGE ( .BOTH. , #12077 ) ;
#2528 = ORIENTED_EDGE ( 'NONE', *, *, #16392, .F. ) ;
#2529 = DIRECTION ( 'NONE',  ( 0.000000000000000000, 0.000000000000000000, -1.000000000000000000 ) ) ;
#2531 = ORIENTED_EDGE ( 'NONE', *, *, #35737, .F. ) ;
#2530 = CARTESIAN_POINT ( 'NONE',  ( 2.026536097188157637, 13.99235468303557361, 0.5290514560291019741 ) ) ;
#2532 = CIRCLE ( 'NONE', #33671, 1.000000000000004441 ) ;
#2533 = DIRECTION ( 'NONE',  ( 1.000000000000000000, 0.000000000000000000, 0.000000000000000000 ) ) ;
#2534 = ORIENTED_EDGE ( 'NONE', *, *, #25793, .F. ) ;
#2535 = CYLINDRICAL_SURFACE ( 'NONE', #32554, 3.000000000000000888 ) ;
#2536 = CIRCLE ( 'NONE', #14616, 6.999999999999985789 ) ;
#2538 = VERTEX_POINT ( 'NONE', #3281 ) ;
#2537 =( NAMED_UNIT ( * ) SI_UNIT ( $, .STERADIAN. ) SOLID_ANGLE_UNIT ( ) );
#2539 = CARTESIAN_POINT ( 'NONE',  ( -11.36282744282744694, 0.000000000000000000, 0.000000000000000000 ) ) ;
#2540 = LINE ( 'NONE', #6294, #37707 ) ;
#2541 = CIRCLE ( 'NONE', #12731, 3.249999999996699973 ) ;
#2542 = ORIENTED_EDGE ( 'NONE', *, *, #22327, .F. ) ;
#2543 = B_SPLINE_CURVE_WITH_KNOTS ( 'NONE', 3,
 ( #11750, #5139, #38974, #17931, #29659, #8568, #26685, #14532, #23882, #36003, #8765, #2789, #14934, #27082, #39173, #24076, #8959, #15937 ),
 .UNSPECIFIED., .F., .F.,
 ( 4, 2, 2, 2, 2, 2, 2, 2, 4 ),
 ( 0.000000000000000000, 0.3926990816987234734, 0.7853981633974469467, 1.178097245096170420, 1.570796326794893893, 1.963495408493617367, 2.356194490192340840, 2.748893571891064092, 3.141592653589787787 ),
 .UNSPECIFIED. ) ;
#2544 = ORIENTED_EDGE ( 'NONE', *, *, #29024, .T. ) ;
#2545 = CARTESIAN_POINT ( 'NONE',  ( 8.900000000000000355, 0.000000000000000000, 0.000000000000000000 ) ) ;
#2546 = CARTESIAN_POINT ( 'NONE',  ( -2782.763704773702557, -152.6175071551725466, 365.1297170783516322 ) ) ;
#2547 = FACE_OUTER_BOUND ( 'NONE', #6348, .T. ) ;
#2548 = DIRECTION ( 'NONE',  ( -0.000000000000000000, -0.000000000000000000, 1.000000000000000000 ) ) ;
#2550 = VERTEX_POINT ( 'NONE', #15437 ) ;
#2549 = CARTESIAN_POINT ( 'NONE',  ( 19.12622335068757451, 56.31860635334618337, 5.000000000000000000 ) ) ;
#2551 = VERTEX_POINT ( 'NONE', #37627 ) ;
#2552 = EDGE_CURVE ( 'NONE', #33674, #9898, #14779, .T. ) ;
#2553 = AXIS2_PLACEMENT_3D ( 'NONE', #34696, #16801, #35284 ) ;
#2554 = AXIS2_PLACEMENT_3D ( 'NONE', #22937, #35074, #14176 ) ;
#2555 = CARTESIAN_POINT ( 'NONE',  ( -59.99999999999495515, -126.8062842111104800, 5.000000000000000000 ) ) ;
#2556 = CARTESIAN_POINT ( 'NONE',  ( 5.529739536484003182, 0.000000000000000000, -34.49320000000000164 ) ) ;
#2557 = DIRECTION ( 'NONE',  ( 0.7080422310916909545, 0.000000000000000000, -0.7061700921100386719 ) ) ;
#2558 = CARTESIAN_POINT ( 'NONE',  ( 16.60000000000000497, 9.249999999999998224, 4.200000000000000178 ) ) ;
#2559 = MECHANICAL_DESIGN_GEOMETRIC_PRESENTATION_REPRESENTATION (  '', ( #19110 ), #31792 ) ;
#2560 = AXIS2_PLACEMENT_3D ( 'NONE', #26957, #27158, #33318 ) ;
#2561 = EDGE_CURVE ( 'NONE', #29161, #38324, #25297, .T. ) ;
#2562 = DIRECTION ( 'NONE',  ( 0.000000000000000000, 1.000000000000000000, 0.000000000000000000 ) ) ;
#2563 = FILL_AREA_STYLE ('',( #39148 ) ) ;
#2564 = DIRECTION ( 'NONE',  ( 1.000000000000000000, 0.000000000000000000, 0.000000000000000000 ) ) ;
#2565 = CYLINDRICAL_SURFACE ( 'NONE', #1239, 1.650000000000026557 ) ;
#2566 = STYLED_ITEM ( 'NONE', ( #1927 ), #13532 ) ;
#2567 = TOROIDAL_SURFACE ( 'NONE', #16575, 1.904999999999998916, 1.270000000000000018 ) ;
#2568 = LINE ( 'NONE', #33009, #26523 ) ;
#2569 = FACE_BOUND ( 'NONE', #12950, .T. ) ;
#2570 = FILL_AREA_STYLE ('',( #35788 ) ) ;
#2571 = VERTEX_POINT ( 'NONE', #27590 ) ;
#2572 = PRESENTATION_STYLE_ASSIGNMENT (( #24453 ) ) ;
#2573 = CARTESIAN_POINT ( 'NONE',  ( 29.82299351389081465, 66.04654295296771238, -10.76713886621579874 ) ) ;
#2574 = ORIENTED_EDGE ( 'NONE', *, *, #16011, .F. ) ;
#2575 = DIRECTION ( 'NONE',  ( -1.000000000000000000, 0.000000000000000000, -1.204669080539449344E-16 ) ) ;
#2576 = ORIENTED_EDGE ( 'NONE', *, *, #39108, .F. ) ;
#2578 = ORIENTED_EDGE ( 'NONE', *, *, #12126, .F. ) ;
#2577 = CARTESIAN_POINT ( 'NONE',  ( 30.00000000000000000, 12.88000000000000078, -4.500000000000000000 ) ) ;
#2579 = VECTOR ( 'NONE', #12185, 1000.000000000000000 ) ;
#2580 = MECHANICAL_DESIGN_GEOMETRIC_PRESENTATION_REPRESENTATION (  '', ( #38741 ), #24840 ) ;
#2581 = VERTEX_POINT ( 'NONE', #36915 ) ;
#2582 = EDGE_CURVE ( 'NONE', #36552, #36735, #29044, .T. ) ;
#2584 = ORIENTED_EDGE ( 'NONE', *, *, #33781, .T. ) ;
#2583 = CARTESIAN_POINT ( 'NONE',  ( 34.06487385433233328, 66.35562618489872477, -33.21158719197781295 ) ) ;
#2585 = SURFACE_STYLE_FILL_AREA ( #1782 ) ;
#2586 = DIRECTION ( 'NONE',  ( 1.000000000000000000, -7.395570986446998813E-32, 4.440892098500628134E-16 ) ) ;
#2587 = AXIS2_PLACEMENT_3D ( 'NONE', #6917, #14470, #34981 ) ;
#2588 = DIRECTION ( 'NONE',  ( 0.6298714873699047256, 0.7766993687382679479, 0.000000000000000000 ) ) ;
#2589 = EDGE_LOOP ( 'NONE', ( #35801, #29178 ) ) ;
#2590 = LINE ( 'NONE', #11948, #2090 ) ;
#2591 = ORIENTED_EDGE ( 'NONE', *, *, #13363, .T. ) ;
#2592 = DIRECTION ( 'NONE',  ( 0.000000000000000000, -0.3090169943749472847, 0.9510565162951536422 ) ) ;
#2593 = VECTOR ( 'NONE', #36939, 1000.000000000000000 ) ;
#2594 =( LENGTH_UNIT ( ) NAMED_UNIT ( * ) SI_UNIT ( .MILLI., .METRE. ) );
#2595 = CARTESIAN_POINT ( 'NONE',  ( 26.54690781349834339, 48.42784632319895621, -5.000000000000000000 ) ) ;
#2597 = VERTEX_POINT ( 'NONE', #14163 ) ;
#2596 = DIRECTION ( 'NONE',  ( -0.9659258262890680902, 0.000000000000000000, -0.2588190451025212391 ) ) ;
#2598 = CIRCLE ( 'NONE', #33732, 1.650000000000045430 ) ;
#2599 = ORIENTED_EDGE ( 'NONE', *, *, #1666, .F. ) ;
#2600 = ADVANCED_FACE ( 'NONE', ( #17554 ), #7490, .T. ) ;
#2601 = CONTEXT_DEPENDENT_SHAPE_REPRESENTATION ( #1166, #31704 ) ;
#2602 = CARTESIAN_POINT ( 'NONE',  ( -19.00000000000000355, 0.000000000000000000, 0.000000000000000000 ) ) ;
#2603 =( NAMED_UNIT ( * ) SI_UNIT ( $, .STERADIAN. ) SOLID_ANGLE_UNIT ( ) );
#2604 = FACE_OUTER_BOUND ( 'NONE', #4332, .T. ) ;
#2605 = SURFACE_SIDE_STYLE ('',( #5757 ) ) ;
#2606 = EDGE_CURVE ( 'NONE', #38383, #15780, #20219, .T. ) ;
#2607 = CARTESIAN_POINT ( 'NONE',  ( 0.000000000000000000, 210.3120000000000118, -27.93791350271569485 ) ) ;
#2608 = EDGE_CURVE ( 'NONE', #8371, #7118, #31878, .T. ) ;
#2609 = CARTESIAN_POINT ( 'NONE',  ( -47.46545221753778776, -38.54341091125109386, 0.000000000000000000 ) ) ;
#2610 = AXIS2_PLACEMENT_3D ( 'NONE', #33957, #34161, #694 ) ;
#2611 = FILL_AREA_STYLE ('',( #29875 ) ) ;
#2612 = CARTESIAN_POINT ( 'NONE',  ( 6.267805419156800006, 0.000000000000000000, -13.34499999999999886 ) ) ;
#2613 = MECHANICAL_DESIGN_GEOMETRIC_PRESENTATION_REPRESENTATION (  '', ( #20416 ), #36296 ) ;
#2614 = LINE ( 'NONE', #14755, #11913 ) ;
#2615 = CARTESIAN_POINT ( 'NONE',  ( 16.92376794150061770, 227.7908065606183925, -29.91407416470207892 ) ) ;
#2616 = PLANE ( 'NONE',  #22387 ) ;
#2617 = CIRCLE ( 'NONE', #7691, 2.100000000000001421 ) ;
#2618 =( NAMED_UNIT ( * ) SI_UNIT ( $, .STERADIAN. ) SOLID_ANGLE_UNIT ( ) );
#2619 = ORIENTED_EDGE ( 'NONE', *, *, #8835, .F. ) ;
#2620 = CARTESIAN_POINT ( 'NONE',  ( 1.262699462553904750, 218.4399999999999977, -10.03163326133931399 ) ) ;
#2621 = ORIENTED_EDGE ( 'NONE', *, *, #5907, .T. ) ;
#2622 = SURFACE_SIDE_STYLE ('',( #32664 ) ) ;
#2623 = CARTESIAN_POINT ( 'NONE',  ( 23.40000000000000213, 12.39959676763724161, -6.500000000000000000 ) ) ;
#2624 = CARTESIAN_POINT ( 'NONE',  ( 30.00000000000000000, 28.00000000000000000, -4.336808689942019708E-16 ) ) ;
#2625 = EDGE_CURVE ( 'NONE', #4458, #16668, #35060, .T. ) ;
#2626 = CARTESIAN_POINT ( 'NONE',  ( 36.15977171973189996, -13.84468119882791015, -2.117761412159905987 ) ) ;
#2627 = CARTESIAN_POINT ( 'NONE',  ( 32.24532109190618456, -13.44378120202785176, -3.910537253949394110 ) ) ;
#2628 = FILL_AREA_STYLE_COLOUR ( '', #4222 ) ;
#2629 = CARTESIAN_POINT ( 'NONE',  ( -16.59999999999999787, -4.750000000000002665, 0.000000000000000000 ) ) ;
#2630 = CARTESIAN_POINT ( 'NONE',  ( 18.03399999999999892, 60.95999999999999375, -19.81200000000000117 ) ) ;
#2631 = LINE ( 'NONE', #8811, #2579 ) ;
#2632 = ORIENTED_EDGE ( 'NONE', *, *, #20828, .F. ) ;
#2633 = VECTOR ( 'NONE', #5003, 1000.000000000000000 ) ;
#2634 = CARTESIAN_POINT ( 'NONE',  ( 16.58083142339877725, 234.8854212215642576, -29.87029884555780868 ) ) ;
#2635 = ORIENTED_EDGE ( 'NONE', *, *, #22454, .T. ) ;
#2636 = ORIENTED_EDGE ( 'NONE', *, *, #5555, .F. ) ;
#2637 = SURFACE_STYLE_USAGE ( .BOTH. , #17788 ) ;
#2638 = DIRECTION ( 'NONE',  ( 5.662222200330894346E-15, 0.000000000000000000, -1.000000000000000000 ) ) ;
#2639 = FILL_AREA_STYLE ('',( #26351 ) ) ;
#2640 = SURFACE_STYLE_FILL_AREA ( #29518 ) ;
#2641 = CARTESIAN_POINT ( 'NONE',  ( 10.00000000000000000, -14.00000000000000355, -0.2618821274473442373 ) ) ;
#2642 = ADVANCED_FACE ( 'NONE', ( #37834 ), #23309, .F. ) ;
#2643 = EDGE_CURVE ( 'NONE', #13381, #27345, #15158, .T. ) ;
#2645 = EDGE_CURVE ( 'NONE', #9154, #25020, #13968, .T. ) ;
#2644 = SHAPE_DEFINITION_REPRESENTATION ( #11425, #25808 ) ;
#2646 =( NAMED_UNIT ( * ) PLANE_ANGLE_UNIT ( ) SI_UNIT ( $, .RADIAN. ) );
#2647 = UNCERTAINTY_MEASURE_WITH_UNIT (LENGTH_MEASURE( 1.000000000000000082E-05 ), #34939, 'distance_accuracy_value', 'NONE');
#2648 = DIRECTION ( 'NONE',  ( 1.000000000000000000, 0.000000000000000000, 0.000000000000000000 ) ) ;
#2649 = DIRECTION ( 'NONE',  ( 0.000000000000000000, 0.000000000000000000, 1.000000000000000000 ) ) ;
#2650 = AXIS2_PLACEMENT_3D ( 'NONE', #20680, #39136, #33185 ) ;
#2651 = CARTESIAN_POINT ( 'NONE',  ( -39.77326015180344143, -16.69036881978953701, 5.000000000000000000 ) ) ;
#2652 = AXIS2_PLACEMENT_3D ( 'NONE', #3309, #39120, #5688 ) ;
#2653 = ORIENTED_EDGE ( 'NONE', *, *, #5043, .F. ) ;
#2654 = DIRECTION ( 'NONE',  ( 0.000000000000000000, 0.000000000000000000, 1.000000000000000000 ) ) ;
#2655 = LINE ( 'NONE', #239, #645 ) ;
#2656 = AXIS2_PLACEMENT_3D ( 'NONE', #19693, #31797, #13686 ) ;
#2657 = CARTESIAN_POINT ( 'NONE',  ( 15.81309997460425265, 233.7566341281709299, -10.50724563069530859 ) ) ;
#2658 = FACE_OUTER_BOUND ( 'NONE', #22428, .T. ) ;
#2659 = CIRCLE ( 'NONE', #16657, 4.444999999999997620 ) ;
#2661 = EDGE_CURVE ( 'NONE', #31568, #9533, #20159, .T. ) ;
#2660 = CARTESIAN_POINT ( 'NONE',  ( 32.01430365375211551, 57.91199999999999193, -28.70187815959710775 ) ) ;
#2662 = EDGE_CURVE ( 'NONE', #19222, #25451, #1182, .T. ) ;
#2663 = FILL_AREA_STYLE ('',( #18014 ) ) ;
#2664 = CARTESIAN_POINT ( 'NONE',  ( 16.05595891854624568, 4.326563443051480995, -5.574910170669866716 ) ) ;
#2665 = EDGE_CURVE ( 'NONE', #21884, #30999, #2000, .T. ) ;
#2666 = SHAPE_REPRESENTATION ( 'stw-4Kardan_Motor_delikli', ( #3540 ), #16295 ) ;
#2667 = AXIS2_PLACEMENT_3D ( 'NONE', #36054, #6191, #39227 ) ;
#2668 = ADVANCED_FACE ( 'NONE', ( #8375 ), #16769, .F. ) ;
#2669 = ORIENTED_EDGE ( 'NONE', *, *, #887, .T. ) ;
#2670 = AXIS2_PLACEMENT_3D ( 'NONE', #7220, #37856, #32865 ) ;
#2671 = DIRECTION ( 'NONE',  ( -0.7080422310916912876, 0.000000000000000000, -0.7061700921100384498 ) ) ;
#2672 = LINE ( 'NONE', #23956, #36925 ) ;
#2673 = CARTESIAN_POINT ( 'NONE',  ( -14.49999999999995737, -14.15000000000000213, 16.80000000000000071 ) ) ;
#2674 = CARTESIAN_POINT ( 'NONE',  ( -72.90759651718892087, -94.41518425815928595, 5.000000000000000000 ) ) ;
#2675 = CIRCLE ( 'NONE', #37599, 8.500000000000000000 ) ;
#2676 =( NAMED_UNIT ( * ) SI_UNIT ( $, .STERADIAN. ) SOLID_ANGLE_UNIT ( ) );
#2677 = ADVANCED_FACE ( 'NONE', ( #183 ), #15345, .F. ) ;
#2678 = DIRECTION ( 'NONE',  ( 4.017423520094535185E-16, 0.000000000000000000, -1.000000000000000000 ) ) ;
#2679 = VERTEX_POINT ( 'NONE', #33648 ) ;
#2680 = FACE_OUTER_BOUND ( 'NONE', #3173, .T. ) ;
#2681 = ORIENTED_EDGE ( 'NONE', *, *, #1812, .T. ) ;
#2682 = CARTESIAN_POINT ( 'NONE',  ( 14.22638246778207538, 38.97779419603467943, 0.000000000000000000 ) ) ;
#2683 = CIRCLE ( 'NONE', #38215, 7.000000000000000000 ) ;
#2684 = ORIENTED_EDGE ( 'NONE', *, *, #28799, .F. ) ;
#2685 = ADVANCED_FACE ( 'NONE', ( #21136, #2455 ), #33457, .F. ) ;
#2686 = UNCERTAINTY_MEASURE_WITH_UNIT (LENGTH_MEASURE( 1.000000000000000082E-05 ), #2394, 'distance_accuracy_value', 'NONE');
#2687 = CARTESIAN_POINT ( 'NONE',  ( 14.50000000000000355, -9.650000000000007461, 10.59999999999999964 ) ) ;
#2688 = CIRCLE ( 'NONE', #18597, 76.54983443527092390 ) ;
#2689 = ORIENTED_EDGE ( 'NONE', *, *, #20009, .F. ) ;
#2690 = VERTEX_POINT ( 'NONE', #30277 ) ;
#2691 = FILL_AREA_STYLE_COLOUR ( '', #33198 ) ;
#2692 = DIRECTION ( 'NONE',  ( 0.9659258262890679791, 0.000000000000000000, 0.2588190451025219052 ) ) ;
#2693 = CARTESIAN_POINT ( 'NONE',  ( 33.97148953789979942, 13.01572278271976479, 5.162862263012197417 ) ) ;
#2694 = PRESENTATION_STYLE_ASSIGNMENT (( #18434 ) ) ;
#2695 = CARTESIAN_POINT ( 'NONE',  ( 14.49999999999999822, 9.249999999999998224, 4.200000000000000178 ) ) ;
#2696 = PRESENTATION_LAYER_ASSIGNMENT (  '', '', ( #784 ) ) ;
#2697 = ORIENTED_EDGE ( 'NONE', *, *, #35030, .T. ) ;
#2698 = FILL_AREA_STYLE ('',( #8870 ) ) ;
#2699 = DIRECTION ( 'NONE',  ( 1.000000000000000000, 0.000000000000000000, 0.000000000000000000 ) ) ;
#2700 = FACE_BOUND ( 'NONE', #26788, .T. ) ;
#2701 = CARTESIAN_POINT ( 'NONE',  ( 8.889999999999998792, 0.000000000000000000, 0.000000000000000000 ) ) ;
#2702 = DIRECTION ( 'NONE',  ( -0.000000000000000000, -0.000000000000000000, 1.000000000000000000 ) ) ;
#2704 = ORIENTED_EDGE ( 'NONE', *, *, #9413, .F. ) ;
#2703 = DIRECTION ( 'NONE',  ( -1.000000000000000000, 0.000000000000000000, 0.000000000000000000 ) ) ;
#2705 = VERTEX_POINT ( 'NONE', #17946 ) ;
#2706 = AXIS2_PLACEMENT_3D ( 'NONE', #24848, #738, #9709 ) ;
#2707 = SURFACE_STYLE_FILL_AREA ( #6055 ) ;
#2708 = DIRECTION ( 'NONE',  ( -0.000000000000000000, -0.000000000000000000, 1.000000000000000000 ) ) ;
#2709 = EDGE_CURVE ( 'NONE', #9045, #15488, #38117, .T. ) ;
#2710 = ADVANCED_FACE ( 'NONE', ( #15149 ), #20936, .F. ) ;
#2711 = DIRECTION ( 'NONE',  ( 0.000000000000000000, 0.000000000000000000, 1.000000000000000000 ) ) ;
#2712 = DIRECTION ( 'NONE',  ( -0.8660254037844383745, -0.5000000000000004441, 0.000000000000000000 ) ) ;
#2713 = CIRCLE ( 'NONE', #7786, 2.100000000000001421 ) ;
#2714 = VECTOR ( 'NONE', #16504, 1000.000000000000000 ) ;
#2715 =( NAMED_UNIT ( * ) SI_UNIT ( $, .STERADIAN. ) SOLID_ANGLE_UNIT ( ) );
#2716 = CIRCLE ( 'NONE', #33858, 2.100000000000004530 ) ;
#2717 = CARTESIAN_POINT ( 'NONE',  ( -18.99999999999999645, 2.397072439531587483E-15, 16.80000000000000071 ) ) ;
#2718 = FACE_OUTER_BOUND ( 'NONE', #16690, .T. ) ;
#2719 =( NAMED_UNIT ( * ) PLANE_ANGLE_UNIT ( ) SI_UNIT ( $, .RADIAN. ) );
#2720 = EDGE_CURVE ( 'NONE', #33968, #33528, #27098, .T. ) ;
#2721 = DIRECTION ( 'NONE',  ( -0.000000000000000000, -0.000000000000000000, 1.000000000000000000 ) ) ;
#2722 = ORIENTED_EDGE ( 'NONE', *, *, #19719, .F. ) ;
#2723 = CARTESIAN_POINT ( 'NONE',  ( 46.13714981196137899, 144.9184809255955599, 5.000000000000000000 ) ) ;
#2724 = DIRECTION ( 'NONE',  ( 0.000000000000000000, 1.000000000000000000, 0.000000000000000000 ) ) ;
#2725 = CARTESIAN_POINT ( 'NONE',  ( -126.7869359285171100, -144.7605056829616217, 5.000000000000000000 ) ) ;
#2726 =( GEOMETRIC_REPRESENTATION_CONTEXT ( 3 ) GLOBAL_UNCERTAINTY_ASSIGNED_CONTEXT ( ( #17297 ) ) GLOBAL_UNIT_ASSIGNED_CONTEXT ( ( #29176, #7881, #1502 ) ) REPRESENTATION_CONTEXT ( 'NONE', 'WORKASPACE' ) );
#2727 = LINE ( 'NONE', #6071, #30709 ) ;
#2728 = EDGE_LOOP ( 'NONE', ( #24402, #23614, #5044, #37490 ) ) ;
#2729 = CARTESIAN_POINT ( 'NONE',  ( 30.00000000000000000, 8.000000000000000000, -6.499999999999999112 ) ) ;
#2730 = FILL_AREA_STYLE ('',( #5681 ) ) ;
#2731 = VERTEX_POINT ( 'NONE', #27494 ) ;
#2732 = FILL_AREA_STYLE_COLOUR ( '', #18205 ) ;
#2733 = EDGE_LOOP ( 'NONE', ( #16118, #36948, #33806, #21109, #9018, #27665 ) ) ;
#2734 = DIRECTION ( 'NONE',  ( 1.000000000000000000, 0.000000000000000000, 0.000000000000000000 ) ) ;
#2735 = AXIS2_PLACEMENT_3D ( 'NONE', #10909, #29217, #28827 ) ;
#2737 = ORIENTED_EDGE ( 'NONE', *, *, #12902, .F. ) ;
#2736 = CARTESIAN_POINT ( 'NONE',  ( 17.35654984147888769, 60.95999999999999375, -2.389752079301707521 ) ) ;
#2738 = DIRECTION ( 'NONE',  ( -0.7052371156339635183, -0.05138687315144006146, 0.7071067811865512365 ) ) ;
#2739 = EDGE_LOOP ( 'NONE', ( #19319, #33159, #6480, #3694 ) ) ;
#2740 = DIRECTION ( 'NONE',  ( -0.000000000000000000, 0.000000000000000000, 1.000000000000000000 ) ) ;
#2741 = CIRCLE ( 'NONE', #34523, 2.099999999999997868 ) ;
#2743 = VERTEX_POINT ( 'NONE', #11960 ) ;
#2742 =( LENGTH_UNIT ( ) NAMED_UNIT ( * ) SI_UNIT ( .MILLI., .METRE. ) );
#2744 = LINE ( 'NONE', #15473, #10067 ) ;
#2745 = CARTESIAN_POINT ( 'NONE',  ( -99.39474632915002417, -45.68021120367443899, 0.000000000000000000 ) ) ;
#2746 = EDGE_CURVE ( 'NONE', #9904, #611, #12362, .T. ) ;
#2747 = ORIENTED_EDGE ( 'NONE', *, *, #20847, .T. ) ;
#2748 = ADVANCED_FACE ( 'NONE', ( #8974 ), #23968, .T. ) ;
#2749 = VERTEX_POINT ( 'NONE', #21918 ) ;
#2750 = FACE_OUTER_BOUND ( 'NONE', #11858, .T. ) ;
#2751 =( REPRESENTATION_RELATIONSHIP ('NONE','NONE', #37971, #20237 ) REPRESENTATION_RELATIONSHIP_WITH_TRANSFORMATION ( #3195 )SHAPE_REPRESENTATION_RELATIONSHIP( ) );
#2752 = CARTESIAN_POINT ( 'NONE',  ( -2562.934694533714264, -103.8814193258525904, 365.1297170783519732 ) ) ;
#2753 = CARTESIAN_POINT ( 'NONE',  ( 32.97499572562657022, 13.58536074282702266, -3.388634760996750206 ) ) ;
#2754 = ADVANCED_FACE ( 'NONE', ( #34246 ), #17715, .F. ) ;
#2755 = LINE ( 'NONE', #32985, #29977 ) ;
#2757 = ORIENTED_EDGE ( 'NONE', *, *, #35448, .T. ) ;
#2756 = CARTESIAN_POINT ( 'NONE',  ( 33.88061525093812776, 13.81247578412456711, 2.296666655663629264 ) ) ;
#2758 = CIRCLE ( 'NONE', #10371, 1.778000000000000025 ) ;
#2759 = ORIENTED_EDGE ( 'NONE', *, *, #18094, .T. ) ;
#2760 = PRESENTATION_LAYER_ASSIGNMENT (  '', '', ( #31340 ) ) ;
#2761 = CIRCLE ( 'NONE', #30746, 1.650000000000040323 ) ;
#2762 = CARTESIAN_POINT ( 'NONE',  ( 0.2999999999999971578, 4.249154173235984810E-15, 7.500000000000000000 ) ) ;
#2763 = DIRECTION ( 'NONE',  ( 1.000000000000000000, -0.000000000000000000, -0.000000000000000000 ) ) ;
#2764 = CARTESIAN_POINT ( 'NONE',  ( 126.7869359285358826, -144.7605056829507930, 5.000000000000000000 ) ) ;
#2765 = CARTESIAN_POINT ( 'NONE',  ( 15.99999999999999645, 0.000000000000000000, 26.29999999999999716 ) ) ;
#2766 = VECTOR ( 'NONE', #24923, 1000.000000000000000 ) ;
#2767 = PRESENTATION_STYLE_ASSIGNMENT (( #15302 ) ) ;
#2768 = DIRECTION ( 'NONE',  ( 0.000000000000000000, 0.000000000000000000, 1.000000000000000000 ) ) ;
#2769 = SURFACE_STYLE_USAGE ( .BOTH. , #3343 ) ;
#2770 = CARTESIAN_POINT ( 'NONE',  ( -49.53979841559474551, -39.54341091125109386, -5.000000000000000000 ) ) ;
#2771 =( GEOMETRIC_REPRESENTATION_CONTEXT ( 3 ) GLOBAL_UNCERTAINTY_ASSIGNED_CONTEXT ( ( #12596 ) ) GLOBAL_UNIT_ASSIGNED_CONTEXT ( ( #13515, #10915, #5845 ) ) REPRESENTATION_CONTEXT ( 'NONE', 'WORKASPACE' ) );
#2772 = ORIENTED_EDGE ( 'NONE', *, *, #3413, .F. ) ;
#2773 = MECHANICAL_DESIGN_GEOMETRIC_PRESENTATION_REPRESENTATION (  '', ( #17381 ), #9764 ) ;
#2774 = DIRECTION ( 'NONE',  ( -0.000000000000000000, 1.000000000000000000, -0.000000000000000000 ) ) ;
#2775 = FACE_OUTER_BOUND ( 'NONE', #35774, .T. ) ;
#2776 = VERTEX_POINT ( 'NONE', #21721 ) ;
#2777 = FILL_AREA_STYLE ('',( #26863 ) ) ;
#2778 = VERTEX_POINT ( 'NONE', #31452 ) ;
#2780 = ORIENTED_EDGE ( 'NONE', *, *, #37466, .T. ) ;
#2779 = AXIS2_PLACEMENT_3D ( 'NONE', #30925, #13772, #16399 ) ;
#2781 = ORIENTED_EDGE ( 'NONE', *, *, #14026, .T. ) ;
#2782 = EDGE_LOOP ( 'NONE', ( #1952, #31953, #24361, #35409 ) ) ;
#2784 = ORIENTED_EDGE ( 'NONE', *, *, #29432, .F. ) ;
#2783 = CARTESIAN_POINT ( 'NONE',  ( 37.45533905932737184, 35.35533905932737753, -5.000000000000000000 ) ) ;
#2785 = CARTESIAN_POINT ( 'NONE',  ( 16.44636040040751368, 3.051144006367722650, -12.70860678535044386 ) ) ;
#2786 = PRESENTATION_LAYER_ASSIGNMENT (  '', '', ( #11682 ) ) ;
#2787 = LINE ( 'NONE', #33631, #15610 ) ;
#2788 = EDGE_CURVE ( 'NONE', #22814, #28115, #25475, .T. ) ;
#2789 = CARTESIAN_POINT ( 'NONE',  ( -3.930232875259953080E-16, 7.602197308136819487, -6.855243160930239554 ) ) ;
#2790 = EDGE_LOOP ( 'NONE', ( #23643, #10951 ) ) ;
#2791 = DIRECTION ( 'NONE',  ( -0.000000000000000000, 0.000000000000000000, 1.000000000000000000 ) ) ;
#2792 = VECTOR ( 'NONE', #11765, 1000.000000000000227 ) ;
#2793 = VERTEX_POINT ( 'NONE', #585 ) ;
#2794 = CARTESIAN_POINT ( 'NONE',  ( 17.58177793023801172, 227.6660944959573385, -9.659643367547349868 ) ) ;
#2795 = DIRECTION ( 'NONE',  ( -0.7459376616259152382, 7.395570986446996623E-32, 0.6660157693088516462 ) ) ;
#2796 = AXIS2_PLACEMENT_3D ( 'NONE', #9690, #21858, #16282 ) ;
#2797 = DIRECTION ( 'NONE',  ( 1.000000000000000000, 7.384246004946629579E-18, 4.102834654454325784E-17 ) ) ;
#2798 = SURFACE_STYLE_USAGE ( .BOTH. , #5558 ) ;
#2800 = EDGE_LOOP ( 'NONE', ( #24625, #38885, #28615, #7509, #32285 ) ) ;
#2799 = CARTESIAN_POINT ( 'NONE',  ( -42.68696990489193155, -27.67786428508900087, -5.000000000000000000 ) ) ;
#2801 = ORIENTED_EDGE ( 'NONE', *, *, #3470, .T. ) ;
#2802 =( LENGTH_UNIT ( ) NAMED_UNIT ( * ) SI_UNIT ( .MILLI., .METRE. ) );
#2803 = CARTESIAN_POINT ( 'NONE',  ( -95.58359114670918188, -126.8062842111422128, 0.000000000000000000 ) ) ;
#2804 =( NAMED_UNIT ( * ) SI_UNIT ( $, .STERADIAN. ) SOLID_ANGLE_UNIT ( ) );
#2805 = DIRECTION ( 'NONE',  ( 0.000000000000000000, 0.000000000000000000, -1.000000000000000000 ) ) ;
#2806 = FACE_OUTER_BOUND ( 'NONE', #9433, .T. ) ;
#2807 = PRODUCT_DEFINITION_SHAPE ( 'NONE', 'NONE',  #39320 ) ;
#2808 = FILL_AREA_STYLE_COLOUR ( '', #15603 ) ;
#2809 = AXIS2_PLACEMENT_3D ( 'NONE', #3736, #31401, #33998 ) ;
#2810 = DIRECTION ( 'NONE',  ( 1.000000000000000000, 0.000000000000000000, 0.000000000000000000 ) ) ;
#2811 = CARTESIAN_POINT ( 'NONE',  ( 35.38891425189340367, 58.37815547562345131, -5.000000000000000000 ) ) ;
#2812 =( GEOMETRIC_REPRESENTATION_CONTEXT ( 3 ) GLOBAL_UNCERTAINTY_ASSIGNED_CONTEXT ( ( #36015 ) ) GLOBAL_UNIT_ASSIGNED_CONTEXT ( ( #8826, #20785, #27140 ) ) REPRESENTATION_CONTEXT ( 'NONE', 'WORKASPACE' ) );
#2813 = CIRCLE ( 'NONE', #33954, 7.500000000000000000 ) ;
#2814 = DIRECTION ( 'NONE',  ( 0.000000000000000000, 0.000000000000000000, -1.000000000000000000 ) ) ;
#2815 =( NAMED_UNIT ( * ) PLANE_ANGLE_UNIT ( ) SI_UNIT ( $, .RADIAN. ) );
#2816 = CARTESIAN_POINT ( 'NONE',  ( 17.97129043961108152, 228.1490933322354522, -29.46687353407676824 ) ) ;
#2817 = AXIS2_PLACEMENT_3D ( 'NONE', #185, #36827, #4679 ) ;
#2818 = DIRECTION ( 'NONE',  ( -1.000000000000000000, 0.000000000000000000, -6.123233995736766036E-17 ) ) ;
#2819 = PRESENTATION_LAYER_ASSIGNMENT (  '', '', ( #16198 ) ) ;
#2820 = CARTESIAN_POINT ( 'NONE',  ( 17.57540199503748113, 227.6664225882281869, -29.96421679250575565 ) ) ;
#2821 = ORIENTED_EDGE ( 'NONE', *, *, #38120, .T. ) ;
#2822 = DIRECTION ( 'NONE',  ( -0.000000000000000000, -0.000000000000000000, 1.000000000000000000 ) ) ;
#2823 = ORIENTED_EDGE ( 'NONE', *, *, #33307, .T. ) ;
#2824 = MECHANICAL_DESIGN_GEOMETRIC_PRESENTATION_REPRESENTATION (  '', ( #12360 ), #14271 ) ;
#2825 = ADVANCED_FACE ( 'NONE', ( #10154 ), #15549, .F. ) ;
#2826 = CARTESIAN_POINT ( 'NONE',  ( 16.16206426356636072, 1.555285006836534034, 12.96244262181573959 ) ) ;
#2827 = EDGE_CURVE ( 'NONE', #33473, #20108, #16728, .T. ) ;
#2828 = LINE ( 'NONE', #23521, #3898 ) ;
#2829 = CARTESIAN_POINT ( 'NONE',  ( 28.55411262986079635, -13.33302790746538413, -4.271276639713560641 ) ) ;
#2830 = CARTESIAN_POINT ( 'NONE',  ( 31.16501258176389655, -13.30507853852697586, -4.356432995176638734 ) ) ;
#2831 = PRESENTATION_STYLE_ASSIGNMENT (( #11386 ) ) ;
#2832 = AXIS2_PLACEMENT_3D ( 'NONE', #16050, #503, #3502 ) ;
#2833 = DIRECTION ( 'NONE',  ( 0.000000000000000000, 0.000000000000000000, -1.000000000000000000 ) ) ;
#2834 = EDGE_CURVE ( 'NONE', #4921, #4107, #2155, .T. ) ;
#2835 = PRESENTATION_LAYER_ASSIGNMENT (  '', '', ( #20029 ) ) ;
#2836 = CARTESIAN_POINT ( 'NONE',  ( 23.40000000000000213, -12.39959676763724161, -6.500000000000000000 ) ) ;
#2837 = EDGE_LOOP ( 'NONE', ( #2636, #4874, #27460, #33220, #30572 ) ) ;
#2838 = CARTESIAN_POINT ( 'NONE',  ( 14.10649247002899109, 230.9732136314308377, -29.18218969592857448 ) ) ;
#2839 = ORIENTED_EDGE ( 'NONE', *, *, #36996, .F. ) ;
#2840 = EDGE_LOOP ( 'NONE', ( #26241, #18926, #21843, #3386 ) ) ;
#2841 = DIRECTION ( 'NONE',  ( -0.6298714873699048367, -0.7766993687382679479, 0.000000000000000000 ) ) ;
#2842 = VECTOR ( 'NONE', #22692, 1000.000000000000000 ) ;
#2843 =( LENGTH_UNIT ( ) NAMED_UNIT ( * ) SI_UNIT ( .MILLI., .METRE. ) );
#2844 = DIRECTION ( 'NONE',  ( -2.008711760047268579E-16, 0.000000000000000000, 1.000000000000000000 ) ) ;
#2845 = CARTESIAN_POINT ( 'NONE',  ( 5.999999999999955591, -13.41640786499873350, -4.000000000000030198 ) ) ;
#2846 = VECTOR ( 'NONE', #27395, 1000.000000000000000 ) ;
#2847 = DIRECTION ( 'NONE',  ( -0.000000000000000000, 0.000000000000000000, 1.000000000000000000 ) ) ;
#2848 = CARTESIAN_POINT ( 'NONE',  ( 0.000000000000000000, 210.3120000000000118, -11.78057268783101108 ) ) ;
#2849 = CARTESIAN_POINT ( 'NONE',  ( 25.97690926230111330, -13.85363838077726584, 2.037076997758267449 ) ) ;
#2850 = DIRECTION ( 'NONE',  ( 1.000000000000000000, 0.000000000000000000, 0.000000000000000000 ) ) ;
#2851 = VECTOR ( 'NONE', #33940, 1000.000000000000000 ) ;
#2852 = VERTEX_POINT ( 'NONE', #31637 ) ;
#2853 = CARTESIAN_POINT ( 'NONE',  ( 25.73295996753165937, 13.92649906607398691, -1.458515200449118865 ) ) ;
#2854 = CARTESIAN_POINT ( 'NONE',  ( 9.896205191414740199, 13.67370434693284054, -3.010804489809185913 ) ) ;
#2855 = CARTESIAN_POINT ( 'NONE',  ( 61.97280742185929370, 182.1809602235735497, 5.000000000000000000 ) ) ;
#2856 = CARTESIAN_POINT ( 'NONE',  ( 7.047597481689750865, -9.221216839714866609, 3.869414262756994738 ) ) ;
#2857 = CARTESIAN_POINT ( 'NONE',  ( 17.44621521182257595, 6.906102685309827294, -1.166304982309488869 ) ) ;
#2858 = EDGE_CURVE ( 'NONE', #10014, #28358, #17300, .T. ) ;
#2859 = MECHANICAL_DESIGN_GEOMETRIC_PRESENTATION_REPRESENTATION (  '', ( #37213 ), #28944 ) ;
#2860 = MECHANICAL_DESIGN_GEOMETRIC_PRESENTATION_REPRESENTATION (  '', ( #23200 ), #13657 ) ;
#2861 = AXIS2_PLACEMENT_3D ( 'NONE', #14972, #33476, #6174 ) ;
#2862 = VERTEX_POINT ( 'NONE', #13923 ) ;
#2863 = CARTESIAN_POINT ( 'NONE',  ( 23.40000000000000213, -12.39959676763724161, 6.500000000000000000 ) ) ;
#2865 = EDGE_CURVE ( 'NONE', #15780, #4021, #37968, .T. ) ;
#2864 = CARTESIAN_POINT ( 'NONE',  ( 6.158851012505207834, 0.000000000000000000, -34.57947717391304820 ) ) ;
#2866 = DIRECTION ( 'NONE',  ( 1.000000000000000000, -0.000000000000000000, -0.000000000000000000 ) ) ;
#2867 = CARTESIAN_POINT ( 'NONE',  ( 12.89999999999999325, -6.999999999999994671, 0.000000000000000000 ) ) ;
#2868 = EDGE_CURVE ( 'NONE', #22128, #19321, #32854, .T. ) ;
#2869 = PRESENTATION_STYLE_ASSIGNMENT (( #30138 ) ) ;
#2870 = FILL_AREA_STYLE ('',( #56 ) ) ;
#2871 = ORIENTED_EDGE ( 'NONE', *, *, #5496, .F. ) ;
#2872 = FACE_OUTER_BOUND ( 'NONE', #28320, .T. ) ;
#2873 = ORIENTED_EDGE ( 'NONE', *, *, #2561, .T. ) ;
#2874 = VECTOR ( 'NONE', #28333, 1000.000000000000000 ) ;
#2875 = SURFACE_SIDE_STYLE ('',( #30147 ) ) ;
#2876 = ORIENTED_EDGE ( 'NONE', *, *, #6213, .F. ) ;
#2877 = DIRECTION ( 'NONE',  ( -0.000000000000000000, 0.000000000000000000, 1.000000000000000000 ) ) ;
#2878 = EDGE_LOOP ( 'NONE', ( #22942, #9230, #13700, #13887 ) ) ;
#2879 = EDGE_CURVE ( 'NONE', #11650, #13920, #11121, .T. ) ;
#2880 = ORIENTED_EDGE ( 'NONE', *, *, #27990, .F. ) ;
#2881 = LINE ( 'NONE', #29953, #31949 ) ;
#2882 = LINE ( 'NONE', #21027, #25916 ) ;
#2883 = CARTESIAN_POINT ( 'NONE',  ( 32.89951030389735109, 12.72853888900131381, 5.832431855447099522 ) ) ;
#2884 = COLOUR_RGB ( '',0.6862745098039215730, 0.6862745098039215730, 0.6862745098039215730 ) ;
#2885 = FILL_AREA_STYLE ('',( #26786 ) ) ;
#2886 = DIRECTION ( 'NONE',  ( -0.000000000000000000, -0.000000000000000000, 1.000000000000000000 ) ) ;
#2887 = MECHANICAL_DESIGN_GEOMETRIC_PRESENTATION_REPRESENTATION (  '', ( #10547 ), #11150 ) ;
#2888 = LINE ( 'NONE', #24179, #33267 ) ;
#2889 =( GEOMETRIC_REPRESENTATION_CONTEXT ( 3 ) GLOBAL_UNCERTAINTY_ASSIGNED_CONTEXT ( ( #4289 ) ) GLOBAL_UNIT_ASSIGNED_CONTEXT ( ( #26679, #4756, #8349 ) ) REPRESENTATION_CONTEXT ( 'NONE', 'WORKASPACE' ) );
#2890 = ORIENTED_EDGE ( 'NONE', *, *, #35653, .F. ) ;
#2891 = EDGE_CURVE ( 'NONE', #5328, #13706, #38565, .T. ) ;
#2892 = SURFACE_SIDE_STYLE ('',( #39270 ) ) ;
#2893 = DIRECTION ( 'NONE',  ( 1.000000000000000000, 0.000000000000000000, 0.000000000000000000 ) ) ;
#2894 = CARTESIAN_POINT ( 'NONE',  ( 26.50000000000001066, -27.49999999999998579, 30.00000000000000000 ) ) ;
#2895 = DIRECTION ( 'NONE',  ( -1.000000000000000000, 0.000000000000000000, 0.000000000000000000 ) ) ;
#2896 = CARTESIAN_POINT ( 'NONE',  ( 34.25235034209666196, 13.92194027212494944, -1.501026820471964784 ) ) ;
#2898 = ORIENTED_EDGE ( 'NONE', *, *, #1258, .T. ) ;
#2897 = CARTESIAN_POINT ( 'NONE',  ( 24.37566791299558489, 146.2338207147102480, 5.000000000000000000 ) ) ;
#2899 = ORIENTED_EDGE ( 'NONE', *, *, #9963, .F. ) ;
#2900 = SHAPE_REPRESENTATION ( 'stw-4SKF_6001_12', ( #3540 ), #22673 ) ;
#2901 = CARTESIAN_POINT ( 'NONE',  ( -9.362827442827448721, 0.000000000000000000, 0.000000000000000000 ) ) ;
#2902 = TOROIDAL_SURFACE ( 'NONE', #13695, 13.44499999999939988, 0.09999999999940889506 ) ;
#2903 = PRESENTATION_STYLE_ASSIGNMENT (( #38693 ) ) ;
#2904 = CIRCLE ( 'NONE', #3554, 2.666999999999999371 ) ;
#2905 = SURFACE_STYLE_FILL_AREA ( #8685 ) ;
#2906 = DIRECTION ( 'NONE',  ( -0.000000000000000000, -0.000000000000000000, 1.000000000000000000 ) ) ;
#2907 = DIRECTION ( 'NONE',  ( 0.000000000000000000, -0.000000000000000000, 1.000000000000000000 ) ) ;
#2908 = ADVANCED_FACE ( 'NONE', ( #29426 ), #4924, .F. ) ;
#2909 = STYLED_ITEM ( 'NONE', ( #10311 ), #8347 ) ;
#2910 = VECTOR ( 'NONE', #2906, 1000.000000000000000 ) ;
#2911 = SURFACE_STYLE_FILL_AREA ( #12265 ) ;
#2912 = EDGE_CURVE ( 'NONE', #10068, #28694, #10661, .T. ) ;
#2913 = CARTESIAN_POINT ( 'NONE',  ( 8.000000000000003553, -6.433960340266262179, 9.891396641061923845 ) ) ;
#2914 =( NAMED_UNIT ( * ) SI_UNIT ( $, .STERADIAN. ) SOLID_ANGLE_UNIT ( ) );
#2915 = CARTESIAN_POINT ( 'NONE',  ( 2.592490012893090334, 60.95999999999999375, -7.926490012893073533 ) ) ;
#2916 = DIRECTION ( 'NONE',  ( 0.000000000000000000, 0.000000000000000000, -1.000000000000000000 ) ) ;
#2917 = STYLED_ITEM ( 'NONE', ( #11500 ), #28548 ) ;
#2918 = COLOUR_RGB ( '',0.7529411764705882248, 0.7529411764705882248, 0.7529411764705882248 ) ;
#2919 = EDGE_CURVE ( 'NONE', #23226, #17099, #3137, .T. ) ;
#2920 = VERTEX_POINT ( 'NONE', #25869 ) ;
#2921 = AXIS2_PLACEMENT_3D ( 'NONE', #15828, #33529, #30554 ) ;
#2922 = FACE_OUTER_BOUND ( 'NONE', #17134, .T. ) ;
#2923 = ADVANCED_FACE ( 'NONE', ( #35017 ), #19924, .F. ) ;
#2924 = CARTESIAN_POINT ( 'NONE',  ( 34.02309073769877301, -13.85363838077726584, -2.037076997758238583 ) ) ;
#2925 = ORIENTED_EDGE ( 'NONE', *, *, #8502, .T. ) ;
#2926 = AXIS2_PLACEMENT_3D ( 'NONE', #9623, #38916, #12827 ) ;
#2927 = FILL_AREA_STYLE ('',( #30198 ) ) ;
#2928 =( NAMED_UNIT ( * ) SI_UNIT ( $, .STERADIAN. ) SOLID_ANGLE_UNIT ( ) );
#2929 = ORIENTED_EDGE ( 'NONE', *, *, #15046, .T. ) ;
#2930 = ORIENTED_EDGE ( 'NONE', *, *, #13832, .F. ) ;
#2931 = CARTESIAN_POINT ( 'NONE',  ( 10.00000000000000178, 14.00000000000000000, -8.572527634263729413E-16 ) ) ;
#2932 = VERTEX_POINT ( 'NONE', #18308 ) ;
#2933 = CIRCLE ( 'NONE', #17550, 1.650000000011975221 ) ;
#2934 = CARTESIAN_POINT ( 'NONE',  ( 2.005774019098182808E-15, 3.280597732040030579, 15.49035887526383881 ) ) ;
#2935 = EDGE_CURVE ( 'NONE', #7570, #27470, #24238, .T. ) ;
#2936 = EDGE_CURVE ( 'NONE', #38280, #17490, #14608, .T. ) ;
#2937 = VERTEX_POINT ( 'NONE', #30020 ) ;
#2938 = FACE_BOUND ( 'NONE', #20006, .T. ) ;
#2939 = ORIENTED_EDGE ( 'NONE', *, *, #12896, .F. ) ;
#2940 = AXIS2_PLACEMENT_3D ( 'NONE', #89, #24396, #36542 ) ;
#2941 = CARTESIAN_POINT ( 'NONE',  ( 0.000000000000000000, 0.9999999999999986677, 5.916079783099617018 ) ) ;
#2942 = B_SPLINE_CURVE_WITH_KNOTS ( 'NONE', 3,
 ( #33499, #27342, #26750, #5609, #18398, #14793, #26939, #30116, #23940, #9213, #24336, #39231, #2849, #3240, #12005, #36472, #24137, #21181 ),
 .UNSPECIFIED., .F., .F.,
 ( 4, 2, 2, 2, 2, 2, 2, 2, 4 ),
 ( 0.007027228733773488098, 0.007904544968462615118, 0.008781861203151742137, 0.009659177437840869157, 0.01053649367252999444, 0.01141380990721912146, 0.01229112614190824675, 0.01316844237659737377, 0.01404575861128649905 ),
 .UNSPECIFIED. ) ;
#2943 = LINE ( 'NONE', #33581, #19338 ) ;
#2944 = SURFACE_STYLE_USAGE ( .BOTH. , #33390 ) ;
#2945 = MECHANICAL_DESIGN_GEOMETRIC_PRESENTATION_REPRESENTATION (  '', ( #20125 ), #2310 ) ;
#2946 = ORIENTED_EDGE ( 'NONE', *, *, #22558, .F. ) ;
#2947 = ORIENTED_EDGE ( 'NONE', *, *, #13298, .F. ) ;
#2948 = SURFACE_STYLE_FILL_AREA ( #32304 ) ;
#2949 = CARTESIAN_POINT ( 'NONE',  ( 13.63717255717255483, -0.9999999999999991118, -4.898979485566360204 ) ) ;
#2950 = EDGE_CURVE ( 'NONE', #6656, #5855, #636, .T. ) ;
#2951 = DIRECTION ( 'NONE',  ( -1.000000000000000000, 0.000000000000000000, -0.000000000000000000 ) ) ;
#2952 = FACE_OUTER_BOUND ( 'NONE', #23575, .T. ) ;
#2954 = EDGE_LOOP ( 'NONE', ( #20874, #18266, #1973, #34958 ) ) ;
#2953 = CARTESIAN_POINT ( 'NONE',  ( 9.144000000000000128, 0.000000000000000000, -15.36700000000002930 ) ) ;
#2955 = VECTOR ( 'NONE', #23140, 1000.000000000000000 ) ;
#2956 = ORIENTED_EDGE ( 'NONE', *, *, #28145, .T. ) ;
#2957 = STYLED_ITEM ( 'NONE', ( #39218 ), #39012 ) ;
#2958 = DIRECTION ( 'NONE',  ( -0.000000000000000000, -0.000000000000000000, 1.000000000000000000 ) ) ;
#2959 = CARTESIAN_POINT ( 'NONE',  ( -59.13714981195360565, 155.1864301180223435, 5.000000000000000000 ) ) ;
#2960 = DIRECTION ( 'NONE',  ( -0.000000000000000000, 0.000000000000000000, 1.000000000000000000 ) ) ;
#2961 = FILL_AREA_STYLE_COLOUR ( '', #9083 ) ;
#2962 =( GEOMETRIC_REPRESENTATION_CONTEXT ( 3 ) GLOBAL_UNCERTAINTY_ASSIGNED_CONTEXT ( ( #34049 ) ) GLOBAL_UNIT_ASSIGNED_CONTEXT ( ( #31233, #13319, #37198 ) ) REPRESENTATION_CONTEXT ( 'NONE', 'WORKASPACE' ) );
#2963 = CARTESIAN_POINT ( 'NONE',  ( 1.989999999999999547, -14.14999999999999858, 1.199999999999999956 ) ) ;
#2964 = DIRECTION ( 'NONE',  ( 0.000000000000000000, 0.000000000000000000, -1.000000000000000000 ) ) ;
#2965 = VECTOR ( 'NONE', #11471, 1000.000000000000114 ) ;
#2966 = EDGE_CURVE ( 'NONE', #513, #4299, #29817, .T. ) ;
#2967 =( LENGTH_UNIT ( ) NAMED_UNIT ( * ) SI_UNIT ( .MILLI., .METRE. ) );
#2968 = CARTESIAN_POINT ( 'NONE',  ( -117.3947463291498110, -14.50329666743449586, 5.000000000000000000 ) ) ;
#2969 = CIRCLE ( 'NONE', #3592, 13.34499999999999886 ) ;
#2970 = VERTEX_POINT ( 'NONE', #26851 ) ;
#2971 = AXIS2_PLACEMENT_3D ( 'NONE', #28901, #10977, #16969 ) ;
#2972 = DIRECTION ( 'NONE',  ( 4.017423520094535185E-16, 0.000000000000000000, -1.000000000000000000 ) ) ;
#2973 = CARTESIAN_POINT ( 'NONE',  ( -90.90759651718893508, -63.23826972191950802, 5.000000000000000000 ) ) ;
#2974 = FACE_BOUND ( 'NONE', #38364, .T. ) ;
#2975 = DIRECTION ( 'NONE',  ( 0.000000000000000000, -0.3090169943749472847, 0.9510565162951536422 ) ) ;
#2976 = ORIENTED_EDGE ( 'NONE', *, *, #14120, .F. ) ;
#2977 = CARTESIAN_POINT ( 'NONE',  ( 2.236718683816980136, -11.03225558902379611, -3.584597134749392122 ) ) ;
#2978 = AXIS2_PLACEMENT_3D ( 'NONE', #34654, #28324, #13757 ) ;
#2979 = ORIENTED_EDGE ( 'NONE', *, *, #8856, .T. ) ;
#2980 = DIRECTION ( 'NONE',  ( 1.000000000000000000, 0.000000000000000000, 0.000000000000000000 ) ) ;
#2981 = VERTEX_POINT ( 'NONE', #20690 ) ;
#2983 = ORIENTED_EDGE ( 'NONE', *, *, #17717, .F. ) ;
#2982 = FACE_OUTER_BOUND ( 'NONE', #28125, .T. ) ;
#2984 = ADVANCED_FACE ( 'NONE', ( #35587 ), #23853, .F. ) ;
#2985 = ORIENTED_EDGE ( 'NONE', *, *, #31207, .F. ) ;
#2986 = AXIS2_PLACEMENT_3D ( 'NONE', #24021, #32772, #30407 ) ;
#2987 = EDGE_CURVE ( 'NONE', #34613, #18683, #15943, .T. ) ;
#2989 = ORIENTED_EDGE ( 'NONE', *, *, #17107, .F. ) ;
#2988 = CARTESIAN_POINT ( 'NONE',  ( 33.93683210860292121, 65.40267660030404784, -33.44035459206599370 ) ) ;
#2990 = FACE_OUTER_BOUND ( 'NONE', #30952, .T. ) ;
#2991 = PRESENTATION_STYLE_ASSIGNMENT (( #33221 ) ) ;
#2992 = DIRECTION ( 'NONE',  ( -0.000000000000000000, 1.000000000000000000, -0.000000000000000000 ) ) ;
#2993 = CARTESIAN_POINT ( 'NONE',  ( 104.4995628848046039, -8.000000000000000000, -65.91032400428979088 ) ) ;
#2994 = VERTEX_POINT ( 'NONE', #15298 ) ;
#2995 = VECTOR ( 'NONE', #18069, 1000.000000000000000 ) ;
#2996 = SURFACE_STYLE_FILL_AREA ( #12347 ) ;
#2997 = ORIENTED_EDGE ( 'NONE', *, *, #15202, .F. ) ;
#2998 = LINE ( 'NONE', #17936, #29735 ) ;
#2999 = EDGE_CURVE ( 'NONE', #27931, #21131, #7503, .T. ) ;
#3000 = SURFACE_STYLE_USAGE ( .BOTH. , #6903 ) ;
#3001 = CARTESIAN_POINT ( 'NONE',  ( 3.469446951953614189E-15, 0.000000000000000000, 0.000000000000000000 ) ) ;
#3002 =( GEOMETRIC_REPRESENTATION_CONTEXT ( 3 ) GLOBAL_UNCERTAINTY_ASSIGNED_CONTEXT ( ( #19044 ) ) GLOBAL_UNIT_ASSIGNED_CONTEXT ( ( #14510, #36785, #36383 ) ) REPRESENTATION_CONTEXT ( 'NONE', 'WORKASPACE' ) );
#3003 = CARTESIAN_POINT ( 'NONE',  ( 31.56523989073285819, 66.43557480504027524, -37.89906068948845785 ) ) ;
#3005 = ORIENTED_EDGE ( 'NONE', *, *, #14733, .T. ) ;
#3004 = FACE_OUTER_BOUND ( 'NONE', #5706, .T. ) ;
#3006 = AXIS2_PLACEMENT_3D ( 'NONE', #34254, #21927, #31457 ) ;
#3007 = ORIENTED_EDGE ( 'NONE', *, *, #36776, .F. ) ;
#3008 = UNCERTAINTY_MEASURE_WITH_UNIT (LENGTH_MEASURE( 1.000000000000000082E-05 ), #23115, 'distance_accuracy_value', 'NONE');
#3009 = CARTESIAN_POINT ( 'NONE',  ( 0.000000000000000000, 0.000000000000000000, 0.000000000000000000 ) ) ;
#3010 = CARTESIAN_POINT ( 'NONE',  ( 10.15999999999998415, 2.946400000000000130, -4.495799999999997354 ) ) ;
#3011 = DIRECTION ( 'NONE',  ( 1.000000000000000000, 0.000000000000000000, 0.000000000000000000 ) ) ;
#3012 = CARTESIAN_POINT ( 'NONE',  ( -2.099999999995013855, -74.99999999999725731, 0.000000000000000000 ) ) ;
#3013 =( GEOMETRIC_REPRESENTATION_CONTEXT ( 3 ) GLOBAL_UNCERTAINTY_ASSIGNED_CONTEXT ( ( #32105 ) ) GLOBAL_UNIT_ASSIGNED_CONTEXT ( ( #16715, #37011, #21911 ) ) REPRESENTATION_CONTEXT ( 'NONE', 'WORKASPACE' ) );
#3014 = LINE ( 'NONE', #36830, #22583 ) ;
#3015 = CYLINDRICAL_SURFACE ( 'NONE', #21727, 10.15999999999999837 ) ;
#3016 = FACE_OUTER_BOUND ( 'NONE', #4801, .T. ) ;
#3017 =( GEOMETRIC_REPRESENTATION_CONTEXT ( 3 ) GLOBAL_UNCERTAINTY_ASSIGNED_CONTEXT ( ( #30864 ) ) GLOBAL_UNIT_ASSIGNED_CONTEXT ( ( #32929, #30164, #6241 ) ) REPRESENTATION_CONTEXT ( 'NONE', 'WORKASPACE' ) );
#3018 = CARTESIAN_POINT ( 'NONE',  ( 100.0000000000000000, 0.000000000000000000, 0.000000000000000000 ) ) ;
#3019 = AXIS2_PLACEMENT_3D ( 'NONE', #33763, #6881, #13085 ) ;
#3020 = EDGE_CURVE ( 'NONE', #24169, #27470, #15106, .T. ) ;
#3021 = FACE_OUTER_BOUND ( 'NONE', #9267, .T. ) ;
#3022 = DIRECTION ( 'NONE',  ( 0.000000000000000000, 1.000000000000000000, 0.000000000000000000 ) ) ;
#3023 = CARTESIAN_POINT ( 'NONE',  ( 20.22113497311439545, 228.9926737426612817, -29.74251727743679652 ) ) ;
#3024 = VECTOR ( 'NONE', #6163, 1000.000000000000000 ) ;
#3025 = EDGE_CURVE ( 'NONE', #22391, #6878, #27244, .T. ) ;
#3026 = CARTESIAN_POINT ( 'NONE',  ( 50.00000000000000000, 0.000000000000000000, 0.000000000000000000 ) ) ;
#3027 = B_SPLINE_CURVE_WITH_KNOTS ( 'NONE', 3,
 ( #24726, #27923, #615, #12797, #222, #15585, #15984, #8163, #20148, #29269, #25704, #1990, #25902, #14153, #7771, #34850, #28506, #22915 ),
 .UNSPECIFIED., .F., .F.,
 ( 4, 2, 2, 2, 2, 2, 2, 2, 4 ),
 ( 0.000000000000000000, 0.06248257423851125841, 0.1249651484770225168, 0.1874477227155337822, 0.2499302969540450337, 0.3124128711925562851, 0.3748954454310675088, 0.4373780196695786771, 0.4998605939080898453 ),
 .UNSPECIFIED. ) ;
#3028 = ORIENTED_EDGE ( 'NONE', *, *, #12599, .T. ) ;
#3029 = CARTESIAN_POINT ( 'NONE',  ( 1.000000000000000888, -14.00000000000000000, -8.572527594031473190E-16 ) ) ;
#3030 = VERTEX_POINT ( 'NONE', #8330 ) ;
#3031 = DIRECTION ( 'NONE',  ( 1.000000000000000000, 0.000000000000000000, 0.000000000000000000 ) ) ;
#3032 = CARTESIAN_POINT ( 'NONE',  ( 32.89876459265340714, -12.72837143493252121, -5.832794314864390373 ) ) ;
#3033 =( NAMED_UNIT ( * ) PLANE_ANGLE_UNIT ( ) SI_UNIT ( $, .RADIAN. ) );
#3034 =( NAMED_UNIT ( * ) SI_UNIT ( $, .STERADIAN. ) SOLID_ANGLE_UNIT ( ) );
#3035 = DIRECTION ( 'NONE',  ( 1.000000000000000000, 0.000000000000000000, 0.000000000000000000 ) ) ;
#3036 = ORIENTED_EDGE ( 'NONE', *, *, #13932, .F. ) ;
#3037 = CARTESIAN_POINT ( 'NONE',  ( 17.45761988435569734, 234.5879227046767994, -29.44394165460748169 ) ) ;
#3038 = VERTEX_POINT ( 'NONE', #20485 ) ;
#3039 = ORIENTED_EDGE ( 'NONE', *, *, #20687, .F. ) ;
#3040 = CIRCLE ( 'NONE', #4305, 0.8999999999999972466 ) ;
#3041 = CARTESIAN_POINT ( 'NONE',  ( -14.49999999999999822, 9.250000000000005329, 0.000000000000000000 ) ) ;
#3042 =( LENGTH_UNIT ( ) NAMED_UNIT ( * ) SI_UNIT ( .MILLI., .METRE. ) );
#3043 = CARTESIAN_POINT ( 'NONE',  ( 10.60000000000000142, -8.153913551401867466, 16.80000000000000071 ) ) ;
#3044 = DIRECTION ( 'NONE',  ( -1.000000000000000000, 0.000000000000000000, 0.000000000000000000 ) ) ;
#3045 = UNCERTAINTY_MEASURE_WITH_UNIT (LENGTH_MEASURE( 1.000000000000000082E-05 ), #31776, 'distance_accuracy_value', 'NONE');
#3046 = CARTESIAN_POINT ( 'NONE',  ( 25.50035877401417395, 13.99988468390334084, -0.05682285991287186477 ) ) ;
#3047 = CARTESIAN_POINT ( 'NONE',  ( 23.40000000000000213, 28.00000000000000000, -6.500000000000000000 ) ) ;
#3048 = DIRECTION ( 'NONE',  ( 0.000000000000000000, -0.9986295347545739443, 0.05233595624294395260 ) ) ;
#3049 = EDGE_LOOP ( 'NONE', ( #23459, #6141, #25596, #29995 ) ) ;
#3050 = CARTESIAN_POINT ( 'NONE',  ( 25.64612052812395504, 13.95377706355774627, -1.173390461773042182 ) ) ;
#3051 = CARTESIAN_POINT ( 'NONE',  ( 16.19429146968873567, -4.638441213416021114, 5.261938388390740684 ) ) ;
#3052 = CARTESIAN_POINT ( 'NONE',  ( 34.35066465656205281, 66.47473160238168077, -3.529813985696765410 ) ) ;
#3053 = CARTESIAN_POINT ( 'NONE',  ( -3.885780586188047891E-16, -9.653223640396378258, -3.136522492905899462 ) ) ;
#3054 = EDGE_CURVE ( 'NONE', #26678, #26427, #32594, .T. ) ;
#3055 = CARTESIAN_POINT ( 'NONE',  ( 9.176687602758192952, -9.699121749566360862, 2.444499528233563534 ) ) ;
#3056 = CARTESIAN_POINT ( 'NONE',  ( 16.89413873859970039, 6.060135163596127583, -3.532195361895861918 ) ) ;
#3057 = AXIS2_PLACEMENT_3D ( 'NONE', #6845, #3479, #24029 ) ;
#3058 = EDGE_CURVE ( 'NONE', #13627, #11978, #17504, .T. ) ;
#3059 = ORIENTED_EDGE ( 'NONE', *, *, #28640, .F. ) ;
#3060 = VERTEX_POINT ( 'NONE', #23648 ) ;
#3061 = PRESENTATION_STYLE_ASSIGNMENT (( #23559 ) ) ;
#3062 = CARTESIAN_POINT ( 'NONE',  ( 15.40869043003630523, 1.620509266431453543, 6.813859484662055266 ) ) ;
#3063 = DIRECTION ( 'NONE',  ( -0.000000000000000000, -1.000000000000000000, -0.000000000000000000 ) ) ;
#3064 = AXIS2_PLACEMENT_3D ( 'NONE', #36115, #494, #36730 ) ;
#3065 = DIRECTION ( 'NONE',  ( -0.000000000000000000, -0.000000000000000000, 1.000000000000000000 ) ) ;
#3066 =( GEOMETRIC_REPRESENTATION_CONTEXT ( 3 ) GLOBAL_UNCERTAINTY_ASSIGNED_CONTEXT ( ( #23260 ) ) GLOBAL_UNIT_ASSIGNED_CONTEXT ( ( #9190, #22286, #28066 ) ) REPRESENTATION_CONTEXT ( 'NONE', 'WORKASPACE' ) );
#3067 = CARTESIAN_POINT ( 'NONE',  ( 30.59293672197900094, -13.26709405380514006, 4.470538753407175214 ) ) ;
#3068 = AXIS2_PLACEMENT_3D ( 'NONE', #7915, #16901, #29018 ) ;
#3069 = ORIENTED_EDGE ( 'NONE', *, *, #29664, .T. ) ;
#3070 = CARTESIAN_POINT ( 'NONE',  ( 17.35654984147888769, 57.91199999999999193, -2.389752079301707521 ) ) ;
#3071 = CARTESIAN_POINT ( 'NONE',  ( 28.76561362063166527, 39.27734331831194226, 0.000000000000000000 ) ) ;
#3072 = ORIENTED_EDGE ( 'NONE', *, *, #26012, .T. ) ;
#3073 = CARTESIAN_POINT ( 'NONE',  ( 58.81458656660327478, 16.00199999999998823, -52.68457907685204589 ) ) ;
#3074 = EDGE_LOOP ( 'NONE', ( #1754, #7423 ) ) ;
#3075 = PRODUCT_DEFINITION_CONTEXT ( 'detailed design', #32418, 'design' ) ;
#3076 = FACE_OUTER_BOUND ( 'NONE', #5494, .T. ) ;
#3077 = EDGE_LOOP ( 'NONE', ( #14524, #14582 ) ) ;
#3078 = VERTEX_POINT ( 'NONE', #5518 ) ;
#3079 =( NAMED_UNIT ( * ) SI_UNIT ( $, .STERADIAN. ) SOLID_ANGLE_UNIT ( ) );
#3080 = EDGE_CURVE ( 'NONE', #17112, #7921, #37364, .T. ) ;
#3081 = DIRECTION ( 'NONE',  ( 0.000000000000000000, -0.000000000000000000, 1.000000000000000000 ) ) ;
#3082 = DIRECTION ( 'NONE',  ( -0.000000000000000000, -0.000000000000000000, -1.000000000000000000 ) ) ;
#3083 = FILL_AREA_STYLE_COLOUR ( '', #31739 ) ;
#3084 = DIRECTION ( 'NONE',  ( -0.5000000000000486278, -0.8660254037844106190, 0.000000000000000000 ) ) ;
#3085 = UNCERTAINTY_MEASURE_WITH_UNIT (LENGTH_MEASURE( 1.000000000000000082E-05 ), #15056, 'distance_accuracy_value', 'NONE');
#3086 = LINE ( 'NONE', #15238, #30541 ) ;
#3087 = FACE_BOUND ( 'NONE', #15901, .T. ) ;
#3088 = DIRECTION ( 'NONE',  ( 7.395570986446992244E-32, -1.000000000000000000, -2.306301108403716850E-32 ) ) ;
#3089 = DIRECTION ( 'NONE',  ( 1.000000000000000000, -0.000000000000000000, -0.000000000000000000 ) ) ;
#3090 = ORIENTED_EDGE ( 'NONE', *, *, #16646, .T. ) ;
#3091 = PRODUCT_RELATED_PRODUCT_CATEGORY ( 'part', '', ( #18645 ) ) ;
#3092 = EDGE_LOOP ( 'NONE', ( #21493, #15129, #15989, #29588, #4981, #33394, #27989, #10957, #12615, #27472, #32634, #30574 ) ) ;
#3093 = UNCERTAINTY_MEASURE_WITH_UNIT (LENGTH_MEASURE( 1.000000000000000082E-05 ), #8739, 'distance_accuracy_value', 'NONE');
#3094 = EDGE_CURVE ( 'NONE', #23684, #23453, #13364, .T. ) ;
#3095 = CARTESIAN_POINT ( 'NONE',  ( 13.39820664413282714, 2.946400000000000130, -37.54156024867682362 ) ) ;
#3096 = STYLED_ITEM ( 'NONE', ( #12813 ), #29165 ) ;
#3097 = FACE_OUTER_BOUND ( 'NONE', #92, .T. ) ;
#3098 = FILL_AREA_STYLE_COLOUR ( '', #31526 ) ;
#3100 = MECHANICAL_DESIGN_GEOMETRIC_PRESENTATION_REPRESENTATION (  '', ( #25353 ), #9424 ) ;
#3099 = DIRECTION ( 'NONE',  ( 0.000000000000000000, 0.000000000000000000, -1.000000000000000000 ) ) ;
#3101 = EDGE_CURVE ( 'NONE', #4752, #5046, #3930, .T. ) ;
#3102 = CIRCLE ( 'NONE', #14554, 3.249999999996380673 ) ;
#3103 = SURFACE_STYLE_USAGE ( .BOTH. , #30379 ) ;
#3104 =( GEOMETRIC_REPRESENTATION_CONTEXT ( 3 ) GLOBAL_UNCERTAINTY_ASSIGNED_CONTEXT ( ( #32066 ) ) GLOBAL_UNIT_ASSIGNED_CONTEXT ( ( #14911, #5526, #21519 ) ) REPRESENTATION_CONTEXT ( 'NONE', 'WORKASPACE' ) );
#3105 = EDGE_CURVE ( 'NONE', #16938, #32220, #33597, .T. ) ;
#3106 = DIRECTION ( 'NONE',  ( -1.000000000000000000, 0.000000000000000000, 0.000000000000000000 ) ) ;
#3107 = EDGE_CURVE ( 'NONE', #16378, #35899, #17201, .T. ) ;
#3108 = DIRECTION ( 'NONE',  ( 0.000000000000000000, -0.03640805545227149970, 0.9993370069692127933 ) ) ;
#3109 = LINE ( 'NONE', #8289, #8567 ) ;
#3110 = EDGE_CURVE ( 'NONE', #28643, #18534, #15000, .T. ) ;
#3111 = VECTOR ( 'NONE', #432, 1000.000000000000000 ) ;
#3112 = VERTEX_POINT ( 'NONE', #6901 ) ;
#3113 = CARTESIAN_POINT ( 'NONE',  ( 95.00000000000000000, 8.000000000000000000, 6.500000000000000000 ) ) ;
#3114 = CARTESIAN_POINT ( 'NONE',  ( 7.250000000000000888, 13.41640786499873705, 4.000000000000001776 ) ) ;
#3115 = PLANE ( 'NONE',  #26812 ) ;
#3116 = ORIENTED_EDGE ( 'NONE', *, *, #30975, .T. ) ;
#3117 = CARTESIAN_POINT ( 'NONE',  ( 16.89593354072939491, -6.057298046842961803, -3.515672287777431126 ) ) ;
#3118 = CARTESIAN_POINT ( 'NONE',  ( -53.60375595910416280, -16.87582190134789428, 5.000000000000000000 ) ) ;
#3119 = VERTEX_POINT ( 'NONE', #25234 ) ;
#3120 = FACE_OUTER_BOUND ( 'NONE', #32935, .T. ) ;
#3121 = ORIENTED_EDGE ( 'NONE', *, *, #14462, .T. ) ;
#3122 = SURFACE_STYLE_FILL_AREA ( #33165 ) ;
#3123 = ORIENTED_EDGE ( 'NONE', *, *, #8950, .F. ) ;
#3124 = CARTESIAN_POINT ( 'NONE',  ( 30.00000000000000000, 13.99988468390334084, 0.8999999999999980238 ) ) ;
#3125 = CARTESIAN_POINT ( 'NONE',  ( -24.32280742185926314, 182.2338207147102480, 5.000000000000000000 ) ) ;
#3126 = EDGE_LOOP ( 'NONE', ( #579, #13740, #19966, #13957 ) ) ;
#3127 = AXIS2_PLACEMENT_3D ( 'NONE', #18725, #30850, #3574 ) ;
#3128 = CARTESIAN_POINT ( 'NONE',  ( 0.000000000000000000, 0.000000000000000000, 24.99999999999999289 ) ) ;
#3129 = AXIS2_PLACEMENT_3D ( 'NONE', #17395, #36266, #14404 ) ;
#3130 = ADVANCED_FACE ( 'NONE', ( #534 ), #22057, .T. ) ;
#3132 = ORIENTED_EDGE ( 'NONE', *, *, #28007, .T. ) ;
#3131 =( NAMED_UNIT ( * ) SI_UNIT ( $, .STERADIAN. ) SOLID_ANGLE_UNIT ( ) );
#3133 = CARTESIAN_POINT ( 'NONE',  ( 25.97280742185930436, 182.2338207147102480, 5.000000000000000000 ) ) ;
#3134 = DIRECTION ( 'NONE',  ( -1.000000000000000000, 0.000000000000000000, 0.000000000000000000 ) ) ;
#3135 = ORIENTED_EDGE ( 'NONE', *, *, #36334, .F. ) ;
#3136 = STYLED_ITEM ( 'NONE', ( #2519 ), #20251 ) ;
#3137 =( BOUNDED_CURVE ( )  B_SPLINE_CURVE ( 3, ( #34816, #1558, #19736, #13724 ),
 .UNSPECIFIED., .F., .F. ) 
 B_SPLINE_CURVE_WITH_KNOTS ( ( 4, 4 ),
 ( 2.053624289532277380, 4.229561017647308852 ),
 .UNSPECIFIED. ) 
 CURVE ( )  GEOMETRIC_REPRESENTATION_ITEM ( )  RATIONAL_B_SPLINE_CURVE ( ( 1.000000000000000000, 0.6428571428526327347, 0.6428571428526327347, 1.000000000000000000 ) ) 
 REPRESENTATION_ITEM ( '' )  );
#3138 = EDGE_LOOP ( 'NONE', ( #36319, #5408, #29660, #21004, #17729, #15245 ) ) ;
#3139 = ORIENTED_EDGE ( 'NONE', *, *, #39238, .T. ) ;
#3140 = CARTESIAN_POINT ( 'NONE',  ( 69.60759651720260877, -94.41518425815986859, 5.000000000000000000 ) ) ;
#3141 = FILL_AREA_STYLE_COLOUR ( '', #13961 ) ;
#3142 = FILL_AREA_STYLE_COLOUR ( '', #27552 ) ;
#3143 = CARTESIAN_POINT ( 'NONE',  ( -26.50000000000000355, -27.50000000000000355, 29.00000000000000355 ) ) ;
#3144 = CYLINDRICAL_SURFACE ( 'NONE', #5192, 1.250000000000000222 ) ;
#3146 = ORIENTED_EDGE ( 'NONE', *, *, #3236, .F. ) ;
#3145 = DIRECTION ( 'NONE',  ( 1.000000000000000000, 0.000000000000000000, 0.000000000000000000 ) ) ;
#3147 = EDGE_CURVE ( 'NONE', #34527, #13373, #12423, .T. ) ;
#3148 = VECTOR ( 'NONE', #18350, 1000.000000000000000 ) ;
#3149 = ORIENTED_EDGE ( 'NONE', *, *, #15235, .F. ) ;
#3150 = EDGE_CURVE ( 'NONE', #1084, #35574, #34198, .T. ) ;
#3151 = DIRECTION ( 'NONE',  ( 1.000000000000000000, -0.000000000000000000, -0.000000000000000000 ) ) ;
#3152 = CARTESIAN_POINT ( 'NONE',  ( 5.529739536484003182, 2.946400000000000130, -34.49320000000000164 ) ) ;
#3153 = DIRECTION ( 'NONE',  ( -0.000000000000000000, -1.000000000000000000, -0.000000000000000000 ) ) ;
#3154 = DIRECTION ( 'NONE',  ( -0.000000000000000000, -0.000000000000000000, 1.000000000000000000 ) ) ;
#3155 = CARTESIAN_POINT ( 'NONE',  ( 0.1000000000000085265, 1.040949779275250140E-15, 8.500000000000000000 ) ) ;
#3156 =( NAMED_UNIT ( * ) SI_UNIT ( $, .STERADIAN. ) SOLID_ANGLE_UNIT ( ) );
#3157 = AXIS2_PLACEMENT_3D ( 'NONE', #17706, #14707, #26466 ) ;
#3158 = EDGE_CURVE ( 'NONE', #16378, #5278, #16293, .T. ) ;
#3159 = EDGE_CURVE ( 'NONE', #25020, #3950, #4122, .T. ) ;
#3160 = CARTESIAN_POINT ( 'NONE',  ( -128.4369359285290955, -144.7605056829616217, 0.000000000000000000 ) ) ;
#3161 = CIRCLE ( 'NONE', #11379, 1.649999999992213251 ) ;
#3162 = ORIENTED_EDGE ( 'NONE', *, *, #15804, .T. ) ;
#3163 = FACE_OUTER_BOUND ( 'NONE', #19435, .T. ) ;
#3164 = FACE_OUTER_BOUND ( 'NONE', #1536, .T. ) ;
#3165 = ORIENTED_EDGE ( 'NONE', *, *, #28396, .T. ) ;
#3166 = AXIS2_PLACEMENT_3D ( 'NONE', #21936, #34065, #1373 ) ;
#3167 = CARTESIAN_POINT ( 'NONE',  ( 22.92349999999999710, -10.16000000000000192, -27.81299999999999528 ) ) ;
#3168 = FACE_BOUND ( 'NONE', #21996, .T. ) ;
#3169 = EDGE_LOOP ( 'NONE', ( #2239, #13497, #23099, #20466, #17843, #31518 ) ) ;
#3170 = CARTESIAN_POINT ( 'NONE',  ( 0.000000000000000000, 58.37815547562345131, 0.000000000000000000 ) ) ;
#3171 = ORIENTED_EDGE ( 'NONE', *, *, #17358, .F. ) ;
#3172 = ORIENTED_EDGE ( 'NONE', *, *, #19850, .T. ) ;
#3173 = EDGE_LOOP ( 'NONE', ( #19127, #163, #34435, #25606 ) ) ;
#3174 = EDGE_LOOP ( 'NONE', ( #35139, #38984 ) ) ;
#3176 = ORIENTED_EDGE ( 'NONE', *, *, #1508, .T. ) ;
#3175 = DIRECTION ( 'NONE',  ( 1.000000000000000000, 0.000000000000000000, 0.000000000000000000 ) ) ;
#3177 = CARTESIAN_POINT ( 'NONE',  ( 81.98198285540405550, 141.9969596107983136, 5.000000000000000000 ) ) ;
#3178 = DIRECTION ( 'NONE',  ( 8.012344526598289311E-15, -1.000000000000000000, 0.000000000000000000 ) ) ;
#3179 =( NAMED_UNIT ( * ) PLANE_ANGLE_UNIT ( ) SI_UNIT ( $, .RADIAN. ) );
#3180 = LINE ( 'NONE', #15328, #10511 ) ;
#3181 = CARTESIAN_POINT ( 'NONE',  ( 18.88824263471095577, 60.95999999999999375, -4.748602531930525394 ) ) ;
#3182 = ORIENTED_EDGE ( 'NONE', *, *, #11501, .F. ) ;
#3184 = EDGE_CURVE ( 'NONE', #22153, #2290, #27639, .T. ) ;
#3183 = AXIS2_PLACEMENT_3D ( 'NONE', #5473, #15062, #20845 ) ;
#3185 = DIRECTION ( 'NONE',  ( 1.000000000000000000, 0.000000000000000000, 0.000000000000000000 ) ) ;
#3186 = VERTEX_POINT ( 'NONE', #28233 ) ;
#3187 = CARTESIAN_POINT ( 'NONE',  ( 0.000000000000000000, -8.000000000000000000, -6.250000000000000000 ) ) ;
#3188 = VECTOR ( 'NONE', #37168, 1000.000000000000000 ) ;
#3189 = CARTESIAN_POINT ( 'NONE',  ( 18.03399999999999892, 240.7920000000000016, -19.81200000000000117 ) ) ;
#3190 = CARTESIAN_POINT ( 'NONE',  ( 27.51732893220336251, 71.37399999999999523, -33.46718601685542183 ) ) ;
#3192 = VERTEX_POINT ( 'NONE', #12511 ) ;
#3191 = DIRECTION ( 'NONE',  ( -0.000000000000000000, -0.000000000000000000, -1.000000000000000000 ) ) ;
#3193 = ORIENTED_EDGE ( 'NONE', *, *, #15754, .F. ) ;
#3194 =( GEOMETRIC_REPRESENTATION_CONTEXT ( 3 ) GLOBAL_UNCERTAINTY_ASSIGNED_CONTEXT ( ( #8577 ) ) GLOBAL_UNIT_ASSIGNED_CONTEXT ( ( #25541, #10623, #34881 ) ) REPRESENTATION_CONTEXT ( 'NONE', 'WORKASPACE' ) );
#3195 = ITEM_DEFINED_TRANSFORMATION ( 'NONE', 'NONE', #29096,  #3540 ) ;
#3196 = CARTESIAN_POINT ( 'NONE',  ( 3.048000000000001819, 60.95999999999999375, -31.24199999999999733 ) ) ;
#3197 = CYLINDRICAL_SURFACE ( 'NONE', #36537, 2.100000000000004530 ) ;
#3198 = AXIS2_PLACEMENT_3D ( 'NONE', #22073, #4140, #22461 ) ;
#3199 = CARTESIAN_POINT ( 'NONE',  ( 8.900000000000000355, 0.000000000000000000, 0.000000000000000000 ) ) ;
#3200 = FACE_OUTER_BOUND ( 'NONE', #18041, .T. ) ;
#3201 = COLOUR_RGB ( '',0.7529411764705882248, 0.7529411764705882248, 0.7529411764705882248 ) ;
#3202 = EDGE_CURVE ( 'NONE', #9753, #38272, #2659, .T. ) ;
#3203 = CARTESIAN_POINT ( 'NONE',  ( 4.000000000000000000, 0.000000000000000000, 0.000000000000000000 ) ) ;
#3204 = CARTESIAN_POINT ( 'NONE',  ( 33.30010881177232562, 68.06862467375266590, -33.94542981211267119 ) ) ;
#3205 = DIRECTION ( 'NONE',  ( 0.000000000000000000, 1.000000000000000000, 0.000000000000000000 ) ) ;
#3206 = AXIS2_PLACEMENT_3D ( 'NONE', #38620, #5388, #5591 ) ;
#3207 = MECHANICAL_DESIGN_GEOMETRIC_PRESENTATION_REPRESENTATION (  '', ( #7657 ), #20406 ) ;
#3208 = FILL_AREA_STYLE ('',( #23911 ) ) ;
#3209 =( REPRESENTATION_RELATIONSHIP ('NONE','NONE', #37971, #15115 ) REPRESENTATION_RELATIONSHIP_WITH_TRANSFORMATION ( #5563 )SHAPE_REPRESENTATION_RELATIONSHIP( ) );
#3210 = EDGE_CURVE ( 'NONE', #9094, #29297, #19231, .T. ) ;
#3211 = DIRECTION ( 'NONE',  ( 0.000000000000000000, -1.000000000000000000, 0.000000000000000000 ) ) ;
#3212 = ORIENTED_EDGE ( 'NONE', *, *, #10492, .F. ) ;
#3213 = LINE ( 'NONE', #3412, #16856 ) ;
#3214 = ORIENTED_EDGE ( 'NONE', *, *, #24041, .T. ) ;
#3215 = AXIS2_PLACEMENT_3D ( 'NONE', #33805, #34391, #30830 ) ;
#3216 = CARTESIAN_POINT ( 'NONE',  ( 16.07096635321171263, 0.3942038004472155910, 13.04378004177525519 ) ) ;
#3217 = B_SPLINE_CURVE_WITH_KNOTS ( 'NONE', 3,
 ( #18319, #30449, #36179, #23865, #20707, #5919, #36603, #5531, #33209, #29836, #26862, #38955, #35990, #11734, #30242, #18704 ),
 .UNSPECIFIED., .F., .F.,
 ( 4, 2, 2, 2, 2, 2, 2, 4 ),
 ( 0.001146102010026236974, 0.002162235943266989022, 0.002670302909887362335, 0.003178369876507735649, 0.003686436843128108529, 0.004194503809748481409, 0.004702570776368855156, 0.005210637742989228903 ),
 .UNSPECIFIED. ) ;
#3218 = CARTESIAN_POINT ( 'NONE',  ( 0.000000000000000000, 8.846086448598134311, 16.80000000000000071 ) ) ;
#3219 = CARTESIAN_POINT ( 'NONE',  ( 18.90292271942584534, 56.94847784071608743, 5.000000000000000000 ) ) ;
#3220 = CARTESIAN_POINT ( 'NONE',  ( 26.31770122505025711, 57.91199999999999193, -5.464208603492395788 ) ) ;
#3221 = STYLED_ITEM ( 'NONE', ( #16248 ), #12862 ) ;
#3222 = FILL_AREA_STYLE_COLOUR ( '', #35969 ) ;
#3223 = CARTESIAN_POINT ( 'NONE',  ( 95.00000000000000000, 8.000000000000000000, -58.50000000000000000 ) ) ;
#3224 = ORIENTED_EDGE ( 'NONE', *, *, #9481, .F. ) ;
#3225 = CARTESIAN_POINT ( 'NONE',  ( 32.88875513479891310, 56.24802696299335025, 0.000000000000000000 ) ) ;
#3226 = ORIENTED_EDGE ( 'NONE', *, *, #12654, .T. ) ;
#3227 = ORIENTED_EDGE ( 'NONE', *, *, #38846, .T. ) ;
#3228 = PRESENTATION_STYLE_ASSIGNMENT (( #33876 ) ) ;
#3229 =( NAMED_UNIT ( * ) SI_UNIT ( $, .STERADIAN. ) SOLID_ANGLE_UNIT ( ) );
#3230 =( NAMED_UNIT ( * ) PLANE_ANGLE_UNIT ( ) SI_UNIT ( $, .RADIAN. ) );
#3231 = CYLINDRICAL_SURFACE ( 'NONE', #5242, 1.650000000000047207 ) ;
#3232 = CARTESIAN_POINT ( 'NONE',  ( 70.20560000000000400, 132.0800000000000125, -19.81200000000000117 ) ) ;
#3234 = VERTEX_POINT ( 'NONE', #15904 ) ;
#3233 = CARTESIAN_POINT ( 'NONE',  ( 8.440391075334517268, -13.63489013892185753, -3.179913953358274092 ) ) ;
#3235 = EDGE_CURVE ( 'NONE', #1045, #19456, #15363, .T. ) ;
#3236 = EDGE_CURVE ( 'NONE', #3299, #4954, #22830, .T. ) ;
#3237 = AXIS2_PLACEMENT_3D ( 'NONE', #28246, #743, #27853 ) ;
#3238 = FILL_AREA_STYLE_COLOUR ( '', #26636 ) ;
#3239 = CARTESIAN_POINT ( 'NONE',  ( -39.77326015180344143, -16.69036881978953701, 0.000000000000000000 ) ) ;
#3240 = CARTESIAN_POINT ( 'NONE',  ( 25.74775413301759741, -13.92191194537787524, 1.501115207199451129 ) ) ;
#3241 = CARTESIAN_POINT ( 'NONE',  ( 15.19854610747945856, 234.0068235888365962, -29.56955654612383810 ) ) ;
#3242 = EDGE_CURVE ( 'NONE', #36862, #23453, #26182, .T. ) ;
#3243 = ORIENTED_EDGE ( 'NONE', *, *, #24764, .T. ) ;
#3244 = CARTESIAN_POINT ( 'NONE',  ( 25.52999763272951839, 13.99040519376962344, 0.5940807045723022206 ) ) ;
#3245 = CARTESIAN_POINT ( 'NONE',  ( 11.25000000000000355, 14.00000000000000533, -0.2625550545411304837 ) ) ;
#3246 = DIRECTION ( 'NONE',  ( 1.000000000000000000, 0.000000000000000000, 0.000000000000000000 ) ) ;
#3247 = CARTESIAN_POINT ( 'NONE',  ( 15.93414155244407127, 233.8648352979355707, -10.46943304318742562 ) ) ;
#3248 = DIRECTION ( 'NONE',  ( 1.000000000000000000, 0.000000000000000000, 0.000000000000000000 ) ) ;
#3249 = CARTESIAN_POINT ( 'NONE',  ( -71.25759651718888676, -94.41518425815928595, 5.000000000000000000 ) ) ;
#3250 = LINE ( 'NONE', #27749, #11198 ) ;
#3251 = CARTESIAN_POINT ( 'NONE',  ( 16.61956861988134193, 5.559143517152993930, -4.277565385981697332 ) ) ;
#3252 = AXIS2_PLACEMENT_3D ( 'NONE', #210, #31229, #6924 ) ;
#3253 = ORIENTED_EDGE ( 'NONE', *, *, #21647, .F. ) ;
#3254 = EDGE_LOOP ( 'NONE', ( #25416, #32391, #35706, #38901 ) ) ;
#3255 = DIRECTION ( 'NONE',  ( 0.000000000000000000, -1.000000000000000000, 0.000000000000000000 ) ) ;
#3256 = CARTESIAN_POINT ( 'NONE',  ( 17.51473427583136200, 7.000021303680220797, 0.4671996617328492141 ) ) ;
#3257 = VECTOR ( 'NONE', #14668, 1000.000000000000114 ) ;
#3258 = LINE ( 'NONE', #15817, #31267 ) ;
#3259 = PLANE ( 'NONE',  #16181 ) ;
#3260 = FACE_OUTER_BOUND ( 'NONE', #24461, .T. ) ;
#3261 =( NAMED_UNIT ( * ) SI_UNIT ( $, .STERADIAN. ) SOLID_ANGLE_UNIT ( ) );
#3262 = ORIENTED_EDGE ( 'NONE', *, *, #37589, .F. ) ;
#3263 = DIRECTION ( 'NONE',  ( 0.000000000000000000, -1.000000000000000000, 0.000000000000000000 ) ) ;
#3264 = SURFACE_STYLE_USAGE ( .BOTH. , #30552 ) ;
#3265 = ORIENTED_EDGE ( 'NONE', *, *, #963, .F. ) ;
#3266 =( GEOMETRIC_REPRESENTATION_CONTEXT ( 3 ) GLOBAL_UNCERTAINTY_ASSIGNED_CONTEXT ( ( #35245 ) ) GLOBAL_UNIT_ASSIGNED_CONTEXT ( ( #15219, #35696, #30140 ) ) REPRESENTATION_CONTEXT ( 'NONE', 'WORKASPACE' ) );
#3267 = CARTESIAN_POINT ( 'NONE',  ( 7.900000000000160227, -7.988874736879442828, -2.595742752749606197 ) ) ;
#3268 = VERTEX_POINT ( 'NONE', #16484 ) ;
#3269 = EDGE_LOOP ( 'NONE', ( #36255, #32054, #38561, #1296 ) ) ;
#3270 = VERTEX_POINT ( 'NONE', #10302 ) ;
#3271 = CIRCLE ( 'NONE', #33787, 2.540000000000001368 ) ;
#3272 = FILL_AREA_STYLE ('',( #18432 ) ) ;
#3273 = FACE_OUTER_BOUND ( 'NONE', #12240, .T. ) ;
#3274 = EDGE_CURVE ( 'NONE', #621, #21997, #11074, .T. ) ;
#3275 = MECHANICAL_DESIGN_GEOMETRIC_PRESENTATION_REPRESENTATION (  '', ( #33154 ), #74 ) ;
#3276 = CARTESIAN_POINT ( 'NONE',  ( 1.000000000000000888, 0.000000000000000000, 4.336808689942017736E-16 ) ) ;
#3277 = STYLED_ITEM ( 'NONE', ( #19488 ), #3376 ) ;
#3278 = CARTESIAN_POINT ( 'NONE',  ( 34.34204703605811915, 13.94991307678666814, -1.217412169588598658 ) ) ;
#3279 = FACE_BOUND ( 'NONE', #25447, .T. ) ;
#3280 = SURFACE_STYLE_FILL_AREA ( #12651 ) ;
#3281 = CARTESIAN_POINT ( 'NONE',  ( 34.49964122598576921, -13.99988468390332663, -0.05682285991285705717 ) ) ;
#3282 = ORIENTED_EDGE ( 'NONE', *, *, #33341, .T. ) ;
#3283 = ORIENTED_EDGE ( 'NONE', *, *, #4738, .F. ) ;
#3284 = SURFACE_SIDE_STYLE ('',( #2707 ) ) ;
#3285 = FILL_AREA_STYLE ('',( #3098 ) ) ;
#3286 = CARTESIAN_POINT ( 'NONE',  ( -56.13714981195356302, 156.9184809255912683, -5.000000000000000000 ) ) ;
#3287 = VECTOR ( 'NONE', #29810, 1000.000000000000000 ) ;
#3288 = CARTESIAN_POINT ( 'NONE',  ( 26.02566791299562610, 146.2338207147102480, 5.000000000000000000 ) ) ;
#3289 = CARTESIAN_POINT ( 'NONE',  ( -1.761828530288944952E-16, 1.439080584807082897, -7.733819722588298085 ) ) ;
#3290 = AXIS2_PLACEMENT_3D ( 'NONE', #38866, #35704, #8859 ) ;
#3291 = EDGE_LOOP ( 'NONE', ( #14328, #14695, #25577, #28634 ) ) ;
#3292 = CIRCLE ( 'NONE', #35702, 6.000000000000000000 ) ;
#3293 = CYLINDRICAL_SURFACE ( 'NONE', #8238, 1.650000000011544898 ) ;
#3294 = CARTESIAN_POINT ( 'NONE',  ( 25.33964783394575804, -10.75604235713078793, 0.000000000000000000 ) ) ;
#3295 = PLANE ( 'NONE',  #13419 ) ;
#3296 = FACE_OUTER_BOUND ( 'NONE', #3138, .T. ) ;
#3297 = CARTESIAN_POINT ( 'NONE',  ( 25.53760108515188776, 13.98783922441093175, -0.6503532193601857525 ) ) ;
#3298 = STYLED_ITEM ( 'NONE', ( #14758 ), #3734 ) ;
#3299 = VERTEX_POINT ( 'NONE', #29181 ) ;
#3300 = SURFACE_STYLE_FILL_AREA ( #9287 ) ;
#3301 = CARTESIAN_POINT ( 'NONE',  ( -8.487149811953527134, 108.9184809255913109, 0.000000000000000000 ) ) ;
#3302 = ORIENTED_EDGE ( 'NONE', *, *, #22172, .F. ) ;
#3303 = CARTESIAN_POINT ( 'NONE',  ( 1.500000000000001332, -8.153913551401867466, 10.59999999999999964 ) ) ;
#3304 = AXIS2_PLACEMENT_3D ( 'NONE', #25914, #2001, #38792 ) ;
#3305 = SURFACE_STYLE_USAGE ( .BOTH. , #21259 ) ;
#3306 = ORIENTED_EDGE ( 'NONE', *, *, #26116, .T. ) ;
#3307 = CARTESIAN_POINT ( 'NONE',  ( 93.93359114673948795, -126.8062842111313842, 5.000000000000000000 ) ) ;
#3308 = EDGE_CURVE ( 'NONE', #38927, #28358, #28107, .T. ) ;
#3309 = CARTESIAN_POINT ( 'NONE',  ( 30.00000000000000000, 13.99988468390334084, 0.000000000000000000 ) ) ;
#3310 = ORIENTED_EDGE ( 'NONE', *, *, #1478, .T. ) ;
#3311 = FACE_OUTER_BOUND ( 'NONE', #29465, .T. ) ;
#3312 = ADVANCED_FACE ( 'NONE', ( #26204, #7886 ), #31783, .T. ) ;
#3314 = ORIENTED_EDGE ( 'NONE', *, *, #2485, .T. ) ;
#3313 = CARTESIAN_POINT ( 'NONE',  ( 8.000000000000003553, -2.125355516302775971, -5.987732572316692092 ) ) ;
#3315 = CARTESIAN_POINT ( 'NONE',  ( 34.49964122598576921, 13.99988468390333374, -0.05682285991285673105 ) ) ;
#3316 = CARTESIAN_POINT ( 'NONE',  ( 13.27235863220403722, 0.000000000000000000, -37.92101940727381049 ) ) ;
#3317 =( NAMED_UNIT ( * ) PLANE_ANGLE_UNIT ( ) SI_UNIT ( $, .RADIAN. ) );
#3318 = MECHANICAL_DESIGN_GEOMETRIC_PRESENTATION_REPRESENTATION (  '', ( #31931 ), #27521 ) ;
#3319 = ORIENTED_EDGE ( 'NONE', *, *, #12064, .T. ) ;
#3320 = ORIENTED_EDGE ( 'NONE', *, *, #3159, .F. ) ;
#3321 = ORIENTED_EDGE ( 'NONE', *, *, #10802, .T. ) ;
#3322 = DIRECTION ( 'NONE',  ( 1.000000000000000000, 0.000000000000000000, 0.000000000000000000 ) ) ;
#3323 = FACE_OUTER_BOUND ( 'NONE', #12394, .T. ) ;
#3324 = TOROIDAL_SURFACE ( 'NONE', #21760, 13.70000000000000107, 0.2999999999999375389 ) ;
#3325 =( NAMED_UNIT ( * ) SI_UNIT ( $, .STERADIAN. ) SOLID_ANGLE_UNIT ( ) );
#3326 =( NAMED_UNIT ( * ) SI_UNIT ( $, .STERADIAN. ) SOLID_ANGLE_UNIT ( ) );
#3327 = VECTOR ( 'NONE', #10040, 1000.000000000000000 ) ;
#3328 = CARTESIAN_POINT ( 'NONE',  ( 35.83126524282489811, -13.70160245418058054, 2.902508458255570911 ) ) ;
#3330 = ORIENTED_EDGE ( 'NONE', *, *, #7741, .F. ) ;
#3329 = CARTESIAN_POINT ( 'NONE',  ( 30.00000000000000000, -12.39959676763724161, 6.499999999999999112 ) ) ;
#3331 = VERTEX_POINT ( 'NONE', #1510 ) ;
#3332 = AXIS2_PLACEMENT_3D ( 'NONE', #9528, #11187, #8396 ) ;
#3333 = CARTESIAN_POINT ( 'NONE',  ( 19.14603163717017154, -7.999999999999976019, -10.29818603824087830 ) ) ;
#3334 = STYLED_ITEM ( 'NONE', ( #745 ), #4127 ) ;
#3335 = DIRECTION ( 'NONE',  ( 0.000000000000000000, 0.000000000000000000, 1.000000000000000000 ) ) ;
#3336 = FILL_AREA_STYLE_COLOUR ( '', #33169 ) ;
#3337 = DIRECTION ( 'NONE',  ( -0.000000000000000000, -1.000000000000000000, 0.000000000000000000 ) ) ;
#3338 =( NAMED_UNIT ( * ) SI_UNIT ( $, .STERADIAN. ) SOLID_ANGLE_UNIT ( ) );
#3339 = AXIS2_PLACEMENT_3D ( 'NONE', #19857, #4666, #13848 ) ;
#3340 = LINE ( 'NONE', #12516, #19500 ) ;
#3341 = VECTOR ( 'NONE', #18303, 1000.000000000000000 ) ;
#3342 = FACE_OUTER_BOUND ( 'NONE', #7861, .T. ) ;
#3343 = SURFACE_SIDE_STYLE ('',( #30028 ) ) ;
#3344 = LINE ( 'NONE', #15503, #35552 ) ;
#3345 = EDGE_CURVE ( 'NONE', #6672, #4491, #32494, .T. ) ;
#3346 = ORIENTED_EDGE ( 'NONE', *, *, #20138, .T. ) ;
#3347 = COLOUR_RGB ( '',0.6862745098039215730, 0.6862745098039215730, 0.6862745098039215730 ) ;
#3348 = DIRECTION ( 'NONE',  ( 0.000000000000000000, -0.000000000000000000, -1.000000000000000000 ) ) ;
#3349 =( NAMED_UNIT ( * ) SI_UNIT ( $, .STERADIAN. ) SOLID_ANGLE_UNIT ( ) );
#3350 = DIRECTION ( 'NONE',  ( 0.000000000000000000, 0.000000000000000000, -1.000000000000000000 ) ) ;
#3351 = VERTEX_POINT ( 'NONE', #23212 ) ;
#3352 = CIRCLE ( 'NONE', #8436, 10.00000000000000000 ) ;
#3353 =( NAMED_UNIT ( * ) PLANE_ANGLE_UNIT ( ) SI_UNIT ( $, .RADIAN. ) );
#3354 =( LENGTH_UNIT ( ) NAMED_UNIT ( * ) SI_UNIT ( .MILLI., .METRE. ) );
#3355 = ORIENTED_EDGE ( 'NONE', *, *, #16676, .F. ) ;
#3356 = DIRECTION ( 'NONE',  ( -1.224606353822375779E-16, 0.000000000000000000, 1.000000000000000000 ) ) ;
#3357 = ORIENTED_EDGE ( 'NONE', *, *, #24847, .T. ) ;
#3358 = LINE ( 'NONE', #15518, #30680 ) ;
#3360 = ORIENTED_EDGE ( 'NONE', *, *, #21094, .T. ) ;
#3359 = DIRECTION ( 'NONE',  ( 1.000000000000000000, 0.000000000000000000, 0.000000000000000000 ) ) ;
#3361 = COLOUR_RGB ( '',0.7529411764705882248, 0.7529411764705882248, 0.7529411764705882248 ) ;
#3362 = EDGE_CURVE ( 'NONE', #35816, #28112, #36976, .T. ) ;
#3363 = ORIENTED_EDGE ( 'NONE', *, *, #22112, .T. ) ;
#3364 = ORIENTED_EDGE ( 'NONE', *, *, #29892, .F. ) ;
#3366 = EDGE_LOOP ( 'NONE', ( #18887, #24770, #1349, #26177 ) ) ;
#3365 = LINE ( 'NONE', #35998, #15703 ) ;
#3367 = CARTESIAN_POINT ( 'NONE',  ( 4.606100598395692636, -13.67325810945580145, -3.012812442412829750 ) ) ;
#3368 = CARTESIAN_POINT ( 'NONE',  ( 204.1881525826745190, -31.28642474632756176, 0.000000000000000000 ) ) ;
#3369 = VECTOR ( 'NONE', #7096, 1000.000000000000000 ) ;
#3370 = DIRECTION ( 'NONE',  ( -0.000000000000000000, -1.000000000000000000, -0.000000000000000000 ) ) ;
#3371 = DIRECTION ( 'NONE',  ( -0.000000000000000000, 1.000000000000000000, -0.000000000000000000 ) ) ;
#3372 = VERTEX_POINT ( 'NONE', #7302 ) ;
#3373 = STYLED_ITEM ( 'NONE', ( #37920 ), #32324 ) ;
#3374 = CARTESIAN_POINT ( 'NONE',  ( 14.49999999999997158, -14.15000000000000213, 0.000000000000000000 ) ) ;
#3375 = EDGE_LOOP ( 'NONE', ( #12834, #10500, #30264, #35994 ) ) ;
#3376 = ADVANCED_FACE ( 'NONE', ( #32351 ), #22442, .T. ) ;
#3377 = CARTESIAN_POINT ( 'NONE',  ( 15.69048286947331761, 234.4148086549192271, -9.924358780814502623 ) ) ;
#3378 = EDGE_CURVE ( 'NONE', #15085, #38927, #13669, .T. ) ;
#3379 = PLANE ( 'NONE',  #18714 ) ;
#3380 =( NAMED_UNIT ( * ) PLANE_ANGLE_UNIT ( ) SI_UNIT ( $, .RADIAN. ) );
#3381 = SHAPE_REPRESENTATION_RELATIONSHIP ( 'NONE' , 'NONE' ,  #13826, #7079 ) ;
#3382 = AXIS2_PLACEMENT_3D ( 'NONE', #17341, #24229, #27437 ) ;
#3383 =( NAMED_UNIT ( * ) SI_UNIT ( $, .STERADIAN. ) SOLID_ANGLE_UNIT ( ) );
#3385 = EDGE_LOOP ( 'NONE', ( #9099, #9501, #15460, #10859 ) ) ;
#3384 = DIRECTION ( 'NONE',  ( 0.000000000000000000, 0.000000000000000000, -1.000000000000000000 ) ) ;
#3386 = ORIENTED_EDGE ( 'NONE', *, *, #13831, .T. ) ;
#3387 = CONTEXT_DEPENDENT_SHAPE_REPRESENTATION ( #34765, #14049 ) ;
#3388 = UNCERTAINTY_MEASURE_WITH_UNIT (LENGTH_MEASURE( 1.000000000000000082E-05 ), #16333, 'distance_accuracy_value', 'NONE');
#3389 = DIRECTION ( 'NONE',  ( 1.000000000000000000, 0.000000000000000000, 0.000000000000000000 ) ) ;
#3390 = ADVANCED_FACE ( 'NONE', ( #17062 ), #1314, .T. ) ;
#3391 = CARTESIAN_POINT ( 'NONE',  ( -27.67566791299566731, 146.2338207147102480, 5.000000000000000000 ) ) ;
#3392 = SURFACE_STYLE_USAGE ( .BOTH. , #27495 ) ;
#3393 = CARTESIAN_POINT ( 'NONE',  ( -0.000000000000000000, -105.2725991765608171, 5.000000000000000000 ) ) ;
#3394 = AXIS2_PLACEMENT_3D ( 'NONE', #30161, #7920, #26244 ) ;
#3395 = SURFACE_STYLE_USAGE ( .BOTH. , #21335 ) ;
#3396 = CIRCLE ( 'NONE', #14845, 1.650000000000047207 ) ;
#3397 = CARTESIAN_POINT ( 'NONE',  ( 36.06130805816508200, 66.43557480504027524, -33.41488060458971177 ) ) ;
#3398 = PRODUCT_DEFINITION_SHAPE ( 'NONE', 'NONE',  #39333 ) ;
#3399 = LINE ( 'NONE', #9567, #30934 ) ;
#3400 = CARTESIAN_POINT ( 'NONE',  ( 0.1000000000000085265, 5.807177370089179451E-15, 10.25000000000000000 ) ) ;
#3401 = EDGE_CURVE ( 'NONE', #16377, #19129, #20437, .T. ) ;
#3402 = AXIS2_PLACEMENT_3D ( 'NONE', #5788, #24326, #30104 ) ;
#3403 = CARTESIAN_POINT ( 'NONE',  ( 33.86613582522494426, 67.31052001690181896, -33.36919133025108408 ) ) ;
#3404 = SURFACE_SIDE_STYLE ('',( #36229 ) ) ;
#3406 = CARTESIAN_POINT ( 'NONE',  ( 20.50264154641498848, 234.3258262648344044, -29.66948106491983950 ) ) ;
#3405 = CIRCLE ( 'NONE', #19945, 4.038599999999999746 ) ;
#3407 = EDGE_CURVE ( 'NONE', #9925, #35520, #35076, .T. ) ;
#3408 =( NAMED_UNIT ( * ) PLANE_ANGLE_UNIT ( ) SI_UNIT ( $, .RADIAN. ) );
#3409 = STYLED_ITEM ( 'NONE', ( #675 ), #23588 ) ;
#3410 = CYLINDRICAL_SURFACE ( 'NONE', #11489, 4.000000000000001776 ) ;
#3411 = ORIENTED_EDGE ( 'NONE', *, *, #31137, .F. ) ;
#3412 = CARTESIAN_POINT ( 'NONE',  ( 8.889999999999998792, 2.946400000000001906, 0.000000000000000000 ) ) ;
#3413 = EDGE_CURVE ( 'NONE', #25841, #4531, #25535, .T. ) ;
#3414 = VERTEX_POINT ( 'NONE', #11863 ) ;
#3415 = AXIS2_PLACEMENT_3D ( 'NONE', #38924, #11703, #24024 ) ;
#3416 = AXIS2_PLACEMENT_3D ( 'NONE', #12160, #21333, #36424 ) ;
#3417 = CARTESIAN_POINT ( 'NONE',  ( 19.46405918639959154, 234.3111074635293392, -10.29869632587183581 ) ) ;
#3418 = FACE_OUTER_BOUND ( 'NONE', #24861, .T. ) ;
#3419 = CARTESIAN_POINT ( 'NONE',  ( 0.2999999999999389821, 0.000000000000000000, 0.000000000000000000 ) ) ;
#3420 = FILL_AREA_STYLE ('',( #27718 ) ) ;
#3421 = FILL_AREA_STYLE ('',( #3222 ) ) ;
#3422 = CARTESIAN_POINT ( 'NONE',  ( 33.81327397444896832, 66.43557480504027524, -4.068629352960916101 ) ) ;
#3423 = VERTEX_POINT ( 'NONE', #14453 ) ;
#3424 = DIRECTION ( 'NONE',  ( -0.8660254037844298258, -0.5000000000000150990, -0.000000000000000000 ) ) ;
#3425 = ORIENTED_EDGE ( 'NONE', *, *, #33851, .F. ) ;
#3426 = ADVANCED_FACE ( 'NONE', ( #11261 ), #14651, .T. ) ;
#3428 = EDGE_CURVE ( 'NONE', #2474, #1786, #17935, .T. ) ;
#3427 = ORIENTED_EDGE ( 'NONE', *, *, #8081, .T. ) ;
#3429 = CYLINDRICAL_SURFACE ( 'NONE', #2102, 14.85899999999999288 ) ;
#3430 =( LENGTH_UNIT ( ) NAMED_UNIT ( * ) SI_UNIT ( .MILLI., .METRE. ) );
#3431 = CYLINDRICAL_SURFACE ( 'NONE', #7888, 6.000000000000000000 ) ;
#3432 = CARTESIAN_POINT ( 'NONE',  ( -29.15248263133909390, -116.3605991765607968, 0.000000000000000000 ) ) ;
#3434 = ORIENTED_EDGE ( 'NONE', *, *, #15361, .T. ) ;
#3433 = SURFACE_STYLE_FILL_AREA ( #30705 ) ;
#3435 = CONTEXT_DEPENDENT_SHAPE_REPRESENTATION ( #32214, #26953 ) ;
#3436 = UNCERTAINTY_MEASURE_WITH_UNIT (LENGTH_MEASURE( 1.000000000000000082E-05 ), #33588, 'distance_accuracy_value', 'NONE');
#3437 = CARTESIAN_POINT ( 'NONE',  ( -6.698729810777905413, 40.00000000000000000, 0.000000000000000000 ) ) ;
#3438 = CARTESIAN_POINT ( 'NONE',  ( 15.00000000000000000, 0.000000000000000000, -14.00000000000000000 ) ) ;
#3439 = CARTESIAN_POINT ( 'NONE',  ( 14.11353496699360122, 231.8575419846684440, -29.18524468252345017 ) ) ;
#3440 = EDGE_CURVE ( 'NONE', #17438, #29034, #26799, .T. ) ;
#3441 = VERTEX_POINT ( 'NONE', #8684 ) ;
#3442 = CIRCLE ( 'NONE', #16187, 7.500000000000000000 ) ;
#3443 = DIRECTION ( 'NONE',  ( 1.000000000000000000, 0.000000000000000000, 0.000000000000000000 ) ) ;
#3444 = CARTESIAN_POINT ( 'NONE',  ( 15.30683843641232755, -1.205751908649224802E-11, 6.999999999999985789 ) ) ;
#3445 = CIRCLE ( 'NONE', #26945, 1.778000000000001801 ) ;
#3446 = DIRECTION ( 'NONE',  ( 0.000000000000000000, 0.000000000000000000, 1.000000000000000000 ) ) ;
#3447 = DIRECTION ( 'NONE',  ( 1.000000000000000000, 0.000000000000000000, 0.000000000000000000 ) ) ;
#3448 = CARTESIAN_POINT ( 'NONE',  ( 46.13714981196093134, 108.9184809255956452, 5.000000000000000000 ) ) ;
#3449 = VECTOR ( 'NONE', #17442, 1000.000000000000000 ) ;
#3450 = AXIS2_PLACEMENT_3D ( 'NONE', #24511, #34269, #28109 ) ;
#3451 = ORIENTED_EDGE ( 'NONE', *, *, #26111, .F. ) ;
#3452 = EDGE_LOOP ( 'NONE', ( #3848, #1928 ) ) ;
#3453 = DIRECTION ( 'NONE',  ( -0.7080422310916897333, 0.000000000000000000, -0.7061700921100397821 ) ) ;
#3454 = AXIS2_PLACEMENT_3D ( 'NONE', #15021, #5824, #18608 ) ;
#3455 = CARTESIAN_POINT ( 'NONE',  ( 17.25271627335347091, 6.630294639551149061, -2.290681596499194672 ) ) ;
#3456 = CARTESIAN_POINT ( 'NONE',  ( -0.000000000000000000, -105.2725991765608171, 0.000000000000000000 ) ) ;
#3457 = DIRECTION ( 'NONE',  ( 0.000000000000000000, 0.000000000000000000, -1.000000000000000000 ) ) ;
#3458 = EDGE_CURVE ( 'NONE', #26909, #16607, #38499, .T. ) ;
#3459 = CARTESIAN_POINT ( 'NONE',  ( -14.49999999999999467, -4.750000000000002665, 0.000000000000000000 ) ) ;
#3460 = CIRCLE ( 'NONE', #5327, 5.000000000000009770 ) ;
#3461 = CARTESIAN_POINT ( 'NONE',  ( 5.738132901995629531, 13.41640786499873883, 4.000000000000000888 ) ) ;
#3462 = ORIENTED_EDGE ( 'NONE', *, *, #8420, .T. ) ;
#3463 = DIRECTION ( 'NONE',  ( 1.000000000000000000, 0.000000000000000000, 0.000000000000000000 ) ) ;
#3464 = DIRECTION ( 'NONE',  ( 0.000000000000000000, 0.000000000000000000, -1.000000000000000000 ) ) ;
#3465 = EDGE_LOOP ( 'NONE', ( #35752, #10029, #34999, #35521 ) ) ;
#3466 = VERTEX_POINT ( 'NONE', #2506 ) ;
#3467 = UNCERTAINTY_MEASURE_WITH_UNIT (LENGTH_MEASURE( 1.000000000000000082E-05 ), #38341, 'distance_accuracy_value', 'NONE');
#3468 = COLOUR_RGB ( '',0.7529411764705882248, 0.7529411764705882248, 0.7529411764705882248 ) ;
#3469 = ORIENTED_EDGE ( 'NONE', *, *, #27838, .T. ) ;
#3470 = EDGE_CURVE ( 'NONE', #1299, #6672, #32741, .T. ) ;
#3471 = VERTEX_POINT ( 'NONE', #5465 ) ;
#3472 = AXIS2_PLACEMENT_3D ( 'NONE', #11657, #29573, #30170 ) ;
#3474 = EDGE_CURVE ( 'NONE', #18525, #29215, #33140, .T. ) ;
#3473 = CARTESIAN_POINT ( 'NONE',  ( 8.010359294585786216, -13.56452103267306164, 3.467839274470649436 ) ) ;
#3475 = CARTESIAN_POINT ( 'NONE',  ( 32.11613588047637791, 12.57300801688196223, 6.160554602036643068 ) ) ;
#3476 = PRESENTATION_STYLE_ASSIGNMENT (( #31533 ) ) ;
#3477 = FACE_BOUND ( 'NONE', #29114, .T. ) ;
#3478 = AXIS2_PLACEMENT_3D ( 'NONE', #36065, #18401, #33688 ) ;
#3479 = DIRECTION ( 'NONE',  ( -0.6212784045336910976, -0.7835899080897297253, 4.763778929165355648E-16 ) ) ;
#3480 = FACE_BOUND ( 'NONE', #7082, .T. ) ;
#3481 = UNCERTAINTY_MEASURE_WITH_UNIT (LENGTH_MEASURE( 1.000000000000000082E-05 ), #32200, 'distance_accuracy_value', 'NONE');
#3482 = CARTESIAN_POINT ( 'NONE',  ( 104.8268158988519758, -128.8074891035710436, -5.000000000000000000 ) ) ;
#3483 = DIRECTION ( 'NONE',  ( 1.000000000000000000, 0.000000000000000000, 0.000000000000000000 ) ) ;
#3484 = CARTESIAN_POINT ( 'NONE',  ( 34.34204703605806941, -13.94991307678666459, 1.217412169588610205 ) ) ;
#3485 = ORIENTED_EDGE ( 'NONE', *, *, #20643, .F. ) ;
#3486 = MECHANICAL_DESIGN_GEOMETRIC_PRESENTATION_REPRESENTATION (  '', ( #14909 ), #5353 ) ;
#3487 = ORIENTED_EDGE ( 'NONE', *, *, #9718, .T. ) ;
#3488 = UNCERTAINTY_MEASURE_WITH_UNIT (LENGTH_MEASURE( 1.000000000000000082E-05 ), #7348, 'distance_accuracy_value', 'NONE');
#3489 =( GEOMETRIC_REPRESENTATION_CONTEXT ( 3 ) GLOBAL_UNCERTAINTY_ASSIGNED_CONTEXT ( ( #28970 ) ) GLOBAL_UNIT_ASSIGNED_CONTEXT ( ( #10421, #31707, #651 ) ) REPRESENTATION_CONTEXT ( 'NONE', 'WORKASPACE' ) );
#3490 = CARTESIAN_POINT ( 'NONE',  ( -71.25759651718888676, -94.41518425815928595, 5.000000000000000000 ) ) ;
#3491 = CARTESIAN_POINT ( 'NONE',  ( 18.64867856171176186, 234.5816926521626726, -9.667927125890921403 ) ) ;
#3492 = CARTESIAN_POINT ( 'NONE',  ( -69.60759651718883845, -94.41518425815928595, 5.000000000000000000 ) ) ;
#3493 = DIRECTION ( 'NONE',  ( 0.000000000000000000, -1.000000000000000000, 0.000000000000000000 ) ) ;
#3494 = AXIS2_PLACEMENT_3D ( 'NONE', #25772, #11028, #20209 ) ;
#3495 =( GEOMETRIC_REPRESENTATION_CONTEXT ( 3 ) GLOBAL_UNCERTAINTY_ASSIGNED_CONTEXT ( ( #37625 ) ) GLOBAL_UNIT_ASSIGNED_CONTEXT ( ( #10404, #35447, #28529 ) ) REPRESENTATION_CONTEXT ( 'NONE', 'WORKASPACE' ) );
#3496 = CARTESIAN_POINT ( 'NONE',  ( 59.13714981196118003, 155.1864301180223151, 0.000000000000000000 ) ) ;
#3497 = AXIS2_PLACEMENT_3D ( 'NONE', #20388, #18201, #38640 ) ;
#3498 = DIRECTION ( 'NONE',  ( 1.000000000000000000, 0.000000000000000000, 0.000000000000000000 ) ) ;
#3499 = EDGE_LOOP ( 'NONE', ( #26174, #31422, #9163, #10649 ) ) ;
#3500 = VECTOR ( 'NONE', #13163, 1000.000000000000000 ) ;
#3501 = EDGE_CURVE ( 'NONE', #12257, #20922, #21122, .T. ) ;
#3502 = DIRECTION ( 'NONE',  ( 1.000000000000000000, 0.000000000000000000, 0.000000000000000000 ) ) ;
#3503 = CARTESIAN_POINT ( 'NONE',  ( 18.03399999999999892, 235.1405000000000882, -9.652000000000001023 ) ) ;
#3504 = ORIENTED_EDGE ( 'NONE', *, *, #1684, .T. ) ;
#3505 = ADVANCED_FACE ( 'NONE', ( #27999 ), #21823, .T. ) ;
#3506 = DIRECTION ( 'NONE',  ( 1.261617073437678245E-16, -1.000000000000000000, 0.000000000000000000 ) ) ;
#3507 = PRESENTATION_LAYER_ASSIGNMENT (  '', '', ( #23855 ) ) ;
#3508 = ORIENTED_EDGE ( 'NONE', *, *, #34083, .F. ) ;
#3509 = CARTESIAN_POINT ( 'NONE',  ( 33.26779396436246117, 12.82172408536271568, -5.622765974444985382 ) ) ;
#3510 = AXIS2_PLACEMENT_3D ( 'NONE', #37432, #16551, #31851 ) ;
#3511 = CARTESIAN_POINT ( 'NONE',  ( 0.000000000000000000, 65.00000000000004263, 0.000000000000000000 ) ) ;
#3512 = ORIENTED_EDGE ( 'NONE', *, *, #17710, .T. ) ;
#3514 = MECHANICAL_DESIGN_GEOMETRIC_PRESENTATION_REPRESENTATION (  '', ( #8605 ), #37216 ) ;
#3513 = DIRECTION ( 'NONE',  ( 0.5358531560564241403, 0.05233595624294395954, -0.8426875713029748916 ) ) ;
#3515 = FACE_OUTER_BOUND ( 'NONE', #11781, .T. ) ;
#3516 = ORIENTED_EDGE ( 'NONE', *, *, #1021, .F. ) ;
#3517 = CARTESIAN_POINT ( 'NONE',  ( 126.7869359285358826, -144.7605056829507930, 5.000000000000000000 ) ) ;
#3518 = COLOUR_RGB ( '',0.7529411764705882248, 0.7529411764705882248, 0.7529411764705882248 ) ;
#3520 = VERTEX_POINT ( 'NONE', #36544 ) ;
#3519 = CARTESIAN_POINT ( 'NONE',  ( 8.000000000000005329, -5.991656052659344311, -1.946807064562127376 ) ) ;
#3521 = DIRECTION ( 'NONE',  ( 0.000000000000000000, 0.000000000000000000, -1.000000000000000000 ) ) ;
#3522 = PRODUCT ( 'stw-4SKF_6001_23', 'stw-4SKF_6001_23', '', ( #32880 ) ) ;
#3523 = EDGE_LOOP ( 'NONE', ( #10949, #14494, #14467, #38868 ) ) ;
#3524 = ORIENTED_EDGE ( 'NONE', *, *, #14077, .F. ) ;
#3525 = AXIS2_PLACEMENT_3D ( 'NONE', #397, #12961, #6955 ) ;
#3526 = ORIENTED_EDGE ( 'NONE', *, *, #3651, .F. ) ;
#3527 = DIRECTION ( 'NONE',  ( -0.000000000000000000, 1.000000000000000000, -0.000000000000000000 ) ) ;
#3528 = DIRECTION ( 'NONE',  ( 0.000000000000000000, 0.000000000000000000, 1.000000000000000000 ) ) ;
#3529 = CARTESIAN_POINT ( 'NONE',  ( 30.89999999999994174, -12.87999999999998835, 1.344410693882025498E-14 ) ) ;
#3530 = LINE ( 'NONE', #28421, #5315 ) ;
#3531 = CARTESIAN_POINT ( 'NONE',  ( 35.62820743380213884, -13.61563961759334163, 3.278065265333949263 ) ) ;
#3533 = VERTEX_POINT ( 'NONE', #37324 ) ;
#3532 = DIRECTION ( 'NONE',  ( 0.7071067811865474617, 1.731912112470986572E-16, -0.7071067811865474617 ) ) ;
#3534 = EDGE_LOOP ( 'NONE', ( #29115, #2871, #31414, #17627, #29696, #23662 ) ) ;
#3535 = CIRCLE ( 'NONE', #5398, 6.000000000000000000 ) ;
#3536 = CARTESIAN_POINT ( 'NONE',  ( -11.36282744282744694, 0.000000000000000000, 0.000000000000000000 ) ) ;
#3537 = CARTESIAN_POINT ( 'NONE',  ( 34.49964122598582605, -13.99988468390334084, 0.05682285991287505666 ) ) ;
#3538 = DIRECTION ( 'NONE',  ( 1.000000000000000000, 0.000000000000000000, 0.000000000000000000 ) ) ;
#3539 = CARTESIAN_POINT ( 'NONE',  ( 30.00000000000000000, 11.81999999999999673, -0.8999999999999980238 ) ) ;
#3540 = AXIS2_PLACEMENT_3D ( 'NONE', #31816, #38534, #31999 ) ;
#3541 = VECTOR ( 'NONE', #34012, 1000.000000000000000 ) ;
#3542 = PRESENTATION_LAYER_ASSIGNMENT (  '', '', ( #30260 ) ) ;
#3543 = CARTESIAN_POINT ( 'NONE',  ( 15.70184767282576210, 3.138453302858273730, -6.261178006326388434 ) ) ;
#3544 = EDGE_CURVE ( 'NONE', #31049, #12471, #30581, .T. ) ;
#3545 = CARTESIAN_POINT ( 'NONE',  ( -14.49999999999999467, -4.750000000000002665, 16.80000000000000071 ) ) ;
#3546 = FILL_AREA_STYLE ('',( #15502 ) ) ;
#3547 = CARTESIAN_POINT ( 'NONE',  ( -204.1881525826745190, -31.28642474632772874, 0.000000000000000000 ) ) ;
#3548 = AXIS2_PLACEMENT_3D ( 'NONE', #3419, #9582, #24510 ) ;
#3549 = VERTEX_POINT ( 'NONE', #22222 ) ;
#3550 = EDGE_CURVE ( 'NONE', #32625, #1106, #36733, .T. ) ;
#3551 = FACE_OUTER_BOUND ( 'NONE', #31734, .T. ) ;
#3552 = CARTESIAN_POINT ( 'NONE',  ( 13.90735863220403701, 0.000000000000000000, -1.702980592726091480 ) ) ;
#3553 = FACE_BOUND ( 'NONE', #28585, .T. ) ;
#3554 = AXIS2_PLACEMENT_3D ( 'NONE', #8967, #18148, #30271 ) ;
#3555 = EDGE_LOOP ( 'NONE', ( #20435, #21635, #2925, #2433 ) ) ;
#3556 = FACE_OUTER_BOUND ( 'NONE', #32612, .T. ) ;
#3557 = PRESENTATION_LAYER_ASSIGNMENT (  '', '', ( #20743 ) ) ;
#3558 =( NAMED_UNIT ( * ) SI_UNIT ( $, .STERADIAN. ) SOLID_ANGLE_UNIT ( ) );
#3559 = ORIENTED_EDGE ( 'NONE', *, *, #7100, .F. ) ;
#3560 = ORIENTED_EDGE ( 'NONE', *, *, #12700, .T. ) ;
#3561 = FILL_AREA_STYLE ('',( #28057 ) ) ;
#3562 = VERTEX_POINT ( 'NONE', #13064 ) ;
#3563 = ORIENTED_EDGE ( 'NONE', *, *, #28695, .T. ) ;
#3564 = EDGE_LOOP ( 'NONE', ( #11934, #33403 ) ) ;
#3565 = VERTEX_POINT ( 'NONE', #24999 ) ;
#3567 = EDGE_LOOP ( 'NONE', ( #31124, #5891, #32826, #14943 ) ) ;
#3566 = DIRECTION ( 'NONE',  ( 1.000000000000000000, 0.000000000000000000, 0.000000000000000000 ) ) ;
#3568 = CARTESIAN_POINT ( 'NONE',  ( 3.457212124189874114, -13.94187463235433633, -1.297276510633972979 ) ) ;
#3569 = CARTESIAN_POINT ( 'NONE',  ( 19.14603163717019996, 8.000000000000000000, -10.29818603824085876 ) ) ;
#3570 = PRESENTATION_LAYER_ASSIGNMENT (  '', '', ( #23257 ) ) ;
#3571 = FILL_AREA_STYLE_COLOUR ( '', #13047 ) ;
#3572 = DIRECTION ( 'NONE',  ( 1.000000000000000000, 0.000000000000000000, 0.000000000000000000 ) ) ;
#3573 = PRESENTATION_LAYER_ASSIGNMENT (  '', '', ( #15029 ) ) ;
#3574 = DIRECTION ( 'NONE',  ( 0.000000000000000000, 0.000000000000000000, 1.000000000000000000 ) ) ;
#3575 = VERTEX_POINT ( 'NONE', #37124 ) ;
#3576 = ORIENTED_EDGE ( 'NONE', *, *, #5320, .F. ) ;
#3577 = CARTESIAN_POINT ( 'NONE',  ( 16.91893410009857490, 227.7939641286320693, -9.711091982378601273 ) ) ;
#3578 = DIRECTION ( 'NONE',  ( -0.000000000000000000, -1.000000000000000000, -0.000000000000000000 ) ) ;
#3579 = VECTOR ( 'NONE', #23477, 1000.000000000000000 ) ;
#3580 = ADVANCED_FACE ( 'NONE', ( #297 ), #33745, .T. ) ;
#3581 = FACE_OUTER_BOUND ( 'NONE', #6054, .T. ) ;
#3583 = EDGE_LOOP ( 'NONE', ( #1735, #952, #1013, #37059 ) ) ;
#3582 = FACE_OUTER_BOUND ( 'NONE', #28693, .T. ) ;
#3584 = ORIENTED_EDGE ( 'NONE', *, *, #19926, .T. ) ;
#3585 = CONTEXT_DEPENDENT_SHAPE_REPRESENTATION ( #2212, #24355 ) ;
#3586 = AXIS2_PLACEMENT_3D ( 'NONE', #246, #32747, #15402 ) ;
#3587 = CARTESIAN_POINT ( 'NONE',  ( 7.900000000000000355, -11.03225558902376946, -3.584597134749383684 ) ) ;
#3588 = DIRECTION ( 'NONE',  ( 0.000000000000000000, 0.000000000000000000, -1.000000000000000000 ) ) ;
#3589 = CARTESIAN_POINT ( 'NONE',  ( -148.5716608653901858, -32.50329666743406420, 5.000000000000000000 ) ) ;
#3590 = CARTESIAN_POINT ( 'NONE',  ( 39.09035492000530354, 31.70068238278469508, 0.000000000000000000 ) ) ;
#3591 = DIRECTION ( 'NONE',  ( -0.02985340127225001236, -0.9986295347545739443, -0.04298635537401798712 ) ) ;
#3592 = AXIS2_PLACEMENT_3D ( 'NONE', #14756, #26901, #7997 ) ;
#3593 = FACE_OUTER_BOUND ( 'NONE', #6286, .T. ) ;
#3594 = DIRECTION ( 'NONE',  ( 0.000000000000000000, 0.000000000000000000, 1.000000000000000000 ) ) ;
#3595 = PRODUCT_RELATED_PRODUCT_CATEGORY ( 'part', '', ( #4967 ) ) ;
#3596 = CIRCLE ( 'NONE', #2971, 1.649999999988216448 ) ;
#3597 = EDGE_CURVE ( 'NONE', #35336, #22874, #12214, .T. ) ;
#3598 = DIRECTION ( 'NONE',  ( -0.000000000000000000, -0.000000000000000000, 1.000000000000000000 ) ) ;
#3599 = CARTESIAN_POINT ( 'NONE',  ( 5.849097347356289944, 0.000000000000000000, 0.000000000000000000 ) ) ;
#3600 = EDGE_CURVE ( 'NONE', #21131, #27931, #27448, .T. ) ;
#3601 =( GEOMETRIC_REPRESENTATION_CONTEXT ( 3 ) GLOBAL_UNCERTAINTY_ASSIGNED_CONTEXT ( ( #1441 ) ) GLOBAL_UNIT_ASSIGNED_CONTEXT ( ( #28509, #37825, #4396 ) ) REPRESENTATION_CONTEXT ( 'NONE', 'WORKASPACE' ) );
#3602 = PRESENTATION_LAYER_ASSIGNMENT (  '', '', ( #30286 ) ) ;
#3603 = EDGE_CURVE ( 'NONE', #31246, #19870, #7057, .T. ) ;
#3604 = DIRECTION ( 'NONE',  ( 0.000000000000000000, 0.000000000000000000, 1.000000000000000000 ) ) ;
#3605 = CARTESIAN_POINT ( 'NONE',  ( 19.85821126923398694, 234.7244449518637737, -29.80938026152539067 ) ) ;
#3606 = EDGE_CURVE ( 'NONE', #24862, #24617, #15661, .T. ) ;
#3607 = AXIS2_PLACEMENT_3D ( 'NONE', #14878, #21069, #30000 ) ;
#3608 =( NAMED_UNIT ( * ) SI_UNIT ( $, .STERADIAN. ) SOLID_ANGLE_UNIT ( ) );
#3609 = ORIENTED_EDGE ( 'NONE', *, *, #23762, .F. ) ;
#3610 = DIRECTION ( 'NONE',  ( 0.000000000000000000, 0.000000000000000000, -1.000000000000000000 ) ) ;
#3611 = ORIENTED_EDGE ( 'NONE', *, *, #32916, .F. ) ;
#3612 = STYLED_ITEM ( 'NONE', ( #22650 ), #19241 ) ;
#3613 = CARTESIAN_POINT ( 'NONE',  ( -14.50000000000000000, 6.999999999999997335, -5.000000000000000000 ) ) ;
#3614 = VECTOR ( 'NONE', #25109, 1000.000000000000000 ) ;
#3615 = CARTESIAN_POINT ( 'NONE',  ( 70.20560000000000400, 133.3499999999999943, -17.27200000000000202 ) ) ;
#3616 = PLANE ( 'NONE',  #27117 ) ;
#3617 = CARTESIAN_POINT ( 'NONE',  ( 2.005774019098182414E-15, 15.49035887526382282, -3.280597732040095416 ) ) ;
#3618 = DIRECTION ( 'NONE',  ( 1.000000000000000000, 0.000000000000000000, 0.000000000000000000 ) ) ;
#3619 = ORIENTED_EDGE ( 'NONE', *, *, #35650, .T. ) ;
#3620 = DIRECTION ( 'NONE',  ( 1.000000000000000000, 0.000000000000000000, -0.000000000000000000 ) ) ;
#3621 = ORIENTED_EDGE ( 'NONE', *, *, #27611, .F. ) ;
#3622 = ORIENTED_EDGE ( 'NONE', *, *, #16987, .F. ) ;
#3623 = DIRECTION ( 'NONE',  ( 0.000000000000000000, 0.000000000000000000, 1.000000000000000000 ) ) ;
#3624 = DIRECTION ( 'NONE',  ( 0.000000000000000000, 0.000000000000000000, 1.000000000000000000 ) ) ;
#3625 = EDGE_CURVE ( 'NONE', #21281, #21715, #6264, .T. ) ;
#3626 = DIRECTION ( 'NONE',  ( 0.000000000000000000, 0.000000000000000000, 1.000000000000000000 ) ) ;
#3627 = DIRECTION ( 'NONE',  ( 0.000000000000000000, 0.000000000000000000, 1.000000000000000000 ) ) ;
#3629 = ORIENTED_EDGE ( 'NONE', *, *, #19218, .T. ) ;
#3628 = PRESENTATION_STYLE_ASSIGNMENT (( #4399 ) ) ;
#3630 = VERTEX_POINT ( 'NONE', #12668 ) ;
#3631 = APPLICATION_PROTOCOL_DEFINITION ( 'draft international standard', 'automotive_design', 1998, #14901 ) ;
#3632 = COLOUR_RGB ( '',0.6862745098039215730, 0.6862745098039215730, 0.6862745098039215730 ) ;
#3633 = CARTESIAN_POINT ( 'NONE',  ( 23.40000000000000213, -12.39959676763724161, -6.500000000000000000 ) ) ;
#3634 = FACE_OUTER_BOUND ( 'NONE', #30339, .T. ) ;
#3635 = CARTESIAN_POINT ( 'NONE',  ( 14.19329749966035337, 230.5144557356348685, -29.21820098679942035 ) ) ;
#3636 = CIRCLE ( 'NONE', #2986, 1.650000000000012568 ) ;
#3637 = EDGE_LOOP ( 'NONE', ( #16630, #6616, #24724, #20758, #24821 ) ) ;
#3638 = DIRECTION ( 'NONE',  ( -0.000000000000000000, -0.000000000000000000, -1.000000000000000000 ) ) ;
#3640 = EDGE_CURVE ( 'NONE', #8941, #31247, #6665, .T. ) ;
#3639 = CARTESIAN_POINT ( 'NONE',  ( 15.43451606399790244, -1.851944167886268922, 6.766452025749278398 ) ) ;
#3641 = CARTESIAN_POINT ( 'NONE',  ( 25.50035877401417395, -13.99988468390334084, 0.05682285991287186477 ) ) ;
#3642 = DIRECTION ( 'NONE',  ( 0.000000000000000000, 0.000000000000000000, 1.000000000000000000 ) ) ;
#3643 = EDGE_CURVE ( 'NONE', #22081, #35855, #3802, .T. ) ;
#3644 = AXIS2_PLACEMENT_3D ( 'NONE', #14174, #32450, #29490 ) ;
#3645 = DIRECTION ( 'NONE',  ( -0.000000000000000000, -0.000000000000000000, -1.000000000000000000 ) ) ;
#3646 = DIRECTION ( 'NONE',  ( -0.000000000000000000, 1.000000000000000000, -0.000000000000000000 ) ) ;
#3647 = DIRECTION ( 'NONE',  ( 0.000000000000000000, 0.000000000000000000, -1.000000000000000000 ) ) ;
#3648 = MECHANICAL_DESIGN_GEOMETRIC_PRESENTATION_REPRESENTATION (  '', ( #37931 ), #18944 ) ;
#3649 = CARTESIAN_POINT ( 'NONE',  ( 8.637172557172553056, 2.996621200197981161E-14, 0.000000000000000000 ) ) ;
#3650 = EDGE_CURVE ( 'NONE', #31865, #19958, #27080, .T. ) ;
#3651 = EDGE_CURVE ( 'NONE', #5637, #8731, #99, .T. ) ;
#3652 = COLOUR_RGB ( '',0.7921568627450980005, 0.8196078431372548767, 0.9333333333333333481 ) ;
#3653 = ORIENTED_EDGE ( 'NONE', *, *, #16511, .F. ) ;
#3654 = EDGE_LOOP ( 'NONE', ( #31331, #24734, #2781, #19558 ) ) ;
#3655 =( NAMED_UNIT ( * ) SI_UNIT ( $, .STERADIAN. ) SOLID_ANGLE_UNIT ( ) );
#3656 = CARTESIAN_POINT ( 'NONE',  ( 16.82496752896661363, 5.934098979203797697, -3.719765876591924147 ) ) ;
#3657 = CARTESIAN_POINT ( 'NONE',  ( 8.000000000000003553, -11.12736124065265209, -3.615498834186672727 ) ) ;
#3658 = CARTESIAN_POINT ( 'NONE',  ( -44.48714981195355733, 108.9184809255913109, 0.000000000000000000 ) ) ;
#3659 = PRESENTATION_LAYER_ASSIGNMENT (  '', '', ( #39202 ) ) ;
#3660 =( NAMED_UNIT ( * ) PLANE_ANGLE_UNIT ( ) SI_UNIT ( $, .RADIAN. ) );
#3661 = CARTESIAN_POINT ( 'NONE',  ( 3.356940506053004647, 13.67308111647809099, 3.013690114151873711 ) ) ;
#3662 = VERTEX_POINT ( 'NONE', #14374 ) ;
#3663 = DIRECTION ( 'NONE',  ( 1.000000000000000000, 0.000000000000000000, 0.000000000000000000 ) ) ;
#3664 = ORIENTED_EDGE ( 'NONE', *, *, #38093, .F. ) ;
#3665 = CARTESIAN_POINT ( 'NONE',  ( 74.61955314456292854, 0.000000000000000000, -15.73935013264068949 ) ) ;
#3666 = ORIENTED_EDGE ( 'NONE', *, *, #24942, .F. ) ;
#3667 =( LENGTH_UNIT ( ) NAMED_UNIT ( * ) SI_UNIT ( .MILLI., .METRE. ) );
#3668 = ORIENTED_EDGE ( 'NONE', *, *, #32844, .F. ) ;
#3669 = VERTEX_POINT ( 'NONE', #32656 ) ;
#3670 = DIRECTION ( 'NONE',  ( 0.000000000000000000, 1.000000000000000000, 0.000000000000000000 ) ) ;
#3671 = CARTESIAN_POINT ( 'NONE',  ( 10.64444444435885018, -6.429420546253125757, -17.88888888896529039 ) ) ;
#3672 = DIRECTION ( 'NONE',  ( 4.440892098500629120E-16, -2.315930758125659598E-32, -1.000000000000000000 ) ) ;
#3673 = DIRECTION ( 'NONE',  ( -0.000000000000000000, -1.000000000000000000, -0.000000000000000000 ) ) ;
#3674 = CARTESIAN_POINT ( 'NONE',  ( 32.40234809599295573, 68.21606357629279671, -4.776167782221506286 ) ) ;
#3675 = DIRECTION ( 'NONE',  ( -1.000000000000000222, -8.398255031418464475E-17, 1.082467449009527627E-15 ) ) ;
#3676 = EDGE_CURVE ( 'NONE', #33750, #16718, #34674, .T. ) ;
#3677 = LINE ( 'NONE', #480, #15187 ) ;
#3678 = CARTESIAN_POINT ( 'NONE',  ( 18.37391324154678074, 227.6533637706404249, -9.654458277143758593 ) ) ;
#3679 = CARTESIAN_POINT ( 'NONE',  ( 25.50035877401417395, -13.99988468390334084, -0.05682285991287505666 ) ) ;
#3680 = CARTESIAN_POINT ( 'NONE',  ( 30.58445845126590967, -13.26681030655823790, 4.471620009987291589 ) ) ;
#3681 = ORIENTED_EDGE ( 'NONE', *, *, #21422, .T. ) ;
#3682 = AXIS2_PLACEMENT_3D ( 'NONE', #672, #23841, #36908 ) ;
#3683 = EDGE_LOOP ( 'NONE', ( #28439, #6170, #21472, #23891, #33981 ) ) ;
#3684 = DIRECTION ( 'NONE',  ( -0.000000000000000000, 0.000000000000000000, 1.000000000000000000 ) ) ;
#3685 = CARTESIAN_POINT ( 'NONE',  ( 21.27892250492337922, 231.4556659347650509, -10.91990969090671371 ) ) ;
#3686 = SURFACE_SIDE_STYLE ('',( #9865 ) ) ;
#3687 = DIRECTION ( 'NONE',  ( 0.000000000000000000, 0.000000000000000000, 1.000000000000000000 ) ) ;
#3688 = AXIS2_PLACEMENT_3D ( 'NONE', #7233, #35620, #31531 ) ;
#3689 = AXIS2_PLACEMENT_3D ( 'NONE', #11935, #17723, #29842 ) ;
#3690 = EDGE_CURVE ( 'NONE', #28146, #19088, #26121, .T. ) ;
#3691 = AXIS2_PLACEMENT_3D ( 'NONE', #20091, #17480, #35757 ) ;
#3692 = DIRECTION ( 'NONE',  ( -0.7459376616259150161, 0.000000000000000000, -0.6660157693088519792 ) ) ;
#3693 = AXIS2_PLACEMENT_3D ( 'NONE', #27033, #33765, #33175 ) ;
#3694 = ORIENTED_EDGE ( 'NONE', *, *, #18497, .F. ) ;
#3695 = CARTESIAN_POINT ( 'NONE',  ( 7.999999999999998224, -1.755233321252645196, -8.287864369215000693 ) ) ;
#3696 = CARTESIAN_POINT ( 'NONE',  ( 0.000000000000000000, 13.75000000000000533, 0.000000000000000000 ) ) ;
#3697 = SURFACE_STYLE_USAGE ( .BOTH. , #22026 ) ;
#3698 = ORIENTED_EDGE ( 'NONE', *, *, #27507, .T. ) ;
#3699 = EDGE_CURVE ( 'NONE', #38179, #21409, #19878, .T. ) ;
#3700 = CARTESIAN_POINT ( 'NONE',  ( 10.63717255717255306, 0.000000000000000000, 0.000000000000000000 ) ) ;
#3701 = PRODUCT_DEFINITION_FORMATION_WITH_SPECIFIED_SOURCE ( 'HERHANGI', '', #14552, .NOT_KNOWN. ) ;
#3702 = ORIENTED_EDGE ( 'NONE', *, *, #18285, .F. ) ;
#3703 = CARTESIAN_POINT ( 'NONE',  ( 33.44774010334761272, 12.86889975417381571, -5.514298488794775466 ) ) ;
#3704 = CARTESIAN_POINT ( 'NONE',  ( 30.00000000000000000, 13.99988468390334084, 0.000000000000000000 ) ) ;
#3705 = ORIENTED_EDGE ( 'NONE', *, *, #8993, .F. ) ;
#3706 = CARTESIAN_POINT ( 'NONE',  ( 30.00000000000000000, -12.88000000000000256, 0.8999999999999980238 ) ) ;
#3707 = VERTEX_POINT ( 'NONE', #5171 ) ;
#3708 = CARTESIAN_POINT ( 'NONE',  ( 7.900000000000670042, -11.12736124065265209, -3.615498834186672727 ) ) ;
#3709 = AXIS2_PLACEMENT_3D ( 'NONE', #14300, #4524, #8523 ) ;
#3711 = VERTEX_POINT ( 'NONE', #11371 ) ;
#3710 = LINE ( 'NONE', #1102, #33521 ) ;
#3712 =( LENGTH_UNIT ( ) NAMED_UNIT ( * ) SI_UNIT ( .MILLI., .METRE. ) );
#3713 = ORIENTED_EDGE ( 'NONE', *, *, #30876, .F. ) ;
#3714 = ORIENTED_EDGE ( 'NONE', *, *, #30972, .F. ) ;
#3715 = VERTEX_POINT ( 'NONE', #23511 ) ;
#3716 = AXIS2_PLACEMENT_3D ( 'NONE', #35500, #22783, #23172 ) ;
#3717 = LINE ( 'NONE', #15690, #16387 ) ;
#3718 = DIRECTION ( 'NONE',  ( -0.000000000000000000, -0.000000000000000000, 1.000000000000000000 ) ) ;
#3719 = DIRECTION ( 'NONE',  ( 0.000000000000000000, -1.000000000000000000, 0.000000000000000000 ) ) ;
#3721 = VECTOR ( 'NONE', #18337, 1000.000000000000000 ) ;
#3720 = DIRECTION ( 'NONE',  ( 1.000000000000000000, 0.000000000000000000, 0.000000000000000000 ) ) ;
#3722 = VECTOR ( 'NONE', #26397, 1000.000000000000114 ) ;
#3723 = CARTESIAN_POINT ( 'NONE',  ( 30.86248549920716044, -12.42258222083957264, 6.456657594454110694 ) ) ;
#3725 = ORIENTED_EDGE ( 'NONE', *, *, #12271, .T. ) ;
#3724 = CARTESIAN_POINT ( 'NONE',  ( -125.1369359285051388, -144.7605056829616217, 5.000000000000000000 ) ) ;
#3726 = VERTEX_POINT ( 'NONE', #35645 ) ;
#3727 = EDGE_CURVE ( 'NONE', #27345, #37492, #21770, .T. ) ;
#3728 = EDGE_CURVE ( 'NONE', #1553, #36612, #33660, .T. ) ;
#3729 = DIRECTION ( 'NONE',  ( 1.000000000000000000, 0.000000000000000000, 0.000000000000000000 ) ) ;
#3730 = CARTESIAN_POINT ( 'NONE',  ( 15.32103333962886182, -0.6885825764584041497, 6.974543219667585170 ) ) ;
#3731 = DIRECTION ( 'NONE',  ( 1.000000000000000000, 0.000000000000000000, 0.000000000000000000 ) ) ;
#3732 = FACE_OUTER_BOUND ( 'NONE', #19760, .T. ) ;
#3733 =( REPRESENTATION_RELATIONSHIP ('NONE','NONE', #37971, #33945 ) REPRESENTATION_RELATIONSHIP_WITH_TRANSFORMATION ( #27137 )SHAPE_REPRESENTATION_RELATIONSHIP( ) );
#3734 = ADVANCED_FACE ( 'NONE', ( #27707 ), #2616, .T. ) ;
#3735 = DIRECTION ( 'NONE',  ( -0.000000000000000000, -1.000000000000000000, -0.000000000000000000 ) ) ;
#3736 = CARTESIAN_POINT ( 'NONE',  ( 0.000000000000000000, 57.91199999999999193, -8.889999999999998792 ) ) ;
#3737 = CARTESIAN_POINT ( 'NONE',  ( 9.679076836320742672, 57.91199999999999193, -1.904999999999999805 ) ) ;
#3738 = CYLINDRICAL_SURFACE ( 'NONE', #141, 3.249999999987970956 ) ;
#3739 = DIRECTION ( 'NONE',  ( -4.017423520094534692E-16, 0.000000000000000000, 1.000000000000000000 ) ) ;
#3740 = CARTESIAN_POINT ( 'NONE',  ( 7.000000000000000000, 6.750000000000000000, 7.000000000000000000 ) ) ;
#3741 = PLANE ( 'NONE',  #10126 ) ;
#3742 = FACE_OUTER_BOUND ( 'NONE', #12177, .T. ) ;
#3743 = SURFACE_STYLE_FILL_AREA ( #6508 ) ;
#3744 = AXIS2_PLACEMENT_3D ( 'NONE', #3448, #24748, #19012 ) ;
#3745 = CARTESIAN_POINT ( 'NONE',  ( 16.10000000000000853, -6.999999999999994671, 0.000000000000000000 ) ) ;
#3746 = ORIENTED_EDGE ( 'NONE', *, *, #35021, .T. ) ;
#3747 = AXIS2_PLACEMENT_3D ( 'NONE', #21376, #5402, #23541 ) ;
#3748 = PRESENTATION_LAYER_ASSIGNMENT (  '', '', ( #6916 ) ) ;
#3749 = CARTESIAN_POINT ( 'NONE',  ( 27.14527773681877676, 65.79670322336174593, -8.074236130346680085 ) ) ;
#3750 = ORIENTED_EDGE ( 'NONE', *, *, #27008, .F. ) ;
#3751 = SURFACE_STYLE_USAGE ( .BOTH. , #31418 ) ;
#3752 = ORIENTED_EDGE ( 'NONE', *, *, #20816, .T. ) ;
#3754 = VERTEX_POINT ( 'NONE', #36234 ) ;
#3753 = CARTESIAN_POINT ( 'NONE',  ( 157.6092590597235130, -19.37467601242828152, 0.000000000000000000 ) ) ;
#3755 = VECTOR ( 'NONE', #7163, 1000.000000000000114 ) ;
#3756 = ORIENTED_EDGE ( 'NONE', *, *, #992, .F. ) ;
#3757 = EDGE_LOOP ( 'NONE', ( #8473, #14476, #38078, #2269 ) ) ;
#3758 = CARTESIAN_POINT ( 'NONE',  ( 29.95917474624536680, 57.91199999999999193, -37.50423285149479824 ) ) ;
#3759 = VERTEX_POINT ( 'NONE', #12571 ) ;
#3761 = ORIENTED_EDGE ( 'NONE', *, *, #5553, .T. ) ;
#3760 = DIRECTION ( 'NONE',  ( 0.000000000000000000, 1.000000000000000000, 0.000000000000000000 ) ) ;
#3762 = CARTESIAN_POINT ( 'NONE',  ( 5.244251271870989051, -13.56379707662807910, -3.470740551883800595 ) ) ;
#3763 = CARTESIAN_POINT ( 'NONE',  ( 16.35994697763955941, -2.691040951181195684, -12.78576162710753827 ) ) ;
#3764 = FILL_AREA_STYLE ('',( #37001 ) ) ;
#3765 = CYLINDRICAL_SURFACE ( 'NONE', #30229, 14.00000000000000000 ) ;
#3766 = CARTESIAN_POINT ( 'NONE',  ( 9.000000000000001776, -4.289306893511023233, 6.594264427374897153 ) ) ;
#3767 = ORIENTED_EDGE ( 'NONE', *, *, #35518, .T. ) ;
#3768 = EDGE_CURVE ( 'NONE', #2374, #13948, #16678, .T. ) ;
#3769 = DIRECTION ( 'NONE',  ( 0.000000000000000000, 0.000000000000000000, 1.000000000000000000 ) ) ;
#3770 = ORIENTED_EDGE ( 'NONE', *, *, #35019, .T. ) ;
#3771 = CARTESIAN_POINT ( 'NONE',  ( 18.00000000000000000, -17.99999999999999289, 0.000000000000000000 ) ) ;
#3772 = DIRECTION ( 'NONE',  ( 0.9814741773442036132, 0.1915944654903125877, 1.456552578078681245E-15 ) ) ;
#3773 =( LENGTH_UNIT ( ) NAMED_UNIT ( * ) SI_UNIT ( .MILLI., .METRE. ) );
#3774 = FILL_AREA_STYLE_COLOUR ( '', #31886 ) ;
#3776 = ORIENTED_EDGE ( 'NONE', *, *, #4789, .T. ) ;
#3775 = CARTESIAN_POINT ( 'NONE',  ( 100.0000000000000000, 0.000000000000000000, 0.000000000000000000 ) ) ;
#3777 = ORIENTED_EDGE ( 'NONE', *, *, #28104, .T. ) ;
#3778 = ADVANCED_FACE ( 'NONE', ( #30081 ), #15166, .T. ) ;
#3779 = CONTEXT_DEPENDENT_SHAPE_REPRESENTATION ( #38049, #19798 ) ;
#3780 = AXIS2_PLACEMENT_3D ( 'NONE', #26368, #36066, #2654 ) ;
#3781 = AXIS2_PLACEMENT_3D ( 'NONE', #34060, #25107, #399 ) ;
#3782 = UNCERTAINTY_MEASURE_WITH_UNIT (LENGTH_MEASURE( 1.000000000000000082E-05 ), #21725, 'distance_accuracy_value', 'NONE');
#3783 = CARTESIAN_POINT ( 'NONE',  ( 18.03399999999999892, 219.2019999999999982, -9.652000000000001023 ) ) ;
#3784 = PRESENTATION_STYLE_ASSIGNMENT (( #31061 ) ) ;
#3785 = FILL_AREA_STYLE ('',( #9760 ) ) ;
#3786 = AXIS2_PLACEMENT_3D ( 'NONE', #33540, #18243, #29957 ) ;
#3787 = MECHANICAL_DESIGN_GEOMETRIC_PRESENTATION_REPRESENTATION (  '', ( #34919 ), #8788 ) ;
#3788 = CYLINDRICAL_SURFACE ( 'NONE', #28935, 1.905000000000006466 ) ;
#3789 = DIRECTION ( 'NONE',  ( 1.000000000000000000, 0.000000000000000000, 0.000000000000000000 ) ) ;
#3790 =( LENGTH_UNIT ( ) NAMED_UNIT ( * ) SI_UNIT ( .MILLI., .METRE. ) );
#3791 = DIRECTION ( 'NONE',  ( 0.7071067811865474617, 0.7071067811865474617, -0.000000000000000000 ) ) ;
#3792 = CARTESIAN_POINT ( 'NONE',  ( 29.63316026768882239, 67.90741531399025632, -9.136263539707165648 ) ) ;
#3793 = STYLED_ITEM ( 'NONE', ( #17573 ), #12816 ) ;
#3794 = TOROIDAL_SURFACE ( 'NONE', #13973, 10.15000000000065938, 0.09999999999933850692 ) ;
#3795 =( LENGTH_UNIT ( ) NAMED_UNIT ( * ) SI_UNIT ( .MILLI., .METRE. ) );
#3796 = CARTESIAN_POINT ( 'NONE',  ( 21.27892250492353909, 231.3323340652315494, -28.70409030909328507 ) ) ;
#3797 = DIRECTION ( 'NONE',  ( -0.000000000000000000, -0.000000000000000000, 1.000000000000000000 ) ) ;
#3798 = EDGE_CURVE ( 'NONE', #28604, #9339, #21150, .T. ) ;
#3799 = LINE ( 'NONE', #802, #38169 ) ;
#3800 = ORIENTED_EDGE ( 'NONE', *, *, #20976, .F. ) ;
#3801 = VERTEX_POINT ( 'NONE', #21342 ) ;
#3802 = B_SPLINE_CURVE_WITH_KNOTS ( 'NONE', 3,
 ( #15256, #18859, #21628, #12268, #33556, #34156, #16044, #18458, #3289, #27598, #27800, #24799, #6452, #12861, #9279, #21437, #18646, #9659 ),
 .UNSPECIFIED., .F., .F.,
 ( 4, 2, 2, 2, 2, 2, 2, 2, 4 ),
 ( 0.000000000000000000, 0.3926990816987241395, 0.7853981633974482790, 1.178097245096172418, 1.570796326794896558, 1.963495408493620697, 2.356194490192344837, 2.748893571891068976, 3.141592653589793116 ),
 .UNSPECIFIED. ) ;
#3803 = VECTOR ( 'NONE', #32693, 1000.000000000000000 ) ;
#3804 = AXIS2_PLACEMENT_3D ( 'NONE', #21678, #22269, #12520 ) ;
#3805 = FACE_OUTER_BOUND ( 'NONE', #35135, .T. ) ;
#3806 = VECTOR ( 'NONE', #9009, 1000.000000000000000 ) ;
#3807 = FILL_AREA_STYLE_COLOUR ( '', #19895 ) ;
#3808 = DIRECTION ( 'NONE',  ( 0.000000000000000000, 0.000000000000000000, 1.000000000000000000 ) ) ;
#3809 = CARTESIAN_POINT ( 'NONE',  ( -10.59999999999999787, 0.000000000000000000, 8.800000000000000711 ) ) ;
#3810 = SURFACE_STYLE_USAGE ( .BOTH. , #22139 ) ;
#3811 = AXIS2_PLACEMENT_3D ( 'NONE', #36548, #21247, #18267 ) ;
#3812 = LINE ( 'NONE', #28111, #31685 ) ;
#3813 = EDGE_LOOP ( 'NONE', ( #29294, #20228 ) ) ;
#3814 = EDGE_CURVE ( 'NONE', #38712, #30729, #11572, .T. ) ;
#3815 = CARTESIAN_POINT ( 'NONE',  ( 15.01506013777877335, 230.2029156160855337, -28.81066742682685700 ) ) ;
#3816 = ORIENTED_EDGE ( 'NONE', *, *, #23460, .F. ) ;
#3817 = ORIENTED_EDGE ( 'NONE', *, *, #23349, .F. ) ;
#3818 = CARTESIAN_POINT ( 'NONE',  ( 18.03399999999999892, 219.2019999999999982, -19.81200000000000117 ) ) ;
#3819 = ADVANCED_FACE ( 'NONE', ( #24501 ), #28678, .T. ) ;
#3821 = SURFACE_STYLE_FILL_AREA ( #34086 ) ;
#3820 = COLOUR_RGB ( '',0.000000000000000000, 0.000000000000000000, 0.000000000000000000 ) ;
#3822 = DIRECTION ( 'NONE',  ( 1.000000000000000000, -1.875100056389392342E-17, 3.723240909602212712E-17 ) ) ;
#3823 = FACE_OUTER_BOUND ( 'NONE', #26644, .T. ) ;
#3824 = SURFACE_STYLE_FILL_AREA ( #12993 ) ;
#3825 = ORIENTED_EDGE ( 'NONE', *, *, #13707, .F. ) ;
#3826 = COLOUR_RGB ( '',0.6862745098039215730, 0.6862745098039215730, 0.6862745098039215730 ) ;
#3827 = ORIENTED_EDGE ( 'NONE', *, *, #29461, .F. ) ;
#3828 = EDGE_CURVE ( 'NONE', #22459, #8022, #1379, .T. ) ;
#3829 = ITEM_DEFINED_TRANSFORMATION ( 'NONE', 'NONE', #3057,  #3540 ) ;
#3830 = DIRECTION ( 'NONE',  ( 0.000000000000000000, 0.000000000000000000, -1.000000000000000000 ) ) ;
#3831 = UNCERTAINTY_MEASURE_WITH_UNIT (LENGTH_MEASURE( 1.000000000000000082E-05 ), #5004, 'distance_accuracy_value', 'NONE');
#3832 =( NAMED_UNIT ( * ) SI_UNIT ( $, .STERADIAN. ) SOLID_ANGLE_UNIT ( ) );
#3833 = SURFACE_SIDE_STYLE ('',( #19190 ) ) ;
#3834 = CARTESIAN_POINT ( 'NONE',  ( 3.249999999999993783, 14.00000000000000178, -0.2636393647474888358 ) ) ;
#3835 = ORIENTED_EDGE ( 'NONE', *, *, #28731, .F. ) ;
#3836 = FACE_OUTER_BOUND ( 'NONE', #18467, .T. ) ;
#3837 = CARTESIAN_POINT ( 'NONE',  ( 17.51479100942760425, -7.000098532381667127, -0.2311803249874131716 ) ) ;
#3838 = CARTESIAN_POINT ( 'NONE',  ( 5.466530571457314913, 9.177080501238306098, -3.972956046786645601 ) ) ;
#3839 = CARTESIAN_POINT ( 'NONE',  ( 9.000000000000007105, 13.54163735389701806, 0.6996385150678839926 ) ) ;
#3840 = VECTOR ( 'NONE', #22358, 1000.000000000000000 ) ;
#3841 = FILL_AREA_STYLE ('',( #19980 ) ) ;
#3842 = SURFACE_SIDE_STYLE ('',( #15609 ) ) ;
#3843 = FILL_AREA_STYLE_COLOUR ( '', #5541 ) ;
#3844 = CARTESIAN_POINT ( 'NONE',  ( 2.957956753392806615, 60.95999999999999375, -30.32967439087219219 ) ) ;
#3845 = EDGE_CURVE ( 'NONE', #19650, #35240, #26211, .T. ) ;
#3846 = ORIENTED_EDGE ( 'NONE', *, *, #11920, .T. ) ;
#3847 = COLOUR_RGB ( '',0.7529411764705882248, 0.7529411764705882248, 0.7529411764705882248 ) ;
#3848 = ORIENTED_EDGE ( 'NONE', *, *, #18481, .T. ) ;
#3849 = FACE_OUTER_BOUND ( 'NONE', #29814, .T. ) ;
#3850 = CARTESIAN_POINT ( 'NONE',  ( 58.81458656660329609, 18.54199999999998738, -52.68457907685203168 ) ) ;
#3851 = DIRECTION ( 'NONE',  ( 0.000000000000000000, 0.000000000000000000, -1.000000000000000000 ) ) ;
#3852 = SURFACE_STYLE_FILL_AREA ( #24766 ) ;
#3853 = DIRECTION ( 'NONE',  ( -0.000000000000000000, 0.000000000000000000, -1.000000000000000000 ) ) ;
#3854 = B_SPLINE_CURVE_WITH_KNOTS ( 'NONE', 3,
 ( #36453, #9193, #21552, #18379, #27522, #8999, #215, #5980, #21357, #21744, #24512, #33482, #6180, #36659, #3617, #6384, #18779, #30510 ),
 .UNSPECIFIED., .F., .F.,
 ( 4, 2, 2, 2, 2, 2, 2, 2, 4 ),
 ( 0.000000000000000000, 0.3926990816987235844, 0.7853981633974471688, 1.178097245096170420, 1.570796326794893893, 1.963495408493617367, 2.356194490192340840, 2.748893571891064536, 3.141592653589787787 ),
 .UNSPECIFIED. ) ;
#3855 = EDGE_CURVE ( 'NONE', #6249, #4070, #9666, .T. ) ;
#3856 = EDGE_LOOP ( 'NONE', ( #20959, #29623 ) ) ;
#3857 = CARTESIAN_POINT ( 'NONE',  ( -46.46545221753778065, 0.000000000000000000, 0.000000000000000000 ) ) ;
#3858 = ORIENTED_EDGE ( 'NONE', *, *, #31327, .F. ) ;
#3859 = ADVANCED_FACE ( 'NONE', ( #15963 ), #6772, .T. ) ;
#3860 = EDGE_CURVE ( 'NONE', #35120, #32570, #1001, .T. ) ;
#3861 =( GEOMETRIC_REPRESENTATION_CONTEXT ( 3 ) GLOBAL_UNCERTAINTY_ASSIGNED_CONTEXT ( ( #9451 ) ) GLOBAL_UNIT_ASSIGNED_CONTEXT ( ( #18910, #28048, #9922 ) ) REPRESENTATION_CONTEXT ( 'NONE', 'WORKASPACE' ) );
#3862 = UNCERTAINTY_MEASURE_WITH_UNIT (LENGTH_MEASURE( 1.000000000000000082E-05 ), #15336, 'distance_accuracy_value', 'NONE');
#3863 = ORIENTED_EDGE ( 'NONE', *, *, #30446, .F. ) ;
#3864 = ORIENTED_EDGE ( 'NONE', *, *, #27876, .F. ) ;
#3865 = FACE_OUTER_BOUND ( 'NONE', #38690, .T. ) ;
#3866 = DIRECTION ( 'NONE',  ( 0.000000000000000000, 0.000000000000000000, -1.000000000000000000 ) ) ;
#3867 = DIRECTION ( 'NONE',  ( 0.2588190451025212946, 0.000000000000000000, -0.9659258262890682012 ) ) ;
#3868 = SURFACE_SIDE_STYLE ('',( #31143 ) ) ;
#3869 = AXIS2_PLACEMENT_3D ( 'NONE', #12123, #9336, #36388 ) ;
#3870 = DIRECTION ( 'NONE',  ( 0.5000043916922783938, -0.8660228682248726217, 1.416531414364197740E-15 ) ) ;
#3871 = UNCERTAINTY_MEASURE_WITH_UNIT (LENGTH_MEASURE( 1.000000000000000082E-05 ), #19660, 'distance_accuracy_value', 'NONE');
#3872 = EDGE_CURVE ( 'NONE', #12891, #24877, #13542, .T. ) ;
#3873 = CARTESIAN_POINT ( 'NONE',  ( 18.99351385183114971, 228.2923355301438448, -9.694240410549552323 ) ) ;
#3874 = CARTESIAN_POINT ( 'NONE',  ( 0.000000000000000000, 0.000000000000000000, 1.199999999999999956 ) ) ;
#3875 = EDGE_CURVE ( 'NONE', #12458, #7058, #2688, .T. ) ;
#3876 = CYLINDRICAL_SURFACE ( 'NONE', #16840, 1.905000000000006466 ) ;
#3877 = VERTEX_POINT ( 'NONE', #28303 ) ;
#3878 = EDGE_CURVE ( 'NONE', #18817, #32786, #6565, .T. ) ;
#3879 = VECTOR ( 'NONE', #8389, 1000.000000000000000 ) ;
#3880 = ORIENTED_EDGE ( 'NONE', *, *, #14927, .F. ) ;
#3881 = UNCERTAINTY_MEASURE_WITH_UNIT (LENGTH_MEASURE( 1.000000000000000082E-05 ), #32408, 'distance_accuracy_value', 'NONE');
#3882 = DIRECTION ( 'NONE',  ( -0.000000000000000000, -0.000000000000000000, 1.000000000000000000 ) ) ;
#3883 = EDGE_CURVE ( 'NONE', #33453, #4814, #31373, .T. ) ;
#3884 = CARTESIAN_POINT ( 'NONE',  ( 21.23755722537908142, 230.8762434092252533, -10.14158067534546248 ) ) ;
#3885 =( NAMED_UNIT ( * ) PLANE_ANGLE_UNIT ( ) SI_UNIT ( $, .RADIAN. ) );
#3886 = CARTESIAN_POINT ( 'NONE',  ( 0.000000000000000000, 0.000000000000000000, -7.499999999999998224 ) ) ;
#3887 = PRESENTATION_LAYER_ASSIGNMENT (  '', '', ( #19789 ) ) ;
#3888 = CARTESIAN_POINT ( 'NONE',  ( 132.2216608653959895, -63.68021120367065180, 5.000000000000000000 ) ) ;
#3889 = ADVANCED_FACE ( 'NONE', ( #5325 ), #1571, .T. ) ;
#3890 = ORIENTED_EDGE ( 'NONE', *, *, #19443, .T. ) ;
#3891 = CARTESIAN_POINT ( 'NONE',  ( 7.250000000000000888, -13.41640786499873883, 4.000000000000001776 ) ) ;
#3892 =( NAMED_UNIT ( * ) SI_UNIT ( $, .STERADIAN. ) SOLID_ANGLE_UNIT ( ) );
#3893 = LINE ( 'NONE', #24604, #1530 ) ;
#3894 = EDGE_CURVE ( 'NONE', #4483, #8063, #32548, .T. ) ;
#3895 = CARTESIAN_POINT ( 'NONE',  ( 27.04514063268013047, 13.58088931255996279, -3.406413432281599540 ) ) ;
#3896 = DIRECTION ( 'NONE',  ( 0.9999999999999998890, 8.598231447580079071E-18, 4.018313508940793869E-18 ) ) ;
#3897 = ORIENTED_EDGE ( 'NONE', *, *, #38614, .T. ) ;
#3898 = VECTOR ( 'NONE', #17973, 1000.000000000000000 ) ;
#3899 = CARTESIAN_POINT ( 'NONE',  ( 25.74764965790322435, -13.92194027212495122, -1.501026820471966561 ) ) ;
#3900 = CARTESIAN_POINT ( 'NONE',  ( -43.99923766742746523, 164.2073904691418988, 5.000000000000000000 ) ) ;
#3901 = VERTEX_POINT ( 'NONE', #20128 ) ;
#3902 = PLANE ( 'NONE',  #18860 ) ;
#3903 = EDGE_CURVE ( 'NONE', #24585, #19694, #5864, .T. ) ;
#3904 = SURFACE_STYLE_FILL_AREA ( #16460 ) ;
#3905 = EDGE_LOOP ( 'NONE', ( #18946, #9298, #7667, #10778 ) ) ;
#3906 = CARTESIAN_POINT ( 'NONE',  ( -16.10000000000000142, 6.999999999999997335, -5.000000000000000000 ) ) ;
#3907 = CARTESIAN_POINT ( 'NONE',  ( -14.50000000000000000, 6.999999999999997335, 0.000000000000000000 ) ) ;
#3908 = ORIENTED_EDGE ( 'NONE', *, *, #16400, .F. ) ;
#3909 = LINE ( 'NONE', #16068, #30051 ) ;
#3911 = VERTEX_POINT ( 'NONE', #13938 ) ;
#3910 = DIRECTION ( 'NONE',  ( -0.000000000000000000, 1.000000000000000000, -0.000000000000000000 ) ) ;
#3912 = CARTESIAN_POINT ( 'NONE',  ( 9.000000000000000000, 13.44500000000000028, 0.000000000000000000 ) ) ;
#3913 = SURFACE_SIDE_STYLE ('',( #13466 ) ) ;
#3914 = ORIENTED_EDGE ( 'NONE', *, *, #16808, .F. ) ;
#3915 = ORIENTED_EDGE ( 'NONE', *, *, #6702, .F. ) ;
#3916 = VECTOR ( 'NONE', #17818, 1000.000000000000000 ) ;
#3917 = ORIENTED_EDGE ( 'NONE', *, *, #11508, .F. ) ;
#3918 = DIRECTION ( 'NONE',  ( 0.000000000000000000, -0.000000000000000000, 1.000000000000000000 ) ) ;
#3919 = EDGE_CURVE ( 'NONE', #33943, #11204, #2716, .T. ) ;
#3920 = CARTESIAN_POINT ( 'NONE',  ( 26.45603918016971079, 60.95999999999999375, -34.07992194088024718 ) ) ;
#3921 = CARTESIAN_POINT ( 'NONE',  ( 29.80687492750882939, 67.74760985615823472, -30.28314087067090199 ) ) ;
#3922 = EDGE_CURVE ( 'NONE', #32045, #6184, #36394, .T. ) ;
#3923 = DIRECTION ( 'NONE',  ( 0.000000000000000000, 0.000000000000000000, -1.000000000000000000 ) ) ;
#3925 = ORIENTED_EDGE ( 'NONE', *, *, #10388, .T. ) ;
#3924 = CARTESIAN_POINT ( 'NONE',  ( 34.08543793608996708, 71.37399999999999523, -31.66043160551255298 ) ) ;
#3926 = ORIENTED_EDGE ( 'NONE', *, *, #36199, .T. ) ;
#3927 = COLOUR_RGB ( '',1.000000000000000000, 0.000000000000000000, 0.000000000000000000 ) ;
#3928 = DIRECTION ( 'NONE',  ( 1.000000000000000000, 0.000000000000000000, 0.000000000000000000 ) ) ;
#3929 = CARTESIAN_POINT ( 'NONE',  ( 32.24111507210490402, -13.44302764123386318, 3.913208855621445714 ) ) ;
#3930 = LINE ( 'NONE', #18502, #18468 ) ;
#3931 = SURFACE_STYLE_FILL_AREA ( #31012 ) ;
#3932 = AXIS2_PLACEMENT_3D ( 'NONE', #8322, #11298, #5302 ) ;
#3933 = EDGE_CURVE ( 'NONE', #4291, #22280, #23082, .T. ) ;
#3934 = AXIS2_PLACEMENT_3D ( 'NONE', #6082, #35951, #11891 ) ;
#3935 = VECTOR ( 'NONE', #29741, 1000.000000000000000 ) ;
#3936 = DIRECTION ( 'NONE',  ( -0.7766053537825624575, 0.5991536221934979922, 0.1946768129199570874 ) ) ;
#3937 = CARTESIAN_POINT ( 'NONE',  ( 19.12622335068758161, 39.27734331831194226, 5.000000000000000000 ) ) ;
#3938 = AXIS2_PLACEMENT_3D ( 'NONE', #5859, #30179, #888 ) ;
#3939 = CARTESIAN_POINT ( 'NONE',  ( 35.35533905932719279, -35.35533905932755516, -5.000000000000000000 ) ) ;
#3940 = DIRECTION ( 'NONE',  ( 0.7459376616259152382, -7.395570986446996623E-32, -0.6660157693088516462 ) ) ;
#3941 = CARTESIAN_POINT ( 'NONE',  ( 12.62325985470053347, 60.95999999999999375, -10.12084533927924390 ) ) ;
#3942 = FACE_OUTER_BOUND ( 'NONE', #23692, .T. ) ;
#3943 = DIRECTION ( 'NONE',  ( -0.6298714873699060579, 0.7766993687382668377, -0.000000000000000000 ) ) ;
#3944 =( NAMED_UNIT ( * ) SI_UNIT ( $, .STERADIAN. ) SOLID_ANGLE_UNIT ( ) );
#3945 = VECTOR ( 'NONE', #19378, 1000.000000000000000 ) ;
#3946 = CARTESIAN_POINT ( 'NONE',  ( 30.00000000000000000, 13.25707358356285148, -4.500000000000000000 ) ) ;
#3947 = ORIENTED_EDGE ( 'NONE', *, *, #21587, .T. ) ;
#3948 = SURFACE_SIDE_STYLE ('',( #36988 ) ) ;
#3949 = CARTESIAN_POINT ( 'NONE',  ( 27.21256871064811733, 65.43374871167665674, -8.126707124896141110 ) ) ;
#3950 = VERTEX_POINT ( 'NONE', #35029 ) ;
#3951 = CARTESIAN_POINT ( 'NONE',  ( 19.68499999999999162, -10.16000000000000192, -10.92199999999999882 ) ) ;
#3952 = ORIENTED_EDGE ( 'NONE', *, *, #3875, .T. ) ;
#3953 = DIRECTION ( 'NONE',  ( 1.000000000000000000, -0.000000000000000000, -0.000000000000000000 ) ) ;
#3954 = VECTOR ( 'NONE', #4610, 1000.000000000000000 ) ;
#3955 = EDGE_CURVE ( 'NONE', #12740, #19358, #27539, .T. ) ;
#3957 = EDGE_LOOP ( 'NONE', ( #29417, #12382, #28861, #32234, #28219 ) ) ;
#3956 = DIRECTION ( 'NONE',  ( 0.000000000000000000, 0.000000000000000000, -1.000000000000000000 ) ) ;
#3958 = EDGE_CURVE ( 'NONE', #16472, #14313, #23056, .T. ) ;
#3959 = CARTESIAN_POINT ( 'NONE',  ( 9.679076836320746224, 57.91199999999999193, -39.62400000000000233 ) ) ;
#3960 = EDGE_LOOP ( 'NONE', ( #28068, #36897, #37661, #15450 ) ) ;
#3961 = PRESENTATION_STYLE_ASSIGNMENT (( #13505 ) ) ;
#3962 = EDGE_CURVE ( 'NONE', #29943, #12507, #38263, .T. ) ;
#3963 = COLOUR_RGB ( '',0.7529411764705882248, 0.7529411764705882248, 0.7529411764705882248 ) ;
#3964 = VERTEX_POINT ( 'NONE', #5120 ) ;
#3966 = EDGE_LOOP ( 'NONE', ( #22913, #957, #12852, #38332 ) ) ;
#3965 = DIRECTION ( 'NONE',  ( -0.000000000000000000, 0.000000000000000000, 1.000000000000000000 ) ) ;
#3967 = DIRECTION ( 'NONE',  ( 0.5000000000000485167, 0.8660254037844106190, 0.000000000000000000 ) ) ;
#3968 = DIRECTION ( 'NONE',  ( -0.000000000000000000, -0.000000000000000000, 1.000000000000000000 ) ) ;
#3970 = CARTESIAN_POINT ( 'NONE',  ( 59.93586692407954075, 18.54199999999998738, -39.20440282930812259 ) ) ;
#3969 = CIRCLE ( 'NONE', #19906, 1.650000000000040323 ) ;
#3971 = ORIENTED_EDGE ( 'NONE', *, *, #10455, .F. ) ;
#3972 = EDGE_LOOP ( 'NONE', ( #15033, #14134, #37633, #38674 ) ) ;
#3973 = AXIS2_PLACEMENT_3D ( 'NONE', #21934, #22125, #16548 ) ;
#3974 = DIRECTION ( 'NONE',  ( 1.000000000000000000, 0.000000000000000000, 0.000000000000000000 ) ) ;
#3975 = EDGE_CURVE ( 'NONE', #5592, #34177, #16087, .T. ) ;
#3976 = FACE_BOUND ( 'NONE', #19655, .T. ) ;
#3977 = DIRECTION ( 'NONE',  ( -1.007165779088736405E-15, 7.721303729583491083E-16, 1.000000000000000000 ) ) ;
#3978 = DIRECTION ( 'NONE',  ( 4.102834654454320853E-17, -6.106226635438362944E-16, 0.9999999999999994449 ) ) ;
#3979 = ADVANCED_FACE ( 'NONE', ( #27259 ), #2065, .T. ) ;
#3980 =( NAMED_UNIT ( * ) PLANE_ANGLE_UNIT ( ) SI_UNIT ( $, .RADIAN. ) );
#3981 = ORIENTED_EDGE ( 'NONE', *, *, #21244, .T. ) ;
#3982 = AXIS2_PLACEMENT_3D ( 'NONE', #20741, #5156, #38017 ) ;
#3983 = ORIENTED_EDGE ( 'NONE', *, *, #2133, .F. ) ;
#3984 = AXIS2_PLACEMENT_3D ( 'NONE', #32972, #15086, #38026 ) ;
#3985 =( GEOMETRIC_REPRESENTATION_CONTEXT ( 3 ) GLOBAL_UNCERTAINTY_ASSIGNED_CONTEXT ( ( #3488 ) ) GLOBAL_UNIT_ASSIGNED_CONTEXT ( ( #7348, #24883, #6542 ) ) REPRESENTATION_CONTEXT ( 'NONE', 'WORKASPACE' ) );
#3986 = DIRECTION ( 'NONE',  ( 1.000000000000000000, 0.000000000000000000, 0.000000000000000000 ) ) ;
#3987 = DIRECTION ( 'NONE',  ( 1.000000000000000000, 0.000000000000000000, 0.000000000000000000 ) ) ;
#3988 = FILL_AREA_STYLE ('',( #13160 ) ) ;
#3989 = DIRECTION ( 'NONE',  ( 1.000000000000000000, -7.395570986446998813E-32, 4.440892098500628134E-16 ) ) ;
#3990 = LINE ( 'NONE', #189, #17688 ) ;
#3991 = STYLED_ITEM ( 'NONE', ( #1787 ), #15264 ) ;
#3992 = CIRCLE ( 'NONE', #25578, 1.904999999999996696 ) ;
#3993 = CYLINDRICAL_SURFACE ( 'NONE', #20944, 1.778000000000000025 ) ;
#3994 = CARTESIAN_POINT ( 'NONE',  ( -164.2073904691411599, -43.99923766743037135, 0.000000000000000000 ) ) ;
#3995 = CARTESIAN_POINT ( 'NONE',  ( 20.51237096471855281, 233.4891528551674753, -29.02957984998407426 ) ) ;
#3997 = CARTESIAN_POINT ( 'NONE',  ( -14.49999999999999822, 9.250000000000005329, 4.200000000000000178 ) ) ;
#3996 = PRESENTATION_LAYER_ASSIGNMENT (  '', '', ( #25583 ) ) ;
#3998 = PRESENTATION_STYLE_ASSIGNMENT (( #34632 ) ) ;
#3999 = ORIENTED_EDGE ( 'NONE', *, *, #14570, .T. ) ;
#4000 = SURFACE_STYLE_USAGE ( .BOTH. , #34068 ) ;
#4001 = ORIENTED_EDGE ( 'NONE', *, *, #3274, .T. ) ;
#4002 = ADVANCED_FACE ( 'NONE', ( #32807, #11928, #9332, #33206, #36176, #5529, #36385 ), #33422, .F. ) ;
#4003 = DIRECTION ( 'NONE',  ( 0.000000000000000000, 1.000000000000000000, 0.000000000000000000 ) ) ;
#4005 = CYLINDRICAL_SURFACE ( 'NONE', #36380, 4.000000000000000000 ) ;
#4004 = PRESENTATION_LAYER_ASSIGNMENT (  '', '', ( #14894 ) ) ;
#4006 = CARTESIAN_POINT ( 'NONE',  ( 8.000000000000005329, 4.254978513680487850, 4.718605225739731068 ) ) ;
#4007 = CARTESIAN_POINT ( 'NONE',  ( 130.9777175241861755, 46.75250701095206551, -5.000000000000000000 ) ) ;
#4008 = AXIS2_PLACEMENT_3D ( 'NONE', #11746, #18335, #21509 ) ;
#4009 = DIRECTION ( 'NONE',  ( 0.000000000000000000, -1.000000000000000000, 0.000000000000000000 ) ) ;
#4010 = CARTESIAN_POINT ( 'NONE',  ( 13.27235863220403722, 2.946400000000000130, 4.822320243022298669 ) ) ;
#4011 = ORIENTED_EDGE ( 'NONE', *, *, #29634, .F. ) ;
#4012 = CARTESIAN_POINT ( 'NONE',  ( 15.19576670301373156, 229.8201157433941830, -28.88903393362639349 ) ) ;
#4013 = ORIENTED_EDGE ( 'NONE', *, *, #2608, .T. ) ;
#4014 = ORIENTED_EDGE ( 'NONE', *, *, #7993, .T. ) ;
#4015 = AXIS2_PLACEMENT_3D ( 'NONE', #36407, #24677, #36811 ) ;
#4016 = SURFACE_STYLE_USAGE ( .BOTH. , #15985 ) ;
#4017 = DIRECTION ( 'NONE',  ( -1.000000000000000000, 0.000000000000000000, 0.000000000000000000 ) ) ;
#4018 = CYLINDRICAL_SURFACE ( 'NONE', #36204, 2.100000000000001421 ) ;
#4020 = EDGE_LOOP ( 'NONE', ( #11733, #16594 ) ) ;
#4019 =( LENGTH_UNIT ( ) NAMED_UNIT ( * ) SI_UNIT ( .MILLI., .METRE. ) );
#4021 = VERTEX_POINT ( 'NONE', #18121 ) ;
#4022 = AXIS2_PLACEMENT_3D ( 'NONE', #29993, #14677, #2734 ) ;
#4023 = DIRECTION ( 'NONE',  ( 0.000000000000000000, 0.000000000000000000, -1.000000000000000000 ) ) ;
#4024 = FILL_AREA_STYLE_COLOUR ( '', #26283 ) ;
#4025 = CARTESIAN_POINT ( 'NONE',  ( 74.44284000033213999, 2.946400000000000130, -23.27473391851384221 ) ) ;
#4026 = ORIENTED_EDGE ( 'NONE', *, *, #24630, .F. ) ;
#4027 = CARTESIAN_POINT ( 'NONE',  ( 27.32360718223661067, 47.79797483582905926, 5.000000000000000000 ) ) ;
#4028 = DIRECTION ( 'NONE',  ( 0.000000000000000000, 0.000000000000000000, -1.000000000000000000 ) ) ;
#4029 = PRESENTATION_LAYER_ASSIGNMENT (  '', '', ( #9739 ) ) ;
#4030 = CARTESIAN_POINT ( 'NONE',  ( 3.986503944183889647, 9.381394091586569672, 3.465950112474261768 ) ) ;
#4031 = MECHANICAL_DESIGN_GEOMETRIC_PRESENTATION_REPRESENTATION (  '', ( #31362 ), #38300 ) ;
#4032 = CARTESIAN_POINT ( 'NONE',  ( 9.000000000000003553, -9.080664462925803093, -10.07010273969346592 ) ) ;
#4033 = AXIS2_PLACEMENT_3D ( 'NONE', #628, #2703, #20434 ) ;
#4034 = DIRECTION ( 'NONE',  ( -1.000000000000000000, 0.000000000000000000, 0.000000000000000000 ) ) ;
#4035 = CARTESIAN_POINT ( 'NONE',  ( 18.84609227001843124, 218.4399999999999977, -11.34184137427307704 ) ) ;
#4036 = DIRECTION ( 'NONE',  ( -0.5000000000000062172, 0.8660254037844349329, 0.000000000000000000 ) ) ;
#4037 = PLANE ( 'NONE',  #2324 ) ;
#4038 = EDGE_CURVE ( 'NONE', #15127, #19261, #6117, .T. ) ;
#4039 = DIRECTION ( 'NONE',  ( 0.9604975572369580661, 0.000000000000000000, -0.2782884161114801969 ) ) ;
#4040 = DIRECTION ( 'NONE',  ( -0.000000000000000000, 0.000000000000000000, 1.000000000000000000 ) ) ;
#4041 = CIRCLE ( 'NONE', #7845, 2.100000000000001421 ) ;
#4042 = ORIENTED_EDGE ( 'NONE', *, *, #19630, .T. ) ;
#4043 = ORIENTED_EDGE ( 'NONE', *, *, #33332, .T. ) ;
#4044 = DIRECTION ( 'NONE',  ( -0.000000000000000000, -1.000000000000000000, -0.000000000000000000 ) ) ;
#4045 = ADVANCED_FACE ( 'NONE', ( #8747 ), #36601, .T. ) ;
#4046 = DIRECTION ( 'NONE',  ( -1.000000000000000000, 0.000000000000000000, 0.000000000000000000 ) ) ;
#4047 = DIRECTION ( 'NONE',  ( -0.000000000000000000, -1.000000000000000000, -0.000000000000000000 ) ) ;
#4048 = CARTESIAN_POINT ( 'NONE',  ( 36.45658722340616720, 13.97979178885736751, 0.8635764437629535051 ) ) ;
#4049 = SURFACE_STYLE_FILL_AREA ( #10229 ) ;
#4050 = CARTESIAN_POINT ( 'NONE',  ( 33.44774010334760561, 12.86889975417381393, -5.514298488794777242 ) ) ;
#4051 = SURFACE_STYLE_USAGE ( .BOTH. , #12629 ) ;
#4052 = FACE_OUTER_BOUND ( 'NONE', #32873, .T. ) ;
#4053 = ORIENTED_EDGE ( 'NONE', *, *, #36227, .T. ) ;
#4054 = DIRECTION ( 'NONE',  ( 0.000000000000000000, 0.000000000000000000, -1.000000000000000000 ) ) ;
#4055 = MECHANICAL_DESIGN_GEOMETRIC_PRESENTATION_REPRESENTATION (  '', ( #9773 ), #31396 ) ;
#4056 = ORIENTED_EDGE ( 'NONE', *, *, #942, .T. ) ;
#4057 = EDGE_LOOP ( 'NONE', ( #21463, #7969, #35610, #13469 ) ) ;
#4058 = ORIENTED_EDGE ( 'NONE', *, *, #9656, .F. ) ;
#4059 = CARTESIAN_POINT ( 'NONE',  ( 8.645259394469873016, -13.67350562942114145, 3.011786941733996414 ) ) ;
#4060 = AXIS2_PLACEMENT_3D ( 'NONE', #3874, #27785, #3483 ) ;
#4061 = PLANE ( 'NONE',  #8179 ) ;
#4062 = CARTESIAN_POINT ( 'NONE',  ( -0.000000000000000000, 37.21779419603468142, 0.000000000000000000 ) ) ;
#4063 = DIRECTION ( 'NONE',  ( -0.9819546020024653155, 0.1057208463706753726, -0.1568064483650085383 ) ) ;
#4064 = PRESENTATION_LAYER_ASSIGNMENT (  '', '', ( #9869 ) ) ;
#4065 = DIRECTION ( 'NONE',  ( 0.7080422310916903994, -3.860480973784640130E-17, -0.7061700921100392270 ) ) ;
#4066 = CARTESIAN_POINT ( 'NONE',  ( 16.47822950957741384, 5.269666970772058257, 4.613120578149104922 ) ) ;
#4067 = CARTESIAN_POINT ( 'NONE',  ( -148.5716608653901858, -32.50329666743406420, 5.000000000000000000 ) ) ;
#4068 =( GEOMETRIC_REPRESENTATION_CONTEXT ( 3 ) GLOBAL_UNCERTAINTY_ASSIGNED_CONTEXT ( ( #18199 ) ) GLOBAL_UNIT_ASSIGNED_CONTEXT ( ( #14487, #32584, #32216 ) ) REPRESENTATION_CONTEXT ( 'NONE', 'WORKASPACE' ) );
#4069 = EDGE_CURVE ( 'NONE', #32789, #9895, #157, .T. ) ;
#4070 = VERTEX_POINT ( 'NONE', #6714 ) ;
#4071 = B_SPLINE_CURVE_WITH_KNOTS ( 'NONE', 3,
 ( #2573, #15921, #1138, #4327, #37752, #18914, #28052, #12727, #25250, #27857, #25060, #22075, #16499, #9722, #550, #13307, #18705, #19308, #36989, #4141, #25446, #28443, #31027, #21690, #9929, #3949, #22462, #3749, #37561, #13496 ),
 .UNSPECIFIED., .F., .F.,
 ( 4, 2, 2, 2, 2, 2, 2, 2, 2, 2, 2, 2, 2, 2, 4 ),
 ( 1.398578778534940505E-17, 0.0003723642591135532874, 0.0007447285182270925886, 0.001117092777340631836, 0.001489457036454171083, 0.002234185554681257166, 0.002978914072908343466, 0.003351278332021882279, 0.003723642591135421960, 0.004096006850248960773, 0.004468371109362500454, 0.004840735368476039267, 0.005213099627589578948, 0.005585463886703117761, 0.005957828145816658309 ),
 .UNSPECIFIED. ) ;
#4072 = ORIENTED_EDGE ( 'NONE', *, *, #16641, .T. ) ;
#4073 = AXIS2_PLACEMENT_3D ( 'NONE', #15179, #27914, #6382 ) ;
#4074 = DIRECTION ( 'NONE',  ( 1.000000000000000000, 0.000000000000000000, 0.000000000000000000 ) ) ;
#4075 = CARTESIAN_POINT ( 'NONE',  ( 21.26880933693450615, 231.6438567307362177, -10.15054806821474642 ) ) ;
#4076 = CARTESIAN_POINT ( 'NONE',  ( -47.78714981195365397, 108.9184809255913109, 5.000000000000000000 ) ) ;
#4077 = PRODUCT_DEFINITION ( 'BILINMEYEN', '', #33567, #3075 ) ;
#4078 = VECTOR ( 'NONE', #34607, 1000.000000000000000 ) ;
#4079 = EDGE_CURVE ( 'NONE', #4471, #18817, #18563, .T. ) ;
#4080 = EDGE_CURVE ( 'NONE', #36354, #4618, #10115, .T. ) ;
#4081 = ORIENTED_EDGE ( 'NONE', *, *, #17296, .F. ) ;
#4082 = FILL_AREA_STYLE ('',( #16450 ) ) ;
#4083 = CARTESIAN_POINT ( 'NONE',  ( 20.13285224357389680, 228.9222225783935585, -10.46910834400080326 ) ) ;
#4084 = DIRECTION ( 'NONE',  ( 0.000000000000000000, 1.000000000000000000, 0.000000000000000000 ) ) ;
#4085 = FILL_AREA_STYLE ('',( #1086 ) ) ;
#4086 = DIRECTION ( 'NONE',  ( 1.000000000000000000, 0.000000000000000000, 0.000000000000000000 ) ) ;
#4087 = AXIS2_PLACEMENT_3D ( 'NONE', #34055, #28089, #21723 ) ;
#4088 =( NAMED_UNIT ( * ) PLANE_ANGLE_UNIT ( ) SI_UNIT ( $, .RADIAN. ) );
#4089 = ORIENTED_EDGE ( 'NONE', *, *, #652, .T. ) ;
#4090 = ADVANCED_FACE ( 'NONE', ( #37182, #25442 ), #22441, .F. ) ;
#4091 = VECTOR ( 'NONE', #13474, 1000.000000000000000 ) ;
#4092 = ORIENTED_EDGE ( 'NONE', *, *, #19494, .F. ) ;
#4093 = DIRECTION ( 'NONE',  ( -0.3907311284892789893, -0.9205048534524381543, 0.000000000000000000 ) ) ;
#4094 = SURFACE_SIDE_STYLE ('',( #3904 ) ) ;
#4095 = VERTEX_POINT ( 'NONE', #3946 ) ;
#4096 = STYLED_ITEM ( 'NONE', ( #36452 ), #6246 ) ;
#4097 = FACE_OUTER_BOUND ( 'NONE', #35316, .T. ) ;
#4098 = CARTESIAN_POINT ( 'NONE',  ( 2.005774019098183597E-15, -13.05579511580460839, 8.958780801987742848 ) ) ;
#4099 = ORIENTED_EDGE ( 'NONE', *, *, #36215, .F. ) ;
#4100 = CARTESIAN_POINT ( 'NONE',  ( 18.03399999999999892, 240.7920000000000016, -29.97199999999999775 ) ) ;
#4102 = ORIENTED_EDGE ( 'NONE', *, *, #29245, .F. ) ;
#4101 = CARTESIAN_POINT ( 'NONE',  ( -49.53919187517450951, -16.69036881978953701, -5.000000000000000000 ) ) ;
#4103 = CARTESIAN_POINT ( 'NONE',  ( 16.77613877096274564, -4.128172105994634578, 12.41416181164039578 ) ) ;
#4104 = FACE_OUTER_BOUND ( 'NONE', #31770, .T. ) ;
#4105 = AXIS2_PLACEMENT_3D ( 'NONE', #23330, #20359, #5379 ) ;
#4106 =( NAMED_UNIT ( * ) SI_UNIT ( $, .STERADIAN. ) SOLID_ANGLE_UNIT ( ) );
#4107 = VERTEX_POINT ( 'NONE', #6912 ) ;
#4108 = AXIS2_PLACEMENT_3D ( 'NONE', #12025, #9036, #24957 ) ;
#4109 = ORIENTED_EDGE ( 'NONE', *, *, #8930, .F. ) ;
#4110 = ORIENTED_EDGE ( 'NONE', *, *, #37606, .F. ) ;
#4111 = CYLINDRICAL_SURFACE ( 'NONE', #21465, 1.650000000011975221 ) ;
#4112 = CARTESIAN_POINT ( 'NONE',  ( 30.00000000000000000, -13.99988468390334084, 0.000000000000000000 ) ) ;
#4113 = LINE ( 'NONE', #37540, #10449 ) ;
#4114 = AXIS2_PLACEMENT_3D ( 'NONE', #6948, #3986, #24486 ) ;
#4115 = EDGE_CURVE ( 'NONE', #20513, #5100, #7317, .T. ) ;
#4116 = SURFACE_STYLE_USAGE ( .BOTH. , #7880 ) ;
#4118 = VERTEX_POINT ( 'NONE', #3745 ) ;
#4117 = CARTESIAN_POINT ( 'NONE',  ( 33.66545450353718394, 39.97779419603467943, -5.000000000000000000 ) ) ;
#4119 = ORIENTED_EDGE ( 'NONE', *, *, #5305, .F. ) ;
#4121 = CYLINDRICAL_SURFACE ( 'NONE', #28616, 14.00000000000000533 ) ;
#4120 = AXIS2_PLACEMENT_3D ( 'NONE', #18637, #12657, #24792 ) ;
#4122 = LINE ( 'NONE', #28427, #29472 ) ;
#4123 = CIRCLE ( 'NONE', #26381, 1.649999999992463051 ) ;
#4124 = EDGE_CURVE ( 'NONE', #28448, #13227, #25247, .T. ) ;
#4125 = VECTOR ( 'NONE', #5868, 1000.000000000000000 ) ;
#4126 = DIRECTION ( 'NONE',  ( -0.000000000000000000, -0.000000000000000000, -1.000000000000000000 ) ) ;
#4127 = ADVANCED_FACE ( 'NONE', ( #15716 ), #1415, .T. ) ;
#4128 = SURFACE_SIDE_STYLE ('',( #34204 ) ) ;
#4129 = DIRECTION ( 'NONE',  ( -1.000000000000000000, 0.000000000000000000, -0.000000000000000000 ) ) ;
#4130 = AXIS2_PLACEMENT_3D ( 'NONE', #18137, #12344, #17929 ) ;
#4131 = AXIS2_PLACEMENT_3D ( 'NONE', #204, #12383, #3610 ) ;
#4132 = DIRECTION ( 'NONE',  ( -1.000000000000000000, 0.000000000000000000, -0.000000000000000000 ) ) ;
#4133 = LINE ( 'NONE', #13299, #26558 ) ;
#4134 = CARTESIAN_POINT ( 'NONE',  ( 0.5399999999999997025, -14.50000000000000000, 1.030371534621604710E-16 ) ) ;
#4135 = CARTESIAN_POINT ( 'NONE',  ( 29.99999999999994671, 13.25707358356285503, 4.500000000000003553 ) ) ;
#4136 = EDGE_CURVE ( 'NONE', #4021, #34402, #23671, .T. ) ;
#4137 = VERTEX_POINT ( 'NONE', #29387 ) ;
#4138 = EDGE_CURVE ( 'NONE', #16788, #19812, #6491, .T. ) ;
#4139 = VECTOR ( 'NONE', #39239, 1000.000000000000000 ) ;
#4140 = DIRECTION ( 'NONE',  ( 0.000000000000000000, -1.000000000000000000, 0.000000000000000000 ) ) ;
#4141 = CARTESIAN_POINT ( 'NONE',  ( 27.71452714618130742, 64.53412053810474447, -8.538669801746124222 ) ) ;
#4142 = VERTEX_POINT ( 'NONE', #1325 ) ;
#4143 = ORIENTED_EDGE ( 'NONE', *, *, #3603, .F. ) ;
#4144 =( NAMED_UNIT ( * ) SI_UNIT ( $, .STERADIAN. ) SOLID_ANGLE_UNIT ( ) );
#4146 = ORIENTED_EDGE ( 'NONE', *, *, #39156, .T. ) ;
#4145 =( NAMED_UNIT ( * ) SI_UNIT ( $, .STERADIAN. ) SOLID_ANGLE_UNIT ( ) );
#4147 = STYLED_ITEM ( 'NONE', ( #9818 ), #18184 ) ;
#4148 = DIRECTION ( 'NONE',  ( 0.000000000000000000, 0.000000000000000000, -1.000000000000000000 ) ) ;
#4150 = EDGE_CURVE ( 'NONE', #16848, #35956, #11603, .T. ) ;
#4149 = EDGE_LOOP ( 'NONE', ( #27668, #28026 ) ) ;
#4151 = CYLINDRICAL_SURFACE ( 'NONE', #18329, 1.649999999992129984 ) ;
#4152 = ORIENTED_EDGE ( 'NONE', *, *, #15757, .F. ) ;
#4154 = ORIENTED_EDGE ( 'NONE', *, *, #757, .F. ) ;
#4153 = FACE_OUTER_BOUND ( 'NONE', #24262, .T. ) ;
#4155 = CARTESIAN_POINT ( 'NONE',  ( 36.56849179258085769, 29.65555431528726160, 0.000000000000000000 ) ) ;
#4156 =( LENGTH_UNIT ( ) NAMED_UNIT ( * ) SI_UNIT ( .MILLI., .METRE. ) );
#4157 = CARTESIAN_POINT ( 'NONE',  ( 64.79094535339513072, 13.67327117742781439, -56.34242156273578672 ) ) ;
#4158 = EDGE_LOOP ( 'NONE', ( #27854, #14181, #17686, #33021, #27688, #30853 ) ) ;
#4159 = SURFACE_STYLE_FILL_AREA ( #10138 ) ;
#4160 = ORIENTED_EDGE ( 'NONE', *, *, #4806, .T. ) ;
#4161 = SURFACE_SIDE_STYLE ('',( #22485 ) ) ;
#4162 = FACE_BOUND ( 'NONE', #34585, .T. ) ;
#4163 = DIRECTION ( 'NONE',  ( -1.790170725127430939E-15, 1.511547118078627112E-15, 1.000000000000000000 ) ) ;
#4164 =( NAMED_UNIT ( * ) PLANE_ANGLE_UNIT ( ) SI_UNIT ( $, .RADIAN. ) );
#4165 = CARTESIAN_POINT ( 'NONE',  ( -10.13714981195357190, 144.9184809255912398, 5.000000000000000000 ) ) ;
#4166 = ORIENTED_EDGE ( 'NONE', *, *, #27241, .F. ) ;
#4167 = AXIS2_PLACEMENT_3D ( 'NONE', #28055, #16501, #9724 ) ;
#4168 = EDGE_LOOP ( 'NONE', ( #17344, #27740 ) ) ;
#4169 = CIRCLE ( 'NONE', #8637, 4.500000000000000888 ) ;
#4170 = EDGE_CURVE ( 'NONE', #22924, #32422, #1722, .T. ) ;
#4171 = UNCERTAINTY_MEASURE_WITH_UNIT (LENGTH_MEASURE( 1.000000000000000082E-05 ), #1849, 'distance_accuracy_value', 'NONE');
#4172 = FACE_OUTER_BOUND ( 'NONE', #29177, .T. ) ;
#4173 = CARTESIAN_POINT ( 'NONE',  ( 36.50000000000000000, -14.00000000000000000, -8.572527594031473190E-16 ) ) ;
#4174 = CARTESIAN_POINT ( 'NONE',  ( 15.95288096285815271, 233.8886895596880038, -29.16225710595456988 ) ) ;
#4175 = CARTESIAN_POINT ( 'NONE',  ( 148.5716608653960691, -32.50329666743084545, 0.000000000000000000 ) ) ;
#4176 = CIRCLE ( 'NONE', #29593, 3.249999999996699973 ) ;
#4177 = DIRECTION ( 'NONE',  ( 7.395570986446992244E-32, -1.000000000000000000, -2.306301108403716850E-32 ) ) ;
#4178 = AXIS2_PLACEMENT_3D ( 'NONE', #2210, #14367, #20946 ) ;
#4179 = CARTESIAN_POINT ( 'NONE',  ( -27.00000000000000355, 27.00000000000000355, 0.000000000000000000 ) ) ;
#4180 = CARTESIAN_POINT ( 'NONE',  ( 29.29843347656831298, 68.00743078220901339, -8.776048040459611954 ) ) ;
#4181 = COLOUR_RGB ( '',0.6862745098039215730, 0.6862745098039215730, 0.6862745098039215730 ) ;
#4182 = CIRCLE ( 'NONE', #36609, 4.499999999999993783 ) ;
#4183 = CARTESIAN_POINT ( 'NONE',  ( 16.60000000000000497, 9.250000000000001776, 8.800000000000000711 ) ) ;
#4184 = DIRECTION ( 'NONE',  ( 0.4999999999999921174, 0.8660254037844431485, 0.000000000000000000 ) ) ;
#4185 = CARTESIAN_POINT ( 'NONE',  ( 20.96840464214672295, 230.0031332948474869, -29.55864570377207201 ) ) ;
#4186 = ORIENTED_EDGE ( 'NONE', *, *, #26915, .F. ) ;
#4187 = FILL_AREA_STYLE ('',( #34064 ) ) ;
#4188 = EDGE_CURVE ( 'NONE', #7248, #24424, #5808, .T. ) ;
#4189 = EDGE_CURVE ( 'NONE', #37577, #2157, #26220, .T. ) ;
#4190 = CARTESIAN_POINT ( 'NONE',  ( -33.21323024725520412, -16.41845459364236604, 5.000000000000000000 ) ) ;
#4192 = EDGE_LOOP ( 'NONE', ( #14232, #21280, #25493, #23533 ) ) ;
#4191 = AXIS2_PLACEMENT_3D ( 'NONE', #20412, #32511, #16842 ) ;
#4193 =( NAMED_UNIT ( * ) SI_UNIT ( $, .STERADIAN. ) SOLID_ANGLE_UNIT ( ) );
#4194 = VERTEX_POINT ( 'NONE', #23225 ) ;
#4195 = PRESENTATION_LAYER_ASSIGNMENT (  '', '', ( #37240 ) ) ;
#4196 = CARTESIAN_POINT ( 'NONE',  ( 0.000000000000000000, -8.899999999999998579, -5.899999999999998579 ) ) ;
#4197 = EDGE_CURVE ( 'NONE', #26889, #3726, #28105, .T. ) ;
#4198 = MECHANICAL_DESIGN_GEOMETRIC_PRESENTATION_REPRESENTATION (  '', ( #22653 ), #24549 ) ;
#4199 = FILL_AREA_STYLE ('',( #39216 ) ) ;
#4200 = DIRECTION ( 'NONE',  ( 0.000000000000000000, 0.000000000000000000, 1.000000000000000000 ) ) ;
#4201 = FACE_BOUND ( 'NONE', #29805, .T. ) ;
#4202 = ORIENTED_EDGE ( 'NONE', *, *, #36973, .T. ) ;
#4203 = VECTOR ( 'NONE', #33999, 1000.000000000000000 ) ;
#4204 = DIRECTION ( 'NONE',  ( -0.000000000000000000, 1.000000000000000000, -0.000000000000000000 ) ) ;
#4205 = ORIENTED_EDGE ( 'NONE', *, *, #28805, .F. ) ;
#4206 = ORIENTED_EDGE ( 'NONE', *, *, #32827, .T. ) ;
#4207 = CARTESIAN_POINT ( 'NONE',  ( -14.49999999999999822, -7.000000000000001776, 0.000000000000000000 ) ) ;
#4208 = FILL_AREA_STYLE_COLOUR ( '', #13931 ) ;
#4209 = DIRECTION ( 'NONE',  ( 1.000000000000000000, -1.875100056389392342E-17, 3.723240909602212712E-17 ) ) ;
#4210 = AXIS2_PLACEMENT_3D ( 'NONE', #1618, #36926, #18644 ) ;
#4211 = CARTESIAN_POINT ( 'NONE',  ( 20.35784219311286591, 234.4285183156753476, -9.919696494709967283 ) ) ;
#4212 = VERTEX_POINT ( 'NONE', #2114 ) ;
#4213 = VECTOR ( 'NONE', #15608, 1000.000000000000000 ) ;
#4214 = ORIENTED_EDGE ( 'NONE', *, *, #12043, .F. ) ;
#4215 = CONTEXT_DEPENDENT_SHAPE_REPRESENTATION ( #16710, #7215 ) ;
#4216 = UNCERTAINTY_MEASURE_WITH_UNIT (LENGTH_MEASURE( 1.000000000000000082E-05 ), #25398, 'distance_accuracy_value', 'NONE');
#4217 = CYLINDRICAL_SURFACE ( 'NONE', #26013, 2.999999999999998668 ) ;
#4218 = CARTESIAN_POINT ( 'NONE',  ( 18.09813687604153998, -9.918085318479587187, -11.23380636067718541 ) ) ;
#4219 = DIRECTION ( 'NONE',  ( -0.9569992484147673562, 0.000000000000000000, -0.2900903971757258781 ) ) ;
#4220 = ORIENTED_EDGE ( 'NONE', *, *, #26837, .F. ) ;
#4221 = CARTESIAN_POINT ( 'NONE',  ( 33.45501351970691672, 66.40947027347934295, -35.29776040219631739 ) ) ;
#4222 = COLOUR_RGB ( '',0.7529411764705882248, 0.7529411764705882248, 0.7529411764705882248 ) ;
#4223 = CYLINDRICAL_SURFACE ( 'NONE', #26078, 3.048000000000002263 ) ;
#4224 = CARTESIAN_POINT ( 'NONE',  ( 2.025555834050891235, 9.989690267985800176, -0.5238310916885773327 ) ) ;
#4225 = ADVANCED_FACE ( 'NONE', ( #28810 ), #8358, .T. ) ;
#4226 = DIRECTION ( 'NONE',  ( 1.000000000000000000, 0.000000000000000000, 0.000000000000000000 ) ) ;
#4227 = DIRECTION ( 'NONE',  ( -0.000000000000000000, -0.000000000000000000, -1.000000000000000000 ) ) ;
#4228 = CARTESIAN_POINT ( 'NONE',  ( 10.16000000000000014, 0.000000000000000000, -32.08019999999999783 ) ) ;
#4229 = EDGE_CURVE ( 'NONE', #8348, #31655, #25532, .T. ) ;
#4230 = VECTOR ( 'NONE', #11538, 1000.000000000000000 ) ;
#4231 = DIRECTION ( 'NONE',  ( 1.000000000000000000, 0.000000000000000000, 0.000000000000000000 ) ) ;
#4232 = LINE ( 'NONE', #6063, #3840 ) ;
#4233 = VECTOR ( 'NONE', #1515, 1000.000000000000000 ) ;
#4234 = STYLED_ITEM ( 'NONE', ( #8984 ), #8903 ) ;
#4235 = ORIENTED_EDGE ( 'NONE', *, *, #19850, .F. ) ;
#4236 = ORIENTED_EDGE ( 'NONE', *, *, #29021, .T. ) ;
#4237 = SURFACE_STYLE_USAGE ( .BOTH. , #7213 ) ;
#4238 = DIRECTION ( 'NONE',  ( 0.000000000000000000, -0.000000000000000000, 1.000000000000000000 ) ) ;
#4239 = CARTESIAN_POINT ( 'NONE',  ( 19.12622335068758161, 39.27734331831194226, 5.000000000000000000 ) ) ;
#4240 = CARTESIAN_POINT ( 'NONE',  ( 23.40000000000000213, -12.39959676763724161, 6.500000000000000000 ) ) ;
#4241 =( NAMED_UNIT ( * ) SI_UNIT ( $, .STERADIAN. ) SOLID_ANGLE_UNIT ( ) );
#4242 = CARTESIAN_POINT ( 'NONE',  ( 31.70170474543682815, 12.50882987392929913, -6.287936983672421931 ) ) ;
#4243 = CARTESIAN_POINT ( 'NONE',  ( 16.21655969672228892, 1.936934338209065132, 12.91378598506937792 ) ) ;
#4244 = CARTESIAN_POINT ( 'NONE',  ( -132.1889149152470395, -159.4568641076765800, 0.000000000000000000 ) ) ;
#4245 = PLANE ( 'NONE',  #28995 ) ;
#4246 = ORIENTED_EDGE ( 'NONE', *, *, #30775, .F. ) ;
#4247 = UNCERTAINTY_MEASURE_WITH_UNIT (LENGTH_MEASURE( 1.000000000000000082E-05 ), #29074, 'distance_accuracy_value', 'NONE');
#4248 = CARTESIAN_POINT ( 'NONE',  ( 28.01395926645727030, -13.40231814590063131, 4.048648732390905280 ) ) ;
#4249 = ORIENTED_EDGE ( 'NONE', *, *, #30823, .T. ) ;
#4250 =( REPRESENTATION_RELATIONSHIP ('NONE','NONE', #15115, #12564 ) REPRESENTATION_RELATIONSHIP_WITH_TRANSFORMATION ( #37787 )SHAPE_REPRESENTATION_RELATIONSHIP( ) );
#4251 = ORIENTED_EDGE ( 'NONE', *, *, #31570, .F. ) ;
#4252 = DIRECTION ( 'NONE',  ( 0.8660254037844422603, 0.4999999999999938383, -0.000000000000000000 ) ) ;
#4253 = CIRCLE ( 'NONE', #32851, 2.100000000000004530 ) ;
#4254 = DIRECTION ( 'NONE',  ( -0.000000000000000000, -1.000000000000000000, -0.000000000000000000 ) ) ;
#4255 = DIRECTION ( 'NONE',  ( -0.9659258262890682012, 0.000000000000000000, -0.2588190451025212946 ) ) ;
#4256 = CARTESIAN_POINT ( 'NONE',  ( 31.73259839380203928, 67.61929728096568226, -4.123437674413664489 ) ) ;
#4257 = ADVANCED_FACE ( 'NONE', ( #7901 ), #28628, .T. ) ;
#4258 = DIRECTION ( 'NONE',  ( 0.5301619312136872653, 0.8244520114583312465, 0.1980080995668736243 ) ) ;
#4259 = CIRCLE ( 'NONE', #27781, 6.999999999999985789 ) ;
#4260 = DIRECTION ( 'NONE',  ( 0.000000000000000000, -0.000000000000000000, -1.000000000000000000 ) ) ;
#4261 = CARTESIAN_POINT ( 'NONE',  ( 9.000000000000007105, 4.535778558204754951, 12.77858165631676712 ) ) ;
#4262 = CIRCLE ( 'NONE', #6145, 14.00000000000001066 ) ;
#4263 = ORIENTED_EDGE ( 'NONE', *, *, #19067, .F. ) ;
#4264 = ORIENTED_EDGE ( 'NONE', *, *, #16463, .T. ) ;
#4265 = VECTOR ( 'NONE', #9970, 1000.000000000000000 ) ;
#4266 = EDGE_CURVE ( 'NONE', #11435, #38928, #4532, .T. ) ;
#4267 = DIRECTION ( 'NONE',  ( 0.000000000000000000, -0.000000000000000000, -1.000000000000000000 ) ) ;
#4268 = DIRECTION ( 'NONE',  ( 0.000000000000000000, 1.000000000000000000, 0.000000000000000000 ) ) ;
#4269 = DIRECTION ( 'NONE',  ( 0.000000000000000000, 0.000000000000000000, 1.000000000000000000 ) ) ;
#4270 = MECHANICAL_DESIGN_GEOMETRIC_PRESENTATION_REPRESENTATION (  '', ( #10028 ), #37935 ) ;
#4271 = VECTOR ( 'NONE', #37916, 1000.000000000000000 ) ;
#4272 = CIRCLE ( 'NONE', #20191, 1.000000000000000888 ) ;
#4273 = ORIENTED_EDGE ( 'NONE', *, *, #10542, .F. ) ;
#4274 = FACE_OUTER_BOUND ( 'NONE', #1020, .T. ) ;
#4275 = DIRECTION ( 'NONE',  ( -1.000000000000000000, 0.000000000000000000, 0.000000000000000000 ) ) ;
#4276 = CARTESIAN_POINT ( 'NONE',  ( 30.00000000000000000, -12.39959676763724161, 6.500000000000000000 ) ) ;
#4277 = CARTESIAN_POINT ( 'NONE',  ( 61.56262217672655623, 9.430620866839459993, -38.79190810940818324 ) ) ;
#4278 = VECTOR ( 'NONE', #25925, 1000.000000000000000 ) ;
#4279 = ORIENTED_EDGE ( 'NONE', *, *, #412, .T. ) ;
#4280 = ADVANCED_FACE ( 'NONE', ( #14076 ), #32362, .T. ) ;
#4281 = DIRECTION ( 'NONE',  ( 0.7052371156339637404, 0.05138687315144006840, 0.7071067811865511255 ) ) ;
#4282 = PRESENTATION_LAYER_ASSIGNMENT (  '', '', ( #13210 ) ) ;
#4283 = CARTESIAN_POINT ( 'NONE',  ( 4.500000000000000000, 0.000000000000000000, 0.000000000000000000 ) ) ;
#4284 = ORIENTED_EDGE ( 'NONE', *, *, #36996, .T. ) ;
#4285 = DIRECTION ( 'NONE',  ( 0.000000000000000000, -0.000000000000000000, -1.000000000000000000 ) ) ;
#4286 = CARTESIAN_POINT ( 'NONE',  ( -0.000000000000000000, -39.54341091125109386, 0.000000000000000000 ) ) ;
#4287 = EDGE_LOOP ( 'NONE', ( #314, #36493, #7289, #34100 ) ) ;
#4288 = CARTESIAN_POINT ( 'NONE',  ( 30.00000000000000000, -13.25707358356285148, 4.500000000000000000 ) ) ;
#4289 = UNCERTAINTY_MEASURE_WITH_UNIT (LENGTH_MEASURE( 1.000000000000000082E-05 ), #26679, 'distance_accuracy_value', 'NONE');
#4290 = LINE ( 'NONE', #27619, #16025 ) ;
#4291 = VERTEX_POINT ( 'NONE', #38711 ) ;
#4292 = CARTESIAN_POINT ( 'NONE',  ( -111.9793696748785692, -95.65579992047078406, 5.000000000000000000 ) ) ;
#4293 = CARTESIAN_POINT ( 'NONE',  ( 17.19871736021884345, -5.150373073409902247, 12.03685949980459924 ) ) ;
#4294 = AXIS2_PLACEMENT_3D ( 'NONE', #30010, #23636, #33182 ) ;
#4295 = PLANE ( 'NONE',  #35166 ) ;
#4296 = ORIENTED_EDGE ( 'NONE', *, *, #4787, .T. ) ;
#4297 = ADVANCED_FACE ( 'NONE', ( #27411 ), #11686, .T. ) ;
#4298 = ORIENTED_EDGE ( 'NONE', *, *, #2293, .F. ) ;
#4299 = VERTEX_POINT ( 'NONE', #29788 ) ;
#4300 = CYLINDRICAL_SURFACE ( 'NONE', #10008, 14.00000000000001243 ) ;
#4301 = UNCERTAINTY_MEASURE_WITH_UNIT (LENGTH_MEASURE( 1.000000000000000082E-05 ), #1769, 'distance_accuracy_value', 'NONE');
#4302 =( NAMED_UNIT ( * ) PLANE_ANGLE_UNIT ( ) SI_UNIT ( $, .RADIAN. ) );
#4303 = CARTESIAN_POINT ( 'NONE',  ( 27.72084352378256256, 66.58041416100876120, -32.16013795912002138 ) ) ;
#4304 = SURFACE_STYLE_FILL_AREA ( #6892 ) ;
#4305 = AXIS2_PLACEMENT_3D ( 'NONE', #473, #12642, #3866 ) ;
#4306 = EDGE_CURVE ( 'NONE', #8407, #6130, #5277, .T. ) ;
#4307 = ORIENTED_EDGE ( 'NONE', *, *, #10710, .F. ) ;
#4308 = EDGE_LOOP ( 'NONE', ( #3725, #10116, #4375, #18122, #3756 ) ) ;
#4309 = EDGE_CURVE ( 'NONE', #14090, #7882, #29987, .T. ) ;
#4310 = EDGE_CURVE ( 'NONE', #18282, #31028, #2727, .T. ) ;
#4311 = AXIS2_PLACEMENT_3D ( 'NONE', #31038, #25260, #10129 ) ;
#4312 = VECTOR ( 'NONE', #27605, 1000.000000000000000 ) ;
#4313 = CARTESIAN_POINT ( 'NONE',  ( 18.03399999999999892, 240.0299999999999727, -19.81200000000000117 ) ) ;
#4314 = CARTESIAN_POINT ( 'NONE',  ( 34.49964122598576921, 13.99988468390333374, 0.05682285991288676952 ) ) ;
#4315 = CARTESIAN_POINT ( 'NONE',  ( 20.24999999999999289, 17.99999999999999645, 0.000000000000000000 ) ) ;
#4316 = CARTESIAN_POINT ( 'NONE',  ( 0.1000000000000030032, 0.000000000000000000, 0.000000000000000000 ) ) ;
#4317 = CARTESIAN_POINT ( 'NONE',  ( 29.77880984626148830, 65.91741406813854098, -28.91416033011717346 ) ) ;
#4318 = CONTEXT_DEPENDENT_SHAPE_REPRESENTATION ( #36025, #34961 ) ;
#4319 = SURFACE_STYLE_FILL_AREA ( #1521 ) ;
#4320 =( NAMED_UNIT ( * ) PLANE_ANGLE_UNIT ( ) SI_UNIT ( $, .RADIAN. ) );
#4321 = FILL_AREA_STYLE_COLOUR ( '', #14657 ) ;
#4322 = CARTESIAN_POINT ( 'NONE',  ( 32.24532109190613482, 13.44378120202784643, 3.910537253949403436 ) ) ;
#4323 = ORIENTED_EDGE ( 'NONE', *, *, #3080, .F. ) ;
#4324 = CIRCLE ( 'NONE', #1136, 10.25000000000000000 ) ;
#4325 = ADVANCED_FACE ( 'NONE', ( #20852 ), #3115, .T. ) ;
#4326 =( LENGTH_UNIT ( ) NAMED_UNIT ( * ) SI_UNIT ( .MILLI., .METRE. ) );
#4327 = CARTESIAN_POINT ( 'NONE',  ( 29.78563934890125964, 65.55333416347647812, -10.71862611033964718 ) ) ;
#4328 = ORIENTED_EDGE ( 'NONE', *, *, #23316, .F. ) ;
#4329 = CARTESIAN_POINT ( 'NONE',  ( 36.50000000000000000, 13.99988468390334084, 0.05682285991287185090 ) ) ;
#4330 = ORIENTED_EDGE ( 'NONE', *, *, #9258, .T. ) ;
#4331 = DIRECTION ( 'NONE',  ( -0.000000000000000000, 0.000000000000000000, 1.000000000000000000 ) ) ;
#4332 = EDGE_LOOP ( 'NONE', ( #25910, #7411, #6806, #12234 ) ) ;
#4333 = VECTOR ( 'NONE', #38456, 1000.000000000000000 ) ;
#4334 =( NAMED_UNIT ( * ) PLANE_ANGLE_UNIT ( ) SI_UNIT ( $, .RADIAN. ) );
#4335 = VERTEX_POINT ( 'NONE', #32957 ) ;
#4336 = CARTESIAN_POINT ( 'NONE',  ( 0.000000000000000000, 15.69999999999999929, 0.000000000000000000 ) ) ;
#4337 = VECTOR ( 'NONE', #27624, 1000.000000000000000 ) ;
#4339 = ORIENTED_EDGE ( 'NONE', *, *, #1679, .T. ) ;
#4338 = CARTESIAN_POINT ( 'NONE',  ( -99.39474632915002417, -45.68021120367443899, 5.000000000000000000 ) ) ;
#4340 = CYLINDRICAL_SURFACE ( 'NONE', #35452, 6.999999999999985789 ) ;
#4341 = CARTESIAN_POINT ( 'NONE',  ( 16.65857740912605678, -3.784359884228344129, -12.51912731328030759 ) ) ;
#4342 = EDGE_CURVE ( 'NONE', #22170, #31289, #734, .T. ) ;
#4343 = CARTESIAN_POINT ( 'NONE',  ( 36.28580472553070280, -13.90195350944208741, 1.707547779787168984 ) ) ;
#4344 = EDGE_LOOP ( 'NONE', ( #26821, #38763 ) ) ;
#4345 = EDGE_CURVE ( 'NONE', #11301, #2538, #5164, .T. ) ;
#4346 = EDGE_CURVE ( 'NONE', #5278, #11642, #28494, .T. ) ;
#4347 = SURFACE_STYLE_USAGE ( .BOTH. , #31624 ) ;
#4348 = ORIENTED_EDGE ( 'NONE', *, *, #8240, .T. ) ;
#4349 = DIRECTION ( 'NONE',  ( 1.000000000000000000, 0.000000000000000000, 0.000000000000000000 ) ) ;
#4350 = DIRECTION ( 'NONE',  ( 0.000000000000000000, 1.000000000000000000, 0.000000000000000000 ) ) ;
#4351 = FILL_AREA_STYLE_COLOUR ( '', #23988 ) ;
#4352 = ORIENTED_EDGE ( 'NONE', *, *, #21700, .F. ) ;
#4353 = ORIENTED_EDGE ( 'NONE', *, *, #29170, .F. ) ;
#4354 = EDGE_LOOP ( 'NONE', ( #2821, #21347, #36088, #27808 ) ) ;
#4355 = CARTESIAN_POINT ( 'NONE',  ( 30.42992452702629791, -12.39959676763722740, 6.500000000000005329 ) ) ;
#4356 = EDGE_CURVE ( 'NONE', #25801, #29556, #13256, .T. ) ;
#4357 = CARTESIAN_POINT ( 'NONE',  ( 4.987760796759820653E-12, -74.99999999999725731, -5.000000000000000000 ) ) ;
#4358 = DIRECTION ( 'NONE',  ( -0.7052371156339637404, -0.05138687315144006840, -0.7071067811865511255 ) ) ;
#4359 = DIRECTION ( 'NONE',  ( 0.000000000000000000, 0.000000000000000000, 1.000000000000000000 ) ) ;
#4360 = EDGE_CURVE ( 'NONE', #9067, #17338, #31172, .T. ) ;
#4361 = EDGE_CURVE ( 'NONE', #18619, #1781, #697, .T. ) ;
#4362 = DIRECTION ( 'NONE',  ( -1.000000000000000000, 0.000000000000000000, -6.123233995736766036E-17 ) ) ;
#4363 = DIRECTION ( 'NONE',  ( -0.7080422310916897333, 0.000000000000000000, 0.7061700921100398931 ) ) ;
#4364 = STYLED_ITEM ( 'NONE', ( #19792 ), #29288 ) ;
#4365 = EDGE_CURVE ( 'NONE', #323, #23672, #24606, .T. ) ;
#4366 =( NAMED_UNIT ( * ) PLANE_ANGLE_UNIT ( ) SI_UNIT ( $, .RADIAN. ) );
#4367 = CARTESIAN_POINT ( 'NONE',  ( 28.12358061590137126, 67.35288601627547678, -7.737591426416876139 ) ) ;
#4368 = AXIS2_PLACEMENT_3D ( 'NONE', #32000, #4716, #20097 ) ;
#4369 = VECTOR ( 'NONE', #20984, 1000.000000000000000 ) ;
#4370 = CARTESIAN_POINT ( 'NONE',  ( 27.04596337086773161, 13.58072900992317855, 3.406954465926117059 ) ) ;
#4371 = ORIENTED_EDGE ( 'NONE', *, *, #5907, .F. ) ;
#4372 = CARTESIAN_POINT ( 'NONE',  ( 28.21090672378103648, 67.89903995141787618, -8.984473192209199155 ) ) ;
#4373 = EDGE_CURVE ( 'NONE', #38109, #14326, #32491, .T. ) ;
#4374 = CARTESIAN_POINT ( 'NONE',  ( 19.37940659659770049, 219.2019999999999982, -33.84465085754759173 ) ) ;
#4375 = ORIENTED_EDGE ( 'NONE', *, *, #20443, .F. ) ;
#4376 = DIRECTION ( 'NONE',  ( 0.000000000000000000, 0.000000000000000000, 1.000000000000000000 ) ) ;
#4377 = ORIENTED_EDGE ( 'NONE', *, *, #8587, .F. ) ;
#4378 = AXIS2_PLACEMENT_3D ( 'NONE', #13002, #7392, #24930 ) ;
#4379 = EDGE_CURVE ( 'NONE', #23237, #23226, #10072, .T. ) ;
#4380 = LINE ( 'NONE', #35221, #5381 ) ;
#4381 = VERTEX_POINT ( 'NONE', #3503 ) ;
#4382 = FILL_AREA_STYLE ('',( #3807 ) ) ;
#4383 = CARTESIAN_POINT ( 'NONE',  ( 8.000000000000007105, -4.718605225739724851, 4.254978513680494068 ) ) ;
#4384 = DIRECTION ( 'NONE',  ( -0.7766993687382661715, 0.6298714873699070571, 0.000000000000000000 ) ) ;
#4385 = CARTESIAN_POINT ( 'NONE',  ( 138.0050375878950035, -50.57802079423642994, 5.000000000000000000 ) ) ;
#4386 = FACE_BOUND ( 'NONE', #15420, .T. ) ;
#4387 = VERTEX_POINT ( 'NONE', #6867 ) ;
#4388 = CLOSED_SHELL ( 'NONE', ( #14093, #21859, #27027, #23844, #19174, #39166, #19890, #34636, #13825, #11469, #12426, #8737, #27014, #18224, #16353, #7500, #18662, #36057, #8484, #27965, #21092, #536, #32994, #34779, #38636, #31460, #39093, #38696, #36150, #20633, #3312, #10143, #2138, #23978, #34461, #1394, #30879, #28969, #13704, #12630, #31623, #21962, #11416, #5817, #11741, #20120, #5539, #6211, #23534, #21900, #8750, #29667, #17132, #34339 ) ) ;
#4389 = DIRECTION ( 'NONE',  ( 1.000000000000000000, 0.000000000000000000, 0.000000000000000000 ) ) ;
#4390 = ORIENTED_EDGE ( 'NONE', *, *, #4136, .T. ) ;
#4391 = ORIENTED_EDGE ( 'NONE', *, *, #9207, .F. ) ;
#4392 = MECHANICAL_DESIGN_GEOMETRIC_PRESENTATION_REPRESENTATION (  '', ( #29826 ), #1859 ) ;
#4393 = AXIS2_PLACEMENT_3D ( 'NONE', #35728, #2508, #17451 ) ;
#4394 = VECTOR ( 'NONE', #15376, 1000.000000000000000 ) ;
#4395 = CARTESIAN_POINT ( 'NONE',  ( 10.16000000000000014, 1.270000000000000018, -33.35019999999999385 ) ) ;
#4396 =( NAMED_UNIT ( * ) SI_UNIT ( $, .STERADIAN. ) SOLID_ANGLE_UNIT ( ) );
#4397 = CARTESIAN_POINT ( 'NONE',  ( 18.93817360515268433, 235.0655514579368628, -9.683334986517916576 ) ) ;
#4398 =( NAMED_UNIT ( * ) SI_UNIT ( $, .STERADIAN. ) SOLID_ANGLE_UNIT ( ) );
#4400 = EDGE_LOOP ( 'NONE', ( #25301, #23474 ) ) ;
#4399 = SURFACE_STYLE_USAGE ( .BOTH. , #16178 ) ;
#4401 = ORIENTED_EDGE ( 'NONE', *, *, #10979, .T. ) ;
#4402 = STYLED_ITEM ( 'NONE', ( #37556 ), #20034 ) ;
#4403 = CARTESIAN_POINT ( 'NONE',  ( -34.86872597242201266, -17.41845459364236604, -5.000000000000000000 ) ) ;
#4404 = ADVANCED_FACE ( 'NONE', ( #18653 ), #12476, .F. ) ;
#4405 = CYLINDRICAL_SURFACE ( 'NONE', #1538, 0.9000000000000014655 ) ;
#4406 = CARTESIAN_POINT ( 'NONE',  ( 15.36700000000000443, -17.27200000000000202, -26.66999999999999460 ) ) ;
#4407 = CARTESIAN_POINT ( 'NONE',  ( 16.68319323721598124, 227.8741293300208213, -29.88180243548089265 ) ) ;
#4408 = CARTESIAN_POINT ( 'NONE',  ( 70.20560000000000400, 133.3499999999999943, -21.08199999999999719 ) ) ;
#4409 = CARTESIAN_POINT ( 'NONE',  ( 0.7620000000000022311, 219.2019999999999982, -11.73332340825436937 ) ) ;
#4410 = AXIS2_PLACEMENT_3D ( 'NONE', #181, #21525, #26891 ) ;
#4411 = CARTESIAN_POINT ( 'NONE',  ( 4.699896689118278736, 9.253800200985683233, -3.791983798715486298 ) ) ;
#4412 = CARTESIAN_POINT ( 'NONE',  ( 16.77970047344484072, -4.138573763362881408, -12.41098172013853507 ) ) ;
#4414 = EDGE_CURVE ( 'NONE', #32015, #10190, #32581, .T. ) ;
#4413 = FILL_AREA_STYLE ('',( #23123 ) ) ;
#4415 =( LENGTH_UNIT ( ) NAMED_UNIT ( * ) SI_UNIT ( .MILLI., .METRE. ) );
#4416 = FACE_OUTER_BOUND ( 'NONE', #32487, .T. ) ;
#4417 = CARTESIAN_POINT ( 'NONE',  ( 1.683058858306080236E-32, 2.527978628896808466, -13.58364242387983190 ) ) ;
#4418 = AXIS2_PLACEMENT_3D ( 'NONE', #542, #36594, #6709 ) ;
#4419 = AXIS2_PLACEMENT_3D ( 'NONE', #38941, #3153, #11721 ) ;
#4420 = PRESENTATION_LAYER_ASSIGNMENT (  '', '', ( #15914 ) ) ;
#4421 =( GEOMETRIC_REPRESENTATION_CONTEXT ( 3 ) GLOBAL_UNCERTAINTY_ASSIGNED_CONTEXT ( ( #17797 ) ) GLOBAL_UNIT_ASSIGNED_CONTEXT ( ( #10685, #1111, #10493 ) ) REPRESENTATION_CONTEXT ( 'NONE', 'WORKASPACE' ) );
#4422 = ORIENTED_EDGE ( 'NONE', *, *, #1660, .T. ) ;
#4423 = ORIENTED_EDGE ( 'NONE', *, *, #18213, .T. ) ;
#4424 = CARTESIAN_POINT ( 'NONE',  ( 18.03399999999999892, 240.7920000000000016, -9.652000000000001023 ) ) ;
#4425 = CARTESIAN_POINT ( 'NONE',  ( 30.00000000000000000, -13.25707358356285503, -4.499999999999990230 ) ) ;
#4426 = CARTESIAN_POINT ( 'NONE',  ( 5.115399177462791961E-14, -161.1889149152455047, -5.000000000000000000 ) ) ;
#4427 = CARTESIAN_POINT ( 'NONE',  ( 1.111307226797642045E-15, -8.328656668656249096, -1.550001495090020942 ) ) ;
#4428 = AXIS2_PLACEMENT_3D ( 'NONE', #39159, #35790, #12325 ) ;
#4429 = FILL_AREA_STYLE_COLOUR ( '', #12221 ) ;
#4430 = CARTESIAN_POINT ( 'NONE',  ( 34.89097559184916975, 13.32647917549750893, -4.301581366719768873 ) ) ;
#4431 = CARTESIAN_POINT ( 'NONE',  ( 16.44825212060979069, 3.059349307814432262, 12.70691774945553831 ) ) ;
#4432 = FACE_OUTER_BOUND ( 'NONE', #15267, .T. ) ;
#4433 = PRESENTATION_LAYER_ASSIGNMENT (  '', '', ( #27359 ) ) ;
#4434 = ADVANCED_FACE ( 'NONE', ( #15870 ), #7062, .F. ) ;
#4435 = CARTESIAN_POINT ( 'NONE',  ( 5.849097347356289944, 0.000000000000000000, -8.500000000000000000 ) ) ;
#4436 = SURFACE_SIDE_STYLE ('',( #7624 ) ) ;
#4437 = ORIENTED_EDGE ( 'NONE', *, *, #1068, .F. ) ;
#4438 = ADVANCED_FACE ( 'NONE', ( #25582 ), #14228, .F. ) ;
#4439 = PRESENTATION_STYLE_ASSIGNMENT (( #31720 ) ) ;
#4440 = ORIENTED_EDGE ( 'NONE', *, *, #26963, .T. ) ;
#4441 = ORIENTED_EDGE ( 'NONE', *, *, #30336, .T. ) ;
#4442 = DIRECTION ( 'NONE',  ( 0.000000000000000000, 0.000000000000000000, 1.000000000000000000 ) ) ;
#4443 = EDGE_CURVE ( 'NONE', #38823, #23101, #10307, .T. ) ;
#4444 = CARTESIAN_POINT ( 'NONE',  ( 7.250000000000000000, 34.00000000000000000, -4.000000000000001776 ) ) ;
#4445 = DIRECTION ( 'NONE',  ( 0.8564399995619987882, 0.4310059609620037757, -0.2841555714137303235 ) ) ;
#4446 = SURFACE_STYLE_USAGE ( .BOTH. , #1267 ) ;
#4447 =( LENGTH_UNIT ( ) NAMED_UNIT ( * ) SI_UNIT ( .MILLI., .METRE. ) );
#4448 = FACE_OUTER_BOUND ( 'NONE', #33977, .T. ) ;
#4449 = CARTESIAN_POINT ( 'NONE',  ( 9.000000000000005329, -11.18058377910727863, 7.672025979791042616 ) ) ;
#4450 = ORIENTED_EDGE ( 'NONE', *, *, #27985, .F. ) ;
#4451 = ORIENTED_EDGE ( 'NONE', *, *, #20934, .F. ) ;
#4452 =( GEOMETRIC_REPRESENTATION_CONTEXT ( 3 ) GLOBAL_UNCERTAINTY_ASSIGNED_CONTEXT ( ( #31679 ) ) GLOBAL_UNIT_ASSIGNED_CONTEXT ( ( #23759, #12021, #36285 ) ) REPRESENTATION_CONTEXT ( 'NONE', 'WORKASPACE' ) );
#4453 =( LENGTH_UNIT ( ) NAMED_UNIT ( * ) SI_UNIT ( .MILLI., .METRE. ) );
#4454 = DIRECTION ( 'NONE',  ( -0.2588190451025213501, -0.000000000000000000, 0.9659258262890680902 ) ) ;
#4455 = DIRECTION ( 'NONE',  ( -1.000000000000000000, 0.000000000000000000, 0.000000000000000000 ) ) ;
#4456 = LINE ( 'NONE', #10458, #15818 ) ;
#4457 = CIRCLE ( 'NONE', #15307, 1.650000000011891954 ) ;
#4458 = VERTEX_POINT ( 'NONE', #38262 ) ;
#4459 = CARTESIAN_POINT ( 'NONE',  ( 41.55440000000000822, 133.3499999999999943, -19.81200000000000117 ) ) ;
#4460 = DIRECTION ( 'NONE',  ( 1.000000000000000000, 0.000000000000000000, 0.000000000000000000 ) ) ;
#4461 = DIRECTION ( 'NONE',  ( -0.000000000000000000, 0.000000000000000000, 1.000000000000000000 ) ) ;
#4462 = CIRCLE ( 'NONE', #9574, 10.25000000000000000 ) ;
#4463 = FACE_OUTER_BOUND ( 'NONE', #29951, .T. ) ;
#4464 = VERTEX_POINT ( 'NONE', #26379 ) ;
#4465 =( REPRESENTATION_RELATIONSHIP ('NONE','NONE', #37971, #2666 ) REPRESENTATION_RELATIONSHIP_WITH_TRANSFORMATION ( #10200 )SHAPE_REPRESENTATION_RELATIONSHIP( ) );
#4466 = CARTESIAN_POINT ( 'NONE',  ( 28.01692038284389241, -13.40192701301206135, -4.049912301780244306 ) ) ;
#4467 = DIRECTION ( 'NONE',  ( 1.000000000000000000, 0.000000000000000000, 0.000000000000000000 ) ) ;
#4468 = ORIENTED_EDGE ( 'NONE', *, *, #27611, .T. ) ;
#4469 = CARTESIAN_POINT ( 'NONE',  ( 117.3947463291562485, -14.50329666743088808, 5.000000000000000000 ) ) ;
#4470 = CARTESIAN_POINT ( 'NONE',  ( 7.779044583016975878, -13.42439795487733001, -3.973461385921102540 ) ) ;
#4471 = VERTEX_POINT ( 'NONE', #16836 ) ;
#4472 = VECTOR ( 'NONE', #5532, 1000.000000000000000 ) ;
#4473 = EDGE_CURVE ( 'NONE', #3950, #2393, #26179, .T. ) ;
#4474 = CARTESIAN_POINT ( 'NONE',  ( -14.49999999999999822, -4.749999999999999112, 4.200000000000000178 ) ) ;
#4475 = ORIENTED_EDGE ( 'NONE', *, *, #13939, .T. ) ;
#4476 = DIRECTION ( 'NONE',  ( -0.000000000000000000, -0.000000000000000000, -1.000000000000000000 ) ) ;
#4477 = ORIENTED_EDGE ( 'NONE', *, *, #4654, .F. ) ;
#4478 = VECTOR ( 'NONE', #37701, 1000.000000000000000 ) ;
#4479 = CARTESIAN_POINT ( 'NONE',  ( 30.00000000000000000, 28.00000000000000000, 6.500000000000000000 ) ) ;
#4480 = CARTESIAN_POINT ( 'NONE',  ( 19.14603163717019996, 8.000000000000000000, 10.29818603824088363 ) ) ;
#4481 =( NAMED_UNIT ( * ) PLANE_ANGLE_UNIT ( ) SI_UNIT ( $, .RADIAN. ) );
#4482 = ORIENTED_EDGE ( 'NONE', *, *, #26591, .F. ) ;
#4483 = VERTEX_POINT ( 'NONE', #19451 ) ;
#4484 = ORIENTED_EDGE ( 'NONE', *, *, #35168, .F. ) ;
#4485 = LINE ( 'NONE', #23203, #23958 ) ;
#4486 = SURFACE_STYLE_FILL_AREA ( #19668 ) ;
#4487 = CARTESIAN_POINT ( 'NONE',  ( 28.28655175695045543, 67.60704173979661391, -31.76601781385918954 ) ) ;
#4488 = FACE_OUTER_BOUND ( 'NONE', #38807, .T. ) ;
#4489 = DIRECTION ( 'NONE',  ( 1.000000000000000000, -0.000000000000000000, -0.000000000000000000 ) ) ;
#4491 = VERTEX_POINT ( 'NONE', #10854 ) ;
#4490 =( NAMED_UNIT ( * ) PLANE_ANGLE_UNIT ( ) SI_UNIT ( $, .RADIAN. ) );
#4492 = EDGE_LOOP ( 'NONE', ( #17524, #31527, #9250, #17866 ) ) ;
#4493 = SURFACE_STYLE_FILL_AREA ( #19871 ) ;
#4494 = DIRECTION ( 'NONE',  ( 0.000000000000000000, 1.000000000000000000, 0.000000000000000000 ) ) ;
#4495 = LINE ( 'NONE', #35353, #6527 ) ;
#4496 = FILL_AREA_STYLE_COLOUR ( '', #30770 ) ;
#4497 = CARTESIAN_POINT ( 'NONE',  ( 0.6371725571725547210, 0.000000000000000000, -7.499999999999997335 ) ) ;
#4498 = DIRECTION ( 'NONE',  ( 0.000000000000000000, 0.000000000000000000, -1.000000000000000000 ) ) ;
#4499 = CARTESIAN_POINT ( 'NONE',  ( 29.17384176422476116, 64.38095116194490686, -29.64797908063757959 ) ) ;
#4500 = PRESENTATION_LAYER_ASSIGNMENT (  '', '', ( #11519 ) ) ;
#4501 = DIRECTION ( 'NONE',  ( 1.000000000000000000, 0.000000000000000000, -0.000000000000000000 ) ) ;
#4502 = EDGE_CURVE ( 'NONE', #9951, #23093, #1377, .T. ) ;
#4503 = CARTESIAN_POINT ( 'NONE',  ( 15.00000000000000000, 0.000000000000000000, 0.000000000000000000 ) ) ;
#4504 = DIRECTION ( 'NONE',  ( -0.000000000000000000, 0.000000000000000000, 1.000000000000000000 ) ) ;
#4505 = VERTEX_POINT ( 'NONE', #37892 ) ;
#4506 = EDGE_CURVE ( 'NONE', #1553, #10770, #24274, .T. ) ;
#4507 =( NAMED_UNIT ( * ) PLANE_ANGLE_UNIT ( ) SI_UNIT ( $, .RADIAN. ) );
#4508 = VERTEX_POINT ( 'NONE', #7455 ) ;
#4509 = CARTESIAN_POINT ( 'NONE',  ( 8.889999999999998792, 2.946400000000001906, -39.62400000000000233 ) ) ;
#4510 = EDGE_LOOP ( 'NONE', ( #38738, #36253 ) ) ;
#4511 = CARTESIAN_POINT ( 'NONE',  ( 0.2999999999999389821, 7.418240827102198232, 2.410332556124589409 ) ) ;
#4512 = VERTEX_POINT ( 'NONE', #28958 ) ;
#4513 = EDGE_CURVE ( 'NONE', #749, #2679, #2683, .T. ) ;
#4514 = VECTOR ( 'NONE', #39247, 1000.000000000000000 ) ;
#4515 = EDGE_LOOP ( 'NONE', ( #28201, #20455 ) ) ;
#4516 = CARTESIAN_POINT ( 'NONE',  ( -111.9793696748785692, -95.65579992047078406, 0.000000000000000000 ) ) ;
#4517 = ORIENTED_EDGE ( 'NONE', *, *, #29960, .F. ) ;
#4518 = CARTESIAN_POINT ( 'NONE',  ( 23.40000000000000213, -8.000000000000000000, -6.500000000000000000 ) ) ;
#4519 =( GEOMETRIC_REPRESENTATION_CONTEXT ( 3 ) GLOBAL_UNCERTAINTY_ASSIGNED_CONTEXT ( ( #1801 ) ) GLOBAL_UNIT_ASSIGNED_CONTEXT ( ( #35324, #35510, #2067 ) ) REPRESENTATION_CONTEXT ( 'NONE', 'WORKASPACE' ) );
#4520 = CARTESIAN_POINT ( 'NONE',  ( 30.86248549920716044, -12.42258222083957264, 6.456657594454110694 ) ) ;
#4521 = VERTEX_POINT ( 'NONE', #19644 ) ;
#4522 = CARTESIAN_POINT ( 'NONE',  ( 28.76561362063162619, 56.31860635334611942, 0.000000000000000000 ) ) ;
#4523 = ORIENTED_EDGE ( 'NONE', *, *, #12190, .F. ) ;
#4524 = DIRECTION ( 'NONE',  ( -0.7052371156339637404, -0.05138687315144006840, -0.7071067811865511255 ) ) ;
#4525 = FILL_AREA_STYLE_COLOUR ( '', #28882 ) ;
#4526 = DIRECTION ( 'NONE',  ( 0.3233577073537772240, 0.01928506413598415209, -0.9460802711166637069 ) ) ;
#4527 = CARTESIAN_POINT ( 'NONE',  ( 134.2081528017149878, -120.2081528017111793, -5.000000000000000000 ) ) ;
#4528 = CARTESIAN_POINT ( 'NONE',  ( 16.07035211538070385, -0.3827561612079475317, 13.04432846841003979 ) ) ;
#4530 = VERTEX_POINT ( 'NONE', #10662 ) ;
#4529 = CARTESIAN_POINT ( 'NONE',  ( -2.033287681446227069, -13.85158713993760493, 11.54268373884932686 ) ) ;
#4531 = VERTEX_POINT ( 'NONE', #13638 ) ;
#4532 = CIRCLE ( 'NONE', #24912, 14.00000000000000355 ) ;
#4533 = UNCERTAINTY_MEASURE_WITH_UNIT (LENGTH_MEASURE( 1.000000000000000082E-05 ), #31965, 'distance_accuracy_value', 'NONE');
#4534 = CARTESIAN_POINT ( 'NONE',  ( -47.46545221753780197, -39.54341091125109386, 5.000000000000000000 ) ) ;
#4535 = AXIS2_PLACEMENT_3D ( 'NONE', #1907, #34563, #20249 ) ;
#4536 = DIRECTION ( 'NONE',  ( 1.000000000000000000, 0.000000000000000000, 0.000000000000000000 ) ) ;
#4537 = CARTESIAN_POINT ( 'NONE',  ( 0.000000000000000000, 0.000000000000000000, -30.73400000000000176 ) ) ;
#4538 = DIRECTION ( 'NONE',  ( 0.000000000000000000, -1.000000000000000000, -1.470104640658311247E-16 ) ) ;
#4539 = EDGE_CURVE ( 'NONE', #16366, #18478, #31748, .T. ) ;
#4540 = DIRECTION ( 'NONE',  ( 0.000000000000000000, 0.000000000000000000, -1.000000000000000000 ) ) ;
#4541 = CIRCLE ( 'NONE', #26826, 1.649999999988271959 ) ;
#4542 = CARTESIAN_POINT ( 'NONE',  ( 1.998401444325281773E-15, -14.93158730583391147, -4.851566811686670810 ) ) ;
#4543 = FACE_OUTER_BOUND ( 'NONE', #26691, .T. ) ;
#4544 = ADVANCED_FACE ( 'NONE', ( #22796 ), #8054, .F. ) ;
#4545 = AXIS2_PLACEMENT_3D ( 'NONE', #34690, #25937, #26130 ) ;
#4546 = ADVANCED_FACE ( 'NONE', ( #4463 ), #31557, .T. ) ;
#4547 = DIRECTION ( 'NONE',  ( 0.6298714873699043926, -0.7766993687382682809, 0.000000000000000000 ) ) ;
#4548 =( NAMED_UNIT ( * ) PLANE_ANGLE_UNIT ( ) SI_UNIT ( $, .RADIAN. ) );
#4549 = ORIENTED_EDGE ( 'NONE', *, *, #3676, .T. ) ;
#4550 = CIRCLE ( 'NONE', #11566, 0.6349999999999966782 ) ;
#4551 = CIRCLE ( 'NONE', #23638, 1.650000000000040323 ) ;
#4552 = EDGE_CURVE ( 'NONE', #28212, #36735, #28584, .T. ) ;
#4553 = ORIENTED_EDGE ( 'NONE', *, *, #19100, .F. ) ;
#4554 = CARTESIAN_POINT ( 'NONE',  ( -17.99999999999999645, 17.99999999999999645, -0.001000000000001000089 ) ) ;
#4555 = ORIENTED_EDGE ( 'NONE', *, *, #12242, .T. ) ;
#4556 =( GEOMETRIC_REPRESENTATION_CONTEXT ( 3 ) GLOBAL_UNCERTAINTY_ASSIGNED_CONTEXT ( ( #16279 ) ) GLOBAL_UNIT_ASSIGNED_CONTEXT ( ( #254, #18417, #6824 ) ) REPRESENTATION_CONTEXT ( 'NONE', 'WORKASPACE' ) );
#4557 = SURFACE_STYLE_USAGE ( .BOTH. , #23475 ) ;
#4558 =( GEOMETRIC_REPRESENTATION_CONTEXT ( 3 ) GLOBAL_UNCERTAINTY_ASSIGNED_CONTEXT ( ( #35717 ) ) GLOBAL_UNIT_ASSIGNED_CONTEXT ( ( #27508, #9181, #12378 ) ) REPRESENTATION_CONTEXT ( 'NONE', 'WORKASPACE' ) );
#4559 = ADVANCED_FACE ( 'NONE', ( #5823 ), #21202, .F. ) ;
#4560 = EDGE_CURVE ( 'NONE', #30350, #24169, #5427, .T. ) ;
#4561 = ORIENTED_EDGE ( 'NONE', *, *, #35446, .F. ) ;
#4562 = SURFACE_STYLE_USAGE ( .BOTH. , #31859 ) ;
#4563 = CARTESIAN_POINT ( 'NONE',  ( 16.59999999999999787, -4.749999999999999112, 8.800000000000000711 ) ) ;
#4564 = CARTESIAN_POINT ( 'NONE',  ( 62.02566791299562254, 146.1809602235735497, 0.000000000000000000 ) ) ;
#4565 = FACE_BOUND ( 'NONE', #11705, .T. ) ;
#4566 = ORIENTED_EDGE ( 'NONE', *, *, #28850, .F. ) ;
#4567 = AXIS2_PLACEMENT_3D ( 'NONE', #17743, #5747, #2596 ) ;
#4568 =( NAMED_UNIT ( * ) SI_UNIT ( $, .STERADIAN. ) SOLID_ANGLE_UNIT ( ) );
#4570 = EDGE_CURVE ( 'NONE', #13761, #14632, #32707, .T. ) ;
#4569 = VERTEX_POINT ( 'NONE', #23376 ) ;
#4571 = ORIENTED_EDGE ( 'NONE', *, *, #11921, .F. ) ;
#4572 = DIRECTION ( 'NONE',  ( 1.000000000000000000, -1.875100056389392342E-17, 3.723240909602212712E-17 ) ) ;
#4573 = CARTESIAN_POINT ( 'NONE',  ( 18.84609227001843124, 219.2019999999999982, -5.753841374273076070 ) ) ;
#4574 = DIRECTION ( 'NONE',  ( 0.000000000000000000, 0.000000000000000000, -1.000000000000000000 ) ) ;
#4576 = ORIENTED_EDGE ( 'NONE', *, *, #11619, .F. ) ;
#4575 = DIRECTION ( 'NONE',  ( 1.000000000000000000, 0.000000000000000000, 0.000000000000000000 ) ) ;
#4577 = VERTEX_POINT ( 'NONE', #17620 ) ;
#4578 = UNCERTAINTY_MEASURE_WITH_UNIT (LENGTH_MEASURE( 1.000000000000000082E-05 ), #42, 'distance_accuracy_value', 'NONE');
#4579 =( LENGTH_UNIT ( ) NAMED_UNIT ( * ) SI_UNIT ( .MILLI., .METRE. ) );
#4580 = FILL_AREA_STYLE ('',( #7597 ) ) ;
#4581 = DIRECTION ( 'NONE',  ( 1.000000000000000000, -0.000000000000000000, -0.000000000000000000 ) ) ;
#4582 = AXIS2_PLACEMENT_3D ( 'NONE', #678, #12850, #33730 ) ;
#4583 = DIRECTION ( 'NONE',  ( 1.000000000000000000, -0.000000000000000000, -0.000000000000000000 ) ) ;
#4584 = CARTESIAN_POINT ( 'NONE',  ( 10.15999999999998415, 2.946400000000000130, -1.447799999999996867 ) ) ;
#4585 = VECTOR ( 'NONE', #35287, 1000.000000000000000 ) ;
#4586 = EDGE_CURVE ( 'NONE', #39163, #29440, #6604, .T. ) ;
#4587 = CARTESIAN_POINT ( 'NONE',  ( 34.49964122598582605, -13.99988468390334084, -0.05682285991287505666 ) ) ;
#4588 = FACE_OUTER_BOUND ( 'NONE', #20605, .T. ) ;
#4589 =( GEOMETRIC_REPRESENTATION_CONTEXT ( 3 ) GLOBAL_UNCERTAINTY_ASSIGNED_CONTEXT ( ( #31773 ) ) GLOBAL_UNIT_ASSIGNED_CONTEXT ( ( #19510, #22079, #25065 ) ) REPRESENTATION_CONTEXT ( 'NONE', 'WORKASPACE' ) );
#4590 = EDGE_CURVE ( 'NONE', #4512, #36788, #11228, .T. ) ;
#4591 = AXIS2_PLACEMENT_3D ( 'NONE', #35600, #29638, #2370 ) ;
#4592 = CARTESIAN_POINT ( 'NONE',  ( 16.19614137981045232, 4.642851441271307777, 5.257879667168031013 ) ) ;
#4593 = DIRECTION ( 'NONE',  ( 0.000000000000000000, 1.000000000000000000, -0.000000000000000000 ) ) ;
#4594 = EDGE_CURVE ( 'NONE', #29792, #35950, #5166, .T. ) ;
#4595 = STYLED_ITEM ( 'NONE', ( #731 ), #33314 ) ;
#4596 = AXIS2_PLACEMENT_3D ( 'NONE', #22809, #38281, #14044 ) ;
#4597 = CARTESIAN_POINT ( 'NONE',  ( 36.50000000000000000, -12.39959676763724161, 6.500000000000000000 ) ) ;
#4598 = DIRECTION ( 'NONE',  ( 0.5000000000000004441, -0.8660254037844383745, 0.000000000000000000 ) ) ;
#4599 = EDGE_CURVE ( 'NONE', #4521, #22170, #5627, .T. ) ;
#4600 = CARTESIAN_POINT ( 'NONE',  ( 33.27355215024020652, 12.82019495617343097, 5.630872501696496890 ) ) ;
#4601 = VERTEX_POINT ( 'NONE', #2673 ) ;
#4602 = ORIENTED_EDGE ( 'NONE', *, *, #22445, .T. ) ;
#4603 = CARTESIAN_POINT ( 'NONE',  ( -63.62280742185934201, 182.1809602235735497, 0.000000000000000000 ) ) ;
#4604 = DIRECTION ( 'NONE',  ( -0.000000000000000000, -0.000000000000000000, -1.000000000000000000 ) ) ;
#4605 = CARTESIAN_POINT ( 'NONE',  ( 16.77613877096274564, -4.128172105994634578, 12.41416181164039578 ) ) ;
#4606 = EDGE_CURVE ( 'NONE', #29159, #2597, #29878, .T. ) ;
#4607 = EDGE_CURVE ( 'NONE', #7081, #6934, #28747, .T. ) ;
#4608 = AXIS2_PLACEMENT_3D ( 'NONE', #15739, #27680, #30657 ) ;
#4609 = CARTESIAN_POINT ( 'NONE',  ( 1.111307226797642045E-15, -3.641484010409115069, 7.649092805102328363 ) ) ;
#4610 = DIRECTION ( 'NONE',  ( 0.000000000000000000, -1.000000000000000000, 0.000000000000000000 ) ) ;
#4611 = DIRECTION ( 'NONE',  ( -0.000000000000000000, 0.000000000000000000, 1.000000000000000000 ) ) ;
#4612 = B_SPLINE_CURVE_WITH_KNOTS ( 'NONE', 3,
 ( #15253, #19015, #27401, #88, #24395, #31116, #846, #26321, #1813, #29688, #22935, #20546, #26714, #2217, #17168, #1617, #16781, #23509, #2414, #23706, #7996, #35072, #11569, #5167, #13977, #32270, #31888, #17364 ),
 .UNSPECIFIED., .F., .F.,
 ( 4, 2, 2, 2, 2, 2, 2, 2, 2, 2, 2, 2, 2, 4 ),
 ( 0.009329642575855924547, 0.009702078369497078164, 0.01007451416313823352, 0.01044694995677938713, 0.01081938575042054075, 0.01156425733770287054, 0.01230912892498520032, 0.01268156471862635915, 0.01305400051226751970, 0.01342643630590867852, 0.01379887209954983734, 0.01454374368683213070, 0.01491617948047327738, 0.01528861527411442232 ),
 .UNSPECIFIED. ) ;
#4613 = CARTESIAN_POINT ( 'NONE',  ( 16.08950557408564919, 0.7854464386309119028, 13.02722716599495456 ) ) ;
#4614 = CYLINDRICAL_SURFACE ( 'NONE', #1493, 1.778000000000000025 ) ;
#4615 = CARTESIAN_POINT ( 'NONE',  ( -146.4827144567099424, -113.6100213922902213, 0.000000000000000000 ) ) ;
#4616 = AXIS2_PLACEMENT_3D ( 'NONE', #22235, #31178, #33967 ) ;
#4617 = CARTESIAN_POINT ( 'NONE',  ( 25.74764965790327409, 13.92194027212494589, 1.501026820471978329 ) ) ;
#4618 = VERTEX_POINT ( 'NONE', #20407 ) ;
#4619 = UNCERTAINTY_MEASURE_WITH_UNIT (LENGTH_MEASURE( 1.000000000000000082E-05 ), #1840, 'distance_accuracy_value', 'NONE');
#4620 =( NAMED_UNIT ( * ) SI_UNIT ( $, .STERADIAN. ) SOLID_ANGLE_UNIT ( ) );
#4621 = VERTEX_POINT ( 'NONE', #27160 ) ;
#4622 = ORIENTED_EDGE ( 'NONE', *, *, #36376, .F. ) ;
#4623 = LINE ( 'NONE', #10637, #33227 ) ;
#4624 = ADVANCED_FACE ( 'NONE', ( #6023 ), #30547, .F. ) ;
#4625 = LINE ( 'NONE', #8025, #6256 ) ;
#4626 = DIRECTION ( 'NONE',  ( 0.000000000000000000, 0.000000000000000000, -1.000000000000000000 ) ) ;
#4627 = DIRECTION ( 'NONE',  ( 1.000000000000000000, 0.000000000000000000, 0.000000000000000000 ) ) ;
#4628 = STYLED_ITEM ( 'NONE', ( #29182 ), #33391 ) ;
#4629 = STYLED_ITEM ( 'NONE', ( #21797 ), #36724 ) ;
#4630 = DIRECTION ( 'NONE',  ( 0.6070888471732844849, 0.7286208120292133605, -0.3171038377498801575 ) ) ;
#4631 = CIRCLE ( 'NONE', #17330, 10.25000000000000000 ) ;
#4632 = FILL_AREA_STYLE_COLOUR ( '', #1807 ) ;
#4633 = UNCERTAINTY_MEASURE_WITH_UNIT (LENGTH_MEASURE( 1.000000000000000082E-05 ), #7689, 'distance_accuracy_value', 'NONE');
#4634 = CARTESIAN_POINT ( 'NONE',  ( 15.55363674766622140, 233.4868500131095743, -10.59513425292685085 ) ) ;
#4635 = CARTESIAN_POINT ( 'NONE',  ( 0.000000000000000000, -14.15000000000000213, 0.000000000000000000 ) ) ;
#4636 = DIRECTION ( 'NONE',  ( 1.000000000000000000, 0.000000000000000000, 0.000000000000000000 ) ) ;
#4637 = ORIENTED_EDGE ( 'NONE', *, *, #38864, .F. ) ;
#4638 = VECTOR ( 'NONE', #25133, 1000.000000000000000 ) ;
#4639 = ORIENTED_EDGE ( 'NONE', *, *, #37883, .F. ) ;
#4640 = CIRCLE ( 'NONE', #34541, 1.650000000000040323 ) ;
#4641 = CARTESIAN_POINT ( 'NONE',  ( -88.77774848695287346, 50.04342142169258523, 5.000000000000000000 ) ) ;
#4642 = CARTESIAN_POINT ( 'NONE',  ( 15.00000000000000000, 0.000000000000000000, 0.000000000000000000 ) ) ;
#4643 = DIRECTION ( 'NONE',  ( -7.805279981897894910E-15, 0.000000000000000000, 1.000000000000000000 ) ) ;
#4644 = DIRECTION ( 'NONE',  ( -0.04532426763774027173, -0.9986295347545739443, -0.02616797812147193814 ) ) ;
#4645 = CARTESIAN_POINT ( 'NONE',  ( 16.44636040040751368, 3.051144006367722650, -12.70860678535044208 ) ) ;
#4646 =( GEOMETRIC_REPRESENTATION_CONTEXT ( 3 ) GLOBAL_UNCERTAINTY_ASSIGNED_CONTEXT ( ( #17008 ) ) GLOBAL_UNIT_ASSIGNED_CONTEXT ( ( #1169, #31243, #28080 ) ) REPRESENTATION_CONTEXT ( 'NONE', 'WORKASPACE' ) );
#4647 = VECTOR ( 'NONE', #24345, 1000.000000000000000 ) ;
#4648 = VERTEX_POINT ( 'NONE', #19209 ) ;
#4649 = LINE ( 'NONE', #28764, #28605 ) ;
#4650 = VECTOR ( 'NONE', #11594, 1000.000000000000000 ) ;
#4651 = DIRECTION ( 'NONE',  ( 0.000000000000000000, 0.000000000000000000, 1.000000000000000000 ) ) ;
#4652 = EDGE_CURVE ( 'NONE', #10347, #11186, #24356, .T. ) ;
#4653 = ORIENTED_EDGE ( 'NONE', *, *, #25074, .T. ) ;
#4654 = EDGE_CURVE ( 'NONE', #6427, #32571, #3258, .T. ) ;
#4655 = CARTESIAN_POINT ( 'NONE',  ( 0.000000000000000000, 8.572527594031454454E-16, -6.999999999999985789 ) ) ;
#4656 = CARTESIAN_POINT ( 'NONE',  ( 18.90292271942584534, 58.37815547562345131, 0.000000000000000000 ) ) ;
#4657 = ORIENTED_EDGE ( 'NONE', *, *, #33886, .T. ) ;
#4658 = CARTESIAN_POINT ( 'NONE',  ( 11.12054807256538780, -13.96347595378166062, -1.043556377015845360 ) ) ;
#4659 = ORIENTED_EDGE ( 'NONE', *, *, #29877, .F. ) ;
#4660 = CARTESIAN_POINT ( 'NONE',  ( 25.52921595565685919, -13.99037930599239132, 0.5917108783891367185 ) ) ;
#4661 = EDGE_LOOP ( 'NONE', ( #9266, #6332 ) ) ;
#4662 = UNCERTAINTY_MEASURE_WITH_UNIT (LENGTH_MEASURE( 1.000000000000000082E-05 ), #13148, 'distance_accuracy_value', 'NONE');
#4663 = MECHANICAL_DESIGN_GEOMETRIC_PRESENTATION_REPRESENTATION (  '', ( #25046 ), #33304 ) ;
#4664 = FILL_AREA_STYLE ('',( #22994 ) ) ;
#4665 = VERTEX_POINT ( 'NONE', #27761 ) ;
#4666 = DIRECTION ( 'NONE',  ( -0.000000000000000000, 0.000000000000000000, 1.000000000000000000 ) ) ;
#4667 = SURFACE_STYLE_FILL_AREA ( #11059 ) ;
#4668 = DIRECTION ( 'NONE',  ( -0.000000000000000000, 1.470104640658311001E-16, -1.000000000000000000 ) ) ;
#4669 = AXIS2_PLACEMENT_3D ( 'NONE', #8613, #32868, #33272 ) ;
#4670 = VERTEX_POINT ( 'NONE', #9619 ) ;
#4671 = ORIENTED_EDGE ( 'NONE', *, *, #6302, .T. ) ;
#4672 = LINE ( 'NONE', #1895, #16994 ) ;
#4673 = CARTESIAN_POINT ( 'NONE',  ( 21.27250000000006480, 231.3940000000154100, -10.91678545789931754 ) ) ;
#4674 = SURFACE_STYLE_FILL_AREA ( #35347 ) ;
#4675 = ORIENTED_EDGE ( 'NONE', *, *, #12143, .T. ) ;
#4676 = VECTOR ( 'NONE', #8481, 1000.000000000000000 ) ;
#4677 = ORIENTED_EDGE ( 'NONE', *, *, #24254, .F. ) ;
#4678 = STYLED_ITEM ( 'NONE', ( #29668 ), #37299 ) ;
#4679 = DIRECTION ( 'NONE',  ( 1.000000000000000000, 0.000000000000000000, -0.000000000000000000 ) ) ;
#4680 = CYLINDRICAL_SURFACE ( 'NONE', #18647, 4.000000000000000888 ) ;
#4681 = MECHANICAL_DESIGN_GEOMETRIC_PRESENTATION_REPRESENTATION (  '', ( #11712 ), #33953 ) ;
#4682 =( GEOMETRIC_REPRESENTATION_CONTEXT ( 3 ) GLOBAL_UNCERTAINTY_ASSIGNED_CONTEXT ( ( #31249 ) ) GLOBAL_UNIT_ASSIGNED_CONTEXT ( ( #33283, #39028, #5993 ) ) REPRESENTATION_CONTEXT ( 'NONE', 'WORKASPACE' ) );
#4683 = EDGE_CURVE ( 'NONE', #12482, #36955, #7530, .T. ) ;
#4684 = DIRECTION ( 'NONE',  ( 1.000000000000000000, 0.000000000000000000, 0.000000000000000000 ) ) ;
#4685 = CARTESIAN_POINT ( 'NONE',  ( -157.6092590597048400, -19.37467601243915283, 5.000000000000000000 ) ) ;
#4686 = COLOUR_RGB ( '',0.7529411764705882248, 0.7529411764705882248, 0.7529411764705882248 ) ;
#4687 = CARTESIAN_POINT ( 'NONE',  ( 204.1881525826745190, -34.75052636146521223, 0.000000000000000000 ) ) ;
#4688 = DIRECTION ( 'NONE',  ( -1.000000000000000000, 0.000000000000000000, 0.000000000000000000 ) ) ;
#4689 = FACE_OUTER_BOUND ( 'NONE', #1546, .T. ) ;
#4690 = STYLED_ITEM ( 'NONE', ( #27588 ), #16627 ) ;
#4691 = EDGE_CURVE ( 'NONE', #14326, #38109, #26847, .T. ) ;
#4692 = AXIS2_PLACEMENT_3D ( 'NONE', #14529, #5338, #27078 ) ;
#4693 = DIRECTION ( 'NONE',  ( 2.008711760047268579E-16, -0.000000000000000000, -1.000000000000000000 ) ) ;
#4694 = PRESENTATION_STYLE_ASSIGNMENT (( #1920 ) ) ;
#4695 = SURFACE_STYLE_FILL_AREA ( #35364 ) ;
#4696 = DIRECTION ( 'NONE',  ( 0.000000000000000000, 0.3090169943749473958, -0.9510565162951536422 ) ) ;
#4697 = ORIENTED_EDGE ( 'NONE', *, *, #36287, .T. ) ;
#4698 = DIRECTION ( 'NONE',  ( 1.000000000000000000, 0.000000000000000000, 0.000000000000000000 ) ) ;
#4699 = CARTESIAN_POINT ( 'NONE',  ( 4.500000000000000000, 0.000000000000000000, 0.000000000000000000 ) ) ;
#4700 = VERTEX_POINT ( 'NONE', #31127 ) ;
#4701 = DIRECTION ( 'NONE',  ( 1.000000000000000000, 0.000000000000000000, 0.000000000000000000 ) ) ;
#4703 = ORIENTED_EDGE ( 'NONE', *, *, #34061, .F. ) ;
#4702 = MECHANICAL_DESIGN_GEOMETRIC_PRESENTATION_REPRESENTATION (  '', ( #30795 ), #26991 ) ;
#4704 = CARTESIAN_POINT ( 'NONE',  ( -13.36282744282744694, 0.000000000000000000, 0.000000000000000000 ) ) ;
#4705 = ORIENTED_EDGE ( 'NONE', *, *, #27918, .F. ) ;
#4706 = AXIS2_PLACEMENT_3D ( 'NONE', #7537, #31440, #19527 ) ;
#4707 = DIRECTION ( 'NONE',  ( 0.000000000000000000, 1.000000000000000000, 0.000000000000000000 ) ) ;
#4708 = EDGE_LOOP ( 'NONE', ( #37146, #26252, #7664, #13839, #3262, #13719 ) ) ;
#4709 = FACE_BOUND ( 'NONE', #30085, .T. ) ;
#4710 = CIRCLE ( 'NONE', #258, 4.444999999999997620 ) ;
#4712 = VERTEX_POINT ( 'NONE', #3850 ) ;
#4711 = CARTESIAN_POINT ( 'NONE',  ( 86.67774848695265177, 50.04342142169851826, -5.000000000000000000 ) ) ;
#4713 = CARTESIAN_POINT ( 'NONE',  ( 23.40000000000000213, -12.39959676763724161, -6.499999999999999112 ) ) ;
#4714 = FACE_OUTER_BOUND ( 'NONE', #19420, .T. ) ;
#4715 =( NAMED_UNIT ( * ) PLANE_ANGLE_UNIT ( ) SI_UNIT ( $, .RADIAN. ) );
#4716 = DIRECTION ( 'NONE',  ( -0.000000000000000000, 0.000000000000000000, 1.000000000000000000 ) ) ;
#4717 = ORIENTED_EDGE ( 'NONE', *, *, #26520, .F. ) ;
#4718 = CARTESIAN_POINT ( 'NONE',  ( -86.67774848695286494, 50.04342142169258523, -5.000000000000000000 ) ) ;
#4719 = EDGE_LOOP ( 'NONE', ( #31939, #1328, #1118, #22375 ) ) ;
#4720 = SURFACE_SIDE_STYLE ('',( #20676 ) ) ;
#4721 = DIRECTION ( 'NONE',  ( -0.000000000000000000, -0.000000000000000000, -1.000000000000000000 ) ) ;
#4722 = DIRECTION ( 'NONE',  ( -0.1559054651618152210, 0.01678535616321875576, 0.9876293524147365943 ) ) ;
#4723 = DIRECTION ( 'NONE',  ( 0.9570810725056508872, 0.000000000000000000, -0.2898203247728373677 ) ) ;
#4724 = AXIS2_PLACEMENT_3D ( 'NONE', #23360, #36867, #21965 ) ;
#4725 = FILL_AREA_STYLE ('',( #7725 ) ) ;
#4727 = VERTEX_POINT ( 'NONE', #21595 ) ;
#4726 = CARTESIAN_POINT ( 'NONE',  ( -1.387122241532006139, -13.93145278585354419, 9.417399544158959301 ) ) ;
#4728 = ORIENTED_EDGE ( 'NONE', *, *, #4138, .F. ) ;
#4729 = AXIS2_PLACEMENT_3D ( 'NONE', #24871, #9347, #27675 ) ;
#4730 = ADVANCED_FACE ( 'NONE', ( #16010 ), #28151, .F. ) ;
#4731 = CARTESIAN_POINT ( 'NONE',  ( 18.88824263471095577, 60.95999999999999375, -34.87539746806947250 ) ) ;
#4732 = CARTESIAN_POINT ( 'NONE',  ( 17.16999167937598614, 228.2701346874943056, -29.41324878655846931 ) ) ;
#4733 = SURFACE_SIDE_STYLE ('',( #35204 ) ) ;
#4734 = CARTESIAN_POINT ( 'NONE',  ( -2.951361518555491198E-32, -0.7129079699837445050, 13.79847019326130386 ) ) ;
#4735 = CIRCLE ( 'NONE', #22021, 1.000000000000000888 ) ;
#4736 = CARTESIAN_POINT ( 'NONE',  ( 7.347638122934260345E-17, 0.000000000000000000, 0.000000000000000000 ) ) ;
#4737 = PRESENTATION_LAYER_ASSIGNMENT (  '', '', ( #28313 ) ) ;
#4738 = EDGE_CURVE ( 'NONE', #30359, #10920, #16207, .T. ) ;
#4739 = AXIS2_PLACEMENT_3D ( 'NONE', #31317, #4047, #28152 ) ;
#4740 = DIRECTION ( 'NONE',  ( 0.000000000000000000, -1.000000000000000000, 0.000000000000000000 ) ) ;
#4741 = CARTESIAN_POINT ( 'NONE',  ( 1.835035614242302771, -13.87961945964312882, 12.05709445092993093 ) ) ;
#4742 = LINE ( 'NONE', #39150, #33645 ) ;
#4743 = AXIS2_PLACEMENT_3D ( 'NONE', #22973, #20589, #35113 ) ;
#4744 = PLANE ( 'NONE',  #6358 ) ;
#4745 = CARTESIAN_POINT ( 'NONE',  ( 35.38891425189340367, 38.97779419603467943, 0.000000000000000000 ) ) ;
#4746 = FILL_AREA_STYLE_COLOUR ( '', #15940 ) ;
#4747 = VECTOR ( 'NONE', #9220, 1000.000000000000000 ) ;
#4748 = DIRECTION ( 'NONE',  ( 0.000000000000000000, 0.000000000000000000, -1.000000000000000000 ) ) ;
#4749 =( REPRESENTATION_RELATIONSHIP ('NONE','NONE', #25808, #13826 ) REPRESENTATION_RELATIONSHIP_WITH_TRANSFORMATION ( #31449 )SHAPE_REPRESENTATION_RELATIONSHIP( ) );
#4750 = VECTOR ( 'NONE', #33245, 1000.000000000000000 ) ;
#4751 =( NAMED_UNIT ( * ) SI_UNIT ( $, .STERADIAN. ) SOLID_ANGLE_UNIT ( ) );
#4752 = VERTEX_POINT ( 'NONE', #36497 ) ;
#4753 = PRESENTATION_STYLE_ASSIGNMENT (( #32040 ) ) ;
#4754 = ORIENTED_EDGE ( 'NONE', *, *, #19232, .F. ) ;
#4755 = AXIS2_PLACEMENT_3D ( 'NONE', #12365, #5955, #26895 ) ;
#4756 =( NAMED_UNIT ( * ) PLANE_ANGLE_UNIT ( ) SI_UNIT ( $, .RADIAN. ) );
#4757 = ORIENTED_EDGE ( 'NONE', *, *, #7890, .T. ) ;
#4758 = EDGE_CURVE ( 'NONE', #19144, #9303, #3292, .T. ) ;
#4759 = SURFACE_SIDE_STYLE ('',( #1381 ) ) ;
#4760 = ORIENTED_EDGE ( 'NONE', *, *, #26360, .T. ) ;
#4761 = CYLINDRICAL_SURFACE ( 'NONE', #9714, 6.999999999999979572 ) ;
#4762 = VECTOR ( 'NONE', #33617, 1000.000000000000000 ) ;
#4763 = DIRECTION ( 'NONE',  ( 1.000000000000000000, 0.000000000000000000, 0.000000000000000000 ) ) ;
#4764 = CIRCLE ( 'NONE', #22593, 4.444999999999997620 ) ;
#4765 = FACE_BOUND ( 'NONE', #6225, .T. ) ;
#4766 = ORIENTED_EDGE ( 'NONE', *, *, #26517, .T. ) ;
#4767 = CARTESIAN_POINT ( 'NONE',  ( -35.35533905932750542, 35.35533905932724252, 0.000000000000000000 ) ) ;
#4768 = EDGE_LOOP ( 'NONE', ( #37261, #26103, #13075, #11607, #17111, #3172 ) ) ;
#4769 = EDGE_LOOP ( 'NONE', ( #32579, #22038, #17116, #32958 ) ) ;
#4770 = DIRECTION ( 'NONE',  ( 1.000000000000000000, 0.000000000000000000, 0.000000000000000000 ) ) ;
#4771 = AXIS2_PLACEMENT_3D ( 'NONE', #1533, #1932, #17272 ) ;
#4772 = FILL_AREA_STYLE_COLOUR ( '', #14612 ) ;
#4773 = CARTESIAN_POINT ( 'NONE',  ( 20.17248003770883003, 234.5491917578785603, -9.877577511686720158 ) ) ;
#4774 = DIRECTION ( 'NONE',  ( 0.000000000000000000, 1.000000000000000000, -0.000000000000000000 ) ) ;
#4776 = EDGE_LOOP ( 'NONE', ( #22865, #13898, #16057, #29673, #6214, #25652 ) ) ;
#4775 = CARTESIAN_POINT ( 'NONE',  ( -27.50000000000000355, 26.50000000000000355, 30.00000000000000000 ) ) ;
#4777 = PRODUCT_DEFINITION ( 'BILINMEYEN', '', #13258, #28556 ) ;
#4778 = ORIENTED_EDGE ( 'NONE', *, *, #15059, .F. ) ;
#4779 = EDGE_CURVE ( 'NONE', #31926, #8254, #8030, .T. ) ;
#4780 = ITEM_DEFINED_TRANSFORMATION ( 'NONE', 'NONE', #28479,  #8078 ) ;
#4781 = AXIS2_PLACEMENT_3D ( 'NONE', #21926, #12565, #18753 ) ;
#4782 = DIRECTION ( 'NONE',  ( -1.000000000000000000, 0.000000000000000000, 0.000000000000000000 ) ) ;
#4783 = CARTESIAN_POINT ( 'NONE',  ( 100.0000000000000000, 0.000000000000000000, 0.000000000000000000 ) ) ;
#4784 =( NAMED_UNIT ( * ) SI_UNIT ( $, .STERADIAN. ) SOLID_ANGLE_UNIT ( ) );
#4785 = CARTESIAN_POINT ( 'NONE',  ( 8.000000000000001776, -9.252884781192674879, -10.26109043517922714 ) ) ;
#4786 = FILL_AREA_STYLE ('',( #28521 ) ) ;
#4787 = EDGE_CURVE ( 'NONE', #4954, #39101, #38225, .T. ) ;
#4788 = LINE ( 'NONE', #5157, #32114 ) ;
#4789 = EDGE_CURVE ( 'NONE', #19066, #10534, #26127, .T. ) ;
#4790 = EDGE_CURVE ( 'NONE', #18088, #28394, #31520, .T. ) ;
#4791 = DIRECTION ( 'NONE',  ( -0.000000000000000000, 1.000000000000000000, 0.000000000000000000 ) ) ;
#4792 = AXIS2_PLACEMENT_3D ( 'NONE', #31619, #38729, #8312 ) ;
#4793 = AXIS2_PLACEMENT_3D ( 'NONE', #33377, #104, #24013 ) ;
#4794 = LINE ( 'NONE', #20168, #37330 ) ;
#4795 = DIRECTION ( 'NONE',  ( 1.000000000000000000, 0.000000000000000000, 0.000000000000000000 ) ) ;
#4796 = CARTESIAN_POINT ( 'NONE',  ( 2.408024844383763075, -13.88858934204468731, -1.779292189993161966 ) ) ;
#4797 = CARTESIAN_POINT ( 'NONE',  ( 4.221669199251286031, -9.333079356992099562, 3.592383266237782813 ) ) ;
#4798 = CIRCLE ( 'NONE', #17572, 11.59999999999999964 ) ;
#4799 = PRODUCT_DEFINITION_SHAPE ( 'NONE', 'NONE',  #39358 ) ;
#4800 = VERTEX_POINT ( 'NONE', #23135 ) ;
#4801 = EDGE_LOOP ( 'NONE', ( #35271, #21738, #38778, #15582 ) ) ;
#4802 = CARTESIAN_POINT ( 'NONE',  ( 6.349097347356325471, -9.748329292025298187, -3.167424192343200051 ) ) ;
#4803 = LINE ( 'NONE', #1049, #31916 ) ;
#4804 = DIRECTION ( 'NONE',  ( 0.000000000000000000, 0.000000000000000000, -1.000000000000000000 ) ) ;
#4805 = CARTESIAN_POINT ( 'NONE',  ( 1.111307226797642242E-15, -4.619253577627336682, 7.101515537173070491 ) ) ;
#4806 = EDGE_CURVE ( 'NONE', #22410, #32137, #23644, .T. ) ;
#4807 = AXIS2_PLACEMENT_3D ( 'NONE', #10509, #1319, #12913 ) ;
#4808 = DIRECTION ( 'NONE',  ( 0.000000000000000000, 1.000000000000000000, 0.000000000000000000 ) ) ;
#4809 = CYLINDRICAL_SURFACE ( 'NONE', #15010, 0.9999999999999991118 ) ;
#4810 = DIRECTION ( 'NONE',  ( -0.000000000000000000, -0.000000000000000000, -1.000000000000000000 ) ) ;
#4811 = DIRECTION ( 'NONE',  ( 0.9570810725056507762, -0.000000000000000000, 0.2898203247728378118 ) ) ;
#4812 = AXIS2_PLACEMENT_3D ( 'NONE', #29732, #8235, #11819 ) ;
#4813 = CARTESIAN_POINT ( 'NONE',  ( -10.59999999999999787, -2.150000000000002576, 10.60000000000000142 ) ) ;
#4814 = VERTEX_POINT ( 'NONE', #1247 ) ;
#4815 = DIRECTION ( 'NONE',  ( 1.000000000000000000, -7.395570986446998813E-32, 4.440892098500629120E-16 ) ) ;
#4816 = ORIENTED_EDGE ( 'NONE', *, *, #19630, .F. ) ;
#4817 = VERTEX_POINT ( 'NONE', #25738 ) ;
#4818 = CARTESIAN_POINT ( 'NONE',  ( 25.74764965790322435, 13.92194027212495122, 1.501026820471992318 ) ) ;
#4819 = CYLINDRICAL_SURFACE ( 'NONE', #39001, 7.999999999999998224 ) ;
#4820 = CARTESIAN_POINT ( 'NONE',  ( 30.00000000000000000, -12.88000000000000256, 0.000000000000000000 ) ) ;
#4821 = CYLINDRICAL_SURFACE ( 'NONE', #22363, 1.650000000000047207 ) ;
#4822 = EDGE_CURVE ( 'NONE', #17529, #6875, #4803, .T. ) ;
#4823 = AXIS2_PLACEMENT_3D ( 'NONE', #29508, #38233, #17587 ) ;
#4825 = EDGE_CURVE ( 'NONE', #32049, #7868, #7807, .T. ) ;
#4824 = APPLICATION_PROTOCOL_DEFINITION ( 'draft international standard', 'automotive_design', 1998, #29884 ) ;
#4826 = CARTESIAN_POINT ( 'NONE',  ( 15.69595096468831841, 233.6445794530723106, -10.54488664817748500 ) ) ;
#4827 = SURFACE_STYLE_FILL_AREA ( #20018 ) ;
#4828 = CARTESIAN_POINT ( 'NONE',  ( 8.637172557172553056, 7.347880794884119736E-16, 6.000000000000000000 ) ) ;
#4829 = VECTOR ( 'NONE', #30646, 1000.000000000000000 ) ;
#4830 = ORIENTED_EDGE ( 'NONE', *, *, #27041, .F. ) ;
#4831 = PRESENTATION_STYLE_ASSIGNMENT (( #20206 ) ) ;
#4832 = ORIENTED_EDGE ( 'NONE', *, *, #23984, .F. ) ;
#4833 = SURFACE_SIDE_STYLE ('',( #26562 ) ) ;
#4834 = FILL_AREA_STYLE ('',( #32696 ) ) ;
#4835 = DIRECTION ( 'NONE',  ( 0.7405633415300248990, -0.6390971970064012186, -0.2076552671146217333 ) ) ;
#4836 = AXIS2_PLACEMENT_3D ( 'NONE', #4685, #34967, #10886 ) ;
#4838 = ADVANCED_FACE ( 'NONE', ( #13217 ), #13988, .F. ) ;
#4837 = CARTESIAN_POINT ( 'NONE',  ( 19.53201755902650660, 228.5151408042628987, -10.31448875287693312 ) ) ;
#4839 = EDGE_CURVE ( 'NONE', #27911, #31033, #23016, .T. ) ;
#4840 = DIRECTION ( 'NONE',  ( 0.000000000000000000, 1.000000000000000000, 0.000000000000000000 ) ) ;
#4841 = VECTOR ( 'NONE', #39004, 1000.000000000000114 ) ;
#4842 = AXIS2_PLACEMENT_3D ( 'NONE', #37450, #25132, #821 ) ;
#4843 = ORIENTED_EDGE ( 'NONE', *, *, #27603, .F. ) ;
#4844 = CARTESIAN_POINT ( 'NONE',  ( 2.407906819242294993, -13.88861769999324380, 1.779203842934186319 ) ) ;
#4845 = CARTESIAN_POINT ( 'NONE',  ( 31.70783239409020382, -12.50979784147962803, -6.286019583528360322 ) ) ;
#4846 = DIRECTION ( 'NONE',  ( -1.000000000000000000, 0.000000000000000000, 0.000000000000000000 ) ) ;
#4847 =( LENGTH_UNIT ( ) NAMED_UNIT ( * ) SI_UNIT ( .MILLI., .METRE. ) );
#4848 = AXIS2_PLACEMENT_3D ( 'NONE', #21896, #9942, #34026 ) ;
#4849 = FILL_AREA_STYLE_COLOUR ( '', #1301 ) ;
#4850 = SURFACE_STYLE_FILL_AREA ( #22609 ) ;
#4851 = ORIENTED_EDGE ( 'NONE', *, *, #32178, .F. ) ;
#4852 = CARTESIAN_POINT ( 'NONE',  ( -3.930232875259953080E-16, 8.580997940751290187, 5.581598072966703405 ) ) ;
#4853 = DIRECTION ( 'NONE',  ( -0.000000000000000000, -1.000000000000000000, -0.000000000000000000 ) ) ;
#4854 = EDGE_LOOP ( 'NONE', ( #15919, #34837 ) ) ;
#4855 = CARTESIAN_POINT ( 'NONE',  ( 22.92349999999999000, -10.16000000000000192, -11.55699999999999861 ) ) ;
#4856 = ORIENTED_EDGE ( 'NONE', *, *, #5561, .F. ) ;
#4857 = VECTOR ( 'NONE', #35932, 1000.000000000000000 ) ;
#4858 = EDGE_CURVE ( 'NONE', #31280, #13405, #37003, .T. ) ;
#4859 = SURFACE_STYLE_FILL_AREA ( #29349 ) ;
#4860 = ORIENTED_EDGE ( 'NONE', *, *, #26915, .T. ) ;
#4861 = VERTEX_POINT ( 'NONE', #13788 ) ;
#4862 = CARTESIAN_POINT ( 'NONE',  ( 1.111307226797642045E-15, 6.985266176608819322, -4.793233040553970703 ) ) ;
#4863 = DIRECTION ( 'NONE',  ( -1.000000000000000000, 0.000000000000000000, 0.000000000000000000 ) ) ;
#4864 = AXIS2_PLACEMENT_3D ( 'NONE', #797, #13351, #13734 ) ;
#4865 = CARTESIAN_POINT ( 'NONE',  ( 29.64751736866095655, 0.000000000000000000, 5.000000000000000000 ) ) ;
#4866 = FACE_OUTER_BOUND ( 'NONE', #12695, .T. ) ;
#4867 = ORIENTED_EDGE ( 'NONE', *, *, #25138, .F. ) ;
#4868 = ORIENTED_EDGE ( 'NONE', *, *, #19296, .F. ) ;
#4869 = CARTESIAN_POINT ( 'NONE',  ( 3.992031830922226909, 13.56414627969840048, -3.469339615641699570 ) ) ;
#4870 = SURFACE_STYLE_USAGE ( .BOTH. , #11654 ) ;
#4871 = DIRECTION ( 'NONE',  ( 1.000000000000000000, -0.000000000000000000, -0.000000000000000000 ) ) ;
#4872 = CYLINDRICAL_SURFACE ( 'NONE', #32690, 2.249999999999998668 ) ;
#4874 = ORIENTED_EDGE ( 'NONE', *, *, #13872, .F. ) ;
#4873 = CARTESIAN_POINT ( 'NONE',  ( 26.31770122505026066, 57.91199999999999193, -34.15979139650760033 ) ) ;
#4875 = VERTEX_POINT ( 'NONE', #20176 ) ;
#4876 = CARTESIAN_POINT ( 'NONE',  ( 15.36699999999999910, -17.27200000000000202, -15.36699999999999910 ) ) ;
#4877 = DIRECTION ( 'NONE',  ( 0.000000000000000000, -1.000000000000000000, 0.000000000000000000 ) ) ;
#4878 = EDGE_CURVE ( 'NONE', #7699, #21348, #24941, .T. ) ;
#4879 = STYLED_ITEM ( 'NONE', ( #33124 ), #26475 ) ;
#4880 = CARTESIAN_POINT ( 'NONE',  ( 169.1555218785665033, -68.62379932241699976, 5.000000000000000000 ) ) ;
#4881 = SURFACE_STYLE_USAGE ( .BOTH. , #27553 ) ;
#4882 = AXIS2_PLACEMENT_3D ( 'NONE', #38028, #11368, #28905 ) ;
#4883 = SURFACE_STYLE_FILL_AREA ( #32184 ) ;
#4884 = DIRECTION ( 'NONE',  ( 1.000000000000000000, -0.000000000000000000, 4.017423520094534692E-16 ) ) ;
#4885 = EDGE_CURVE ( 'NONE', #32736, #24472, #28348, .T. ) ;
#4886 = VECTOR ( 'NONE', #38904, 1000.000000000000114 ) ;
#4887 = FILL_AREA_STYLE_COLOUR ( '', #27957 ) ;
#4888 = DIRECTION ( 'NONE',  ( -1.000000000000000000, 0.000000000000000000, 0.000000000000000000 ) ) ;
#4889 = DIRECTION ( 'NONE',  ( 0.7071067811865454633, -6.867068739092300390E-32, -0.7071067811865496822 ) ) ;
#4890 = CARTESIAN_POINT ( 'NONE',  ( -120.2081528017133394, -120.2081528017128846, 5.000000000000000000 ) ) ;
#4891 = ORIENTED_EDGE ( 'NONE', *, *, #7834, .F. ) ;
#4892 =( NAMED_UNIT ( * ) PLANE_ANGLE_UNIT ( ) SI_UNIT ( $, .RADIAN. ) );
#4893 = MECHANICAL_DESIGN_GEOMETRIC_PRESENTATION_REPRESENTATION (  '', ( #38555 ), #1724 ) ;
#4894 = EDGE_LOOP ( 'NONE', ( #1729, #7333, #15566, #14499, #20662, #33583, #16275, #5882, #34043, #33575, #35219, #31561, #3714, #7645, #25148 ) ) ;
#4895 = SURFACE_STYLE_FILL_AREA ( #1929 ) ;
#4896 = EDGE_LOOP ( 'NONE', ( #3425, #5658, #10726, #15725 ) ) ;
#4898 = ORIENTED_EDGE ( 'NONE', *, *, #21178, .F. ) ;
#4897 = DIRECTION ( 'NONE',  ( 0.000000000000000000, 1.000000000000000000, 0.000000000000000000 ) ) ;
#4899 = DIRECTION ( 'NONE',  ( -0.000000000000000000, -0.000000000000000000, -1.000000000000000000 ) ) ;
#4900 = ORIENTED_EDGE ( 'NONE', *, *, #27451, .F. ) ;
#4901 = DIRECTION ( 'NONE',  ( 0.000000000000000000, 0.000000000000000000, 1.000000000000000000 ) ) ;
#4902 = MECHANICAL_DESIGN_GEOMETRIC_PRESENTATION_REPRESENTATION (  '', ( #36050 ), #35443 ) ;
#4904 = EDGE_LOOP ( 'NONE', ( #7904, #32336 ) ) ;
#4903 = CARTESIAN_POINT ( 'NONE',  ( 34.49999999999998579, -13.99988468390334084, 0.000000000000000000 ) ) ;
#4905 = DIRECTION ( 'NONE',  ( 1.000000000000000000, 0.000000000000000000, 0.000000000000000000 ) ) ;
#4906 = EDGE_CURVE ( 'NONE', #13706, #4817, #14111, .T. ) ;
#4907 = CARTESIAN_POINT ( 'NONE',  ( 33.97027859471467082, -13.01550957411834020, 5.163408307700504629 ) ) ;
#4908 = ORIENTED_EDGE ( 'NONE', *, *, #1874, .F. ) ;
#4909 = EDGE_CURVE ( 'NONE', #24080, #16180, #8413, .T. ) ;
#4910 = CARTESIAN_POINT ( 'NONE',  ( -72.90759651718892087, -94.41518425815928595, 0.000000000000000000 ) ) ;
#4911 = EDGE_LOOP ( 'NONE', ( #29203, #27526, #2126, #26156 ) ) ;
#4912 = CARTESIAN_POINT ( 'NONE',  ( 36.49999999999993605, 12.39959676763723806, -6.499999999999972466 ) ) ;
#4913 = DIRECTION ( 'NONE',  ( -0.4017169656231871500, 0.9021097674390038401, 0.1575482371264289583 ) ) ;
#4914 = CARTESIAN_POINT ( 'NONE',  ( 15.87286249992821574, -3.752465955131882858, -5.928797973634644336 ) ) ;
#4915 = EDGE_CURVE ( 'NONE', #33528, #29887, #1411, .T. ) ;
#4916 =( NAMED_UNIT ( * ) SI_UNIT ( $, .STERADIAN. ) SOLID_ANGLE_UNIT ( ) );
#4917 = CIRCLE ( 'NONE', #27203, 14.00000000000000000 ) ;
#4918 = DIRECTION ( 'NONE',  ( 0.000000000000000000, -0.000000000000000000, -1.000000000000000000 ) ) ;
#4920 = ORIENTED_EDGE ( 'NONE', *, *, #14018, .T. ) ;
#4919 = DIRECTION ( 'NONE',  ( 1.000000000000000000, 0.000000000000000000, 0.000000000000000000 ) ) ;
#4921 = VERTEX_POINT ( 'NONE', #23518 ) ;
#4922 = UNCERTAINTY_MEASURE_WITH_UNIT (LENGTH_MEASURE( 1.000000000000000082E-05 ), #8505, 'distance_accuracy_value', 'NONE');
#4923 = CARTESIAN_POINT ( 'NONE',  ( 21.27249999999944663, 231.2631094088831389, -28.70721454210098500 ) ) ;
#4924 = CYLINDRICAL_SURFACE ( 'NONE', #32881, 11.59999999999999964 ) ;
#4926 = VERTEX_POINT ( 'NONE', #39013 ) ;
#4925 = DIRECTION ( 'NONE',  ( 0.000000000000000000, -1.000000000000000000, 0.000000000000000000 ) ) ;
#4927 = AXIS2_PLACEMENT_3D ( 'NONE', #22384, #28567, #4630 ) ;
#4928 = FACE_OUTER_BOUND ( 'NONE', #9536, .T. ) ;
#4929 = DIRECTION ( 'NONE',  ( 0.000000000000000000, 0.000000000000000000, -1.000000000000000000 ) ) ;
#4930 = CARTESIAN_POINT ( 'NONE',  ( 28.98891425189339799, 58.37815547562345131, -5.000000000000000000 ) ) ;
#4931 = CIRCLE ( 'NONE', #1764, 13.34499999999999886 ) ;
#4932 = PLANE ( 'NONE',  #6259 ) ;
#4933 =( LENGTH_UNIT ( ) NAMED_UNIT ( * ) SI_UNIT ( .MILLI., .METRE. ) );
#4934 = VECTOR ( 'NONE', #10257, 1000.000000000000000 ) ;
#4935 = DIRECTION ( 'NONE',  ( -0.000000000000000000, -1.000000000000000000, -0.000000000000000000 ) ) ;
#4936 = ORIENTED_EDGE ( 'NONE', *, *, #10767, .T. ) ;
#4937 = VECTOR ( 'NONE', #16697, 999.9999999999998863 ) ;
#4938 = VECTOR ( 'NONE', #28644, 1000.000000000000000 ) ;
#4939 = CARTESIAN_POINT ( 'NONE',  ( 7.654042494670957606E-16, -6.750000000000000000, 6.250000000000000000 ) ) ;
#4940 = EDGE_LOOP ( 'NONE', ( #265, #24562, #2997, #35817, #6325 ) ) ;
#4941 = VERTEX_POINT ( 'NONE', #30089 ) ;
#4942 = EDGE_CURVE ( 'NONE', #21789, #28954, #28763, .T. ) ;
#4943 = CYLINDRICAL_SURFACE ( 'NONE', #27051, 1.650000000011544898 ) ;
#4944 = ORIENTED_EDGE ( 'NONE', *, *, #4069, .F. ) ;
#4945 = PRODUCT_DEFINITION_FORMATION_WITH_SPECIFIED_SOURCE ( 'HERHANGI', '', #38168, .NOT_KNOWN. ) ;
[truncated: 2,785,971 more chars]
