# Supplementary material for: Modeling and implementation of a real-time digital twin for the Stewart platform with real-time trajectory computation
Source: PeerJ Comput Sci. 2025 May 20;11:e2892. doi: 10.7717/peerj-cs.2892 (PMC12192767; doi:10.7717/peerj-cs.2892)
Supplement: Supplemental Information 1 [file peerj-cs-11-2892-s001.zip › StewartPro Shadow/StewartPro_Scenario.m]

clc
clear all.

instrreset
t = tcpip('192.168.137.70',6500,'NetworkRole','Client',"Timeout",2);
u = udp('192.168.137.1','LocalPort',6600);
fopen(t);
fopen(u);
pre_A=(1:1);
i=1;

x = 50;
y = 0;
z = 445;
Rx = 0;
Ry = 0;
Rz = 0;

x_vec = 20;
y_vec = 0;
z_vec = 0;
Rx_vec = 20;
Ry_vex = 0;
Rz_vec = 0;

B=("ClearMotion");
B=[B "enable,True"];
B=[B "move_platform,50,0,445,0,0,0"];
B=[B "delay,5"];
B=[B "move_platform,0,0,445,0,0,0"]
B=[B "enable,False"];

pre_str="";
while(size(B,2)>i-1)
    fwrite(t,strlength(B(i)));
    fwrite(t,B(i));
    while (1)
        A=pre_A;
        try
            G = fread(t, 1);
            A = fread(t, G);
        catch
            continue;
        end
        if (size(A,1)~=size(pre_A,1))
            break
        end
    end
    disp("Response Message")
    str = convertCharsToStrings(char(A))
    i=i+1;
    pre_str=str;
    try
        A = fread(u, 1);
        A = fread(u, A);
        disp("Feedback Message")
        str = convertCharsToStrings(char(A))
    catch ME
        disp(ME)
    end
end
disp("Connection is turned off")
fclose(u);
delete(u);
fclose(t);
delete(t);


model_name = 'StewartPlatform';
open_system(model_name);
set_param(model_name, 'StopTime', '10')
sim(model_name);


%dx
X_Displacement_Amplitude = x/10;
X_Displacement_Frequency = x_vec;
X_Displacement_Phase = 0;
X_Displacement_Offset = 0;

%dy
Y_Displacement_Amplitude = y/10;
Y_Displacement_Frequency = y_vec;
Y_Displacement_Phase = 0;
Y_Displacement_Offset = 0;

%dz
Z_Displacement_Amplitude = (z-395)/10;
Z_Displacement_Frequency = z_vec;
Z_Displacement_Phase = 0;
Z_Displacement_Offset = 0;

%Rx
X_Rotation_Amplitude = Rx;
X_Rotation_Frequency = Rx_vec;
X_Rotation_Phase = 0;
X_Rotation_Offset = 0;

%Ry
Y_Rotation_Amplitude = Ry;
Y_Rotation_Frequency = Ry_vex;
Y_Rotation_Phase = 0;
Y_Rotation_Offset = 0;

%Rz
Z_Rotation_Amplitude = Rz;
Z_Rotation_Frequency = Rz_vec;
Z_Rotation_Phase = 0;
Z_Rotation_Offset = 0;


%将参数值分配给MATLAB工作区变量
assignin('base', 'X_Displacement_Amplitude', X_Displacement_Amplitude);
assignin('base', 'X_Displacement_Frequency', X_Displacement_Frequency);
assignin('base', 'X_Displacement_Phase', X_Displacement_Phase);
assignin('base', 'X_Displacement_Offset', X_Displacement_Offset);

assignin('base', 'Y_Displacement_Amplitude', Y_Displacement_Amplitude);
assignin('base', 'Y_Displacement_Frequency', Y_Displacement_Frequency);
assignin('base', 'Y_Displacement_Phase', Y_Displacement_Phase);
assignin('base', 'Y_Displacement_Offset', Y_Displacement_Offset);

assignin('base', 'Z_Displacement_Amplitude', Z_Displacement_Amplitude);
assignin('base', 'Z_Displacement_Frequency', Z_Displacement_Frequency);
assignin('base', 'Z_Displacement_Phase', Z_Displacement_Phase);
assignin('base', 'Z_Displacement_Offset', Z_Displacement_Offset);

assignin('base', 'X_Rotation_Amplitude', X_Rotation_Amplitude);
assignin('base', 'X_Rotation_Frequency', X_Rotation_Frequency);
assignin('base', 'X_Rotation_Phase', X_Rotation_Phase);
assignin('base', 'X_Rotation_Offset', X_Rotation_Offset);

assignin('base', 'Y_Rotation_Amplitude', Y_Rotation_Amplitude);
assignin('base', 'Y_Rotation_Frequency', Y_Rotation_Frequency);
assignin('base', 'Y_Rotation_Phase', Y_Rotation_Phase);
assignin('base', 'Y_Rotation_Offset', Y_Rotation_Offset);

assignin('base', 'Z_Rotation_Amplitude', Z_Rotation_Amplitude);
assignin('base', 'Z_Rotation_Frequency', Z_Rotation_Frequency);
assignin('base', 'Z_Rotation_Phase', Z_Rotation_Phase);
assignin('base', 'Z_Rotation_Offset', Z_Rotation_Offset);
